# Supplementary material for: Mechanistic insights into chemical and photochemical transformations of bismuth vanadate photoanodes
Source: Nat Commun. 2016 Jul 5;7:12012. doi: 10.1038/ncomms12012 (PMC4935965; doi:10.1038/ncomms12012)
Supplement: Supplementary Data 1 — Source data used to generate figures. [file ncomms12012-s3.zip]

Archive with 6 entries (6 files):
- figure 2.csv
- figure 3.csv
- figure 5c-d.csv
- figure 6c.txt
- Figure 6d.txt
- figure 1.csv
