# Supplementary material for: Mechanistic insights into chemical and photochemical transformations of bismuth vanadate photoanodes
Source: Nat Commun. 2016 Jul 5;7:12012. doi: 10.1038/ncomms12012 (PMC4935965; doi:10.1038/ncomms12012)
Supplement: Supplementary Data 1 — Source data used to generate figures. [file ncomms12012-s3.zip › figure 2.csv]

Figure 2a							Figure 2b
Pristine		pH 6.8		pH 12.3			Pristine (O 1s)		Pristine (V 2p)		pH 6.8 (O 1s)		pH 6.8 (V 2p)		pH 12.3 (O 1s)		pH 12.3 (V 2p)		FTO (O 1s, V 2p)
Binding Energy (eV)	C.P.S. (normalized)	Binding Energy (eV)	C.P.S. (normalized)	Binding Energy (eV)	C.P.S. (normalized)		Binding Energy (eV)	C.P.S. (normalized)	Binding Energy (eV)	C.P.S. (normalized)	Binding Energy (eV)	C.P.S. (normalized)	Binding Energy (eV)	C.P.S. (normalized)	Binding Energy (eV)	C.P.S. (normalized)	Binding Energy (eV)	C.P.S. (normalized)	Binding Energy (eV)	C.P.S. (normalized)
167.427	0	167.487	0	167.487	0		537.427	0	527.527	0.01477	527.536	0	536.523	0	527.438	0	536.487	0	537.361	0
167.397	0	167.457	0	167.457	0		537.397	0	527.497	0.02009	527.506	0	536.473	-0.01303	527.408	0	536.437	0	537.331	-3.83E-04
167.367	0	167.427	0	167.427	0		537.367	0	527.467	0.02084	527.476	0	536.423	-0.00236	527.378	0	536.387	0	537.301	-5.84E-04
167.337	0	167.397	0	167.397	0		537.337	0	527.437	0.01811	527.446	0	536.373	-0.00177	527.348	0	536.337	0.00983	537.271	0.002
167.307	0	167.367	0	167.367	0		537.307	0	527.407	0.01644	527.416	0	536.323	0.00327	527.318	0	536.287	0.00166	537.241	-5.04E-04
167.277	0	167.337	0	167.337	0		537.277	0	527.377	0.0248	527.386	0	536.273	-0.00585	527.288	0	536.237	0.00941	537.211	8.70E-04
167.247	0	167.307	0	167.307	0		537.247	0	527.347	0.0197	527.356	0	536.223	-0.00405	527.258	0	536.187	0.00576	537.181	0.00101
167.217	0	167.277	0	167.277	0		537.217	0	527.317	0.01166	527.326	0	536.173	-0.00345	527.228	0	536.137	0.00921	537.151	-0.00125
167.187	0	167.247	0	167.247	0		537.187	0	527.287	0.0209	527.296	0	536.123	-0.00148	527.198	0	536.087	0.00148	537.121	1.02E-04
167.157	0	167.217	0	167.217	0		537.157	0	527.257	0.01769	527.266	0	536.073	1.36E-04	527.168	0	536.037	0.01611	537.091	-6.85E-04
167.127	0	167.187	0	167.187	0		537.127	0	527.227	0.01184	527.236	0	536.023	0.00313	527.138	0	535.987	0.01204	537.061	-8.48E-04
167.097	0	167.157	0	167.157	0		537.097	0	527.197	0.01304	527.206	0	535.973	-0.00471	527.108	0	535.937	0.0013	537.031	5.67E-04
167.067	0	167.127	0	167.127	0		537.067	0	527.167	0.01345	527.176	0	535.923	0.00356	527.078	0	535.887	0.00442	537.001	0.00218
167.037	0	167.097	0	167.097	0		537.037	0	527.137	0.01918	527.146	0	535.873	-0.00734	527.048	0	535.837	0.00851	536.971	0.0022
167.007	0	167.067	0	167.067	0		537.007	0	527.107	0.01952	527.116	0	535.823	-0.00222	527.018	0	535.787	0.00863	536.941	0.00154
166.977	0	167.037	0	167.037	0		536.977	0	527.077	0.00943	527.086	0	535.773	-0.00103	526.988	0	535.737	-7.17E-04	536.911	-3.42E-04
166.947	0	167.007	0	167.007	0		536.947	0	527.047	0.00943	527.056	0	535.723	0.00213	526.958	0	535.687	-0.00598	536.881	-0.00216
166.917	0	166.977	0	166.977	0		536.917	0	527.017	0.00441	527.026	0	535.673	-0.00843	526.928	0	535.637	-0.00232	536.851	-0.00135
166.887	0	166.947	0	166.947	0		536.887	0	526.987	0.0152	526.996	0	535.623	-0.00178	526.898	0	535.587	0.00822	536.821	-0.00109
166.857	0	166.917	0	166.917	0		536.857	0	526.957	0.0058	526.966	0	535.573	-0.00595	526.868	0	535.537	0.0035	536.791	6.66E-04
166.827	0	166.887	0	166.887	0		536.827	0	526.927	0.00937	526.936	0	535.523	0.00489	526.838	0	535.487	0.01372	536.761	0.00103
166.797	0	166.857	0	166.857	0		536.797	0	526.897	0.00937	526.906	0	535.473	-0.00372	526.808	0	535.437	0.00352	536.731	-0.00165
166.767	0	166.827	0	166.827	0		536.767	0	526.867	0.00937	526.876	0	535.423	4.64E-04	526.778	0	535.387	0.0075	536.701	-1.60E-04
166.737	0	166.797	0	166.797	0		536.737	0	526.837	0.00937	526.846	0	535.373	0.00149	526.748	0	535.337	-4.50E-04	536.671	-0.00131
166.707	0	166.767	0	166.767	0		536.707	0	526.807	0.00937	526.816	0	535.323	0.00653	526.718	0	535.287	0.00913	536.641	0.00456
166.677	0	166.737	0	166.737	0		536.677	0	526.777	0.00937	526.786	-0.01291	535.273	0.00722	526.688	0	535.237	0.00924	536.611	3.03E-04
166.647	0	166.707	0	166.707	0		536.647	0	526.747	0.00937	526.756	0.00913	535.223	-0.00599	526.658	0	535.187	0.01108	536.581	0.00378
166.617	0	166.677	0	166.677	0		536.617	0	526.717	0.00937	526.726	0.00752	535.173	0.00656	526.628	0	535.137	0.01131	536.551	-4.41E-04
166.587	0	166.647	0	166.647	0		536.587	0	526.687	0.00937	526.696	0.00283	535.123	0.00921	526.598	0	535.087	0.01617	536.521	-2.18E-04
166.557	0	166.617	0	166.617	0		536.557	0	526.657	0.00937	526.666	0.01549	535.073	-7.98E-05	526.568	0	535.037	0.01522	536.491	-9.69E-05
166.527	0	166.587	0	166.587	0		536.527	0	526.627	0.00937	526.636	0.02529	535.023	0.0059	526.538	0	534.987	0.01631	536.461	-0.0022
166.497	0	166.557	0	166.557	0		536.497	0	526.597	0.00937	526.606	-0.00594	534.973	-0.00305	526.508	0	534.937	0.01526	536.431	-0.00303
166.467	0	166.527	0	166.527	0		536.467	0	526.567	0.00937	526.576	-0.02106	534.923	0.00463	526.478	0	534.887	0.01581	536.401	-0.00268
166.437	0	166.497	0	166.497	0		536.437	0	526.537	0.00937	526.546	0.01815	534.873	0.00139	526.448	0	534.837	0.01045	536.371	8.91E-04
166.407	0	166.467	0	166.467	0		536.407	0	526.507	0.00937	526.516	0.01131	534.823	-0.00474	526.418	0	534.787	0.01455	536.341	3.27E-04
166.377	0	166.437	0	166.437	0		536.377	0	526.477	0.01008	526.486	0.005	534.773	0.00593	526.388	0	534.737	0.02705	536.311	0.00113
166.347	0	166.407	0	166.407	0		536.347	0	526.447	0.01299	526.456	-0.01195	534.723	-0.00115	526.358	0	534.687	0.03042	536.281	-0.00323
166.317	0	166.377	0	166.377	0		536.317	0	526.417	0.00732	526.426	0.02167	534.673	1.30E-04	526.328	0	534.637	0.02346	536.251	-0.00399
166.287	-2.40E-04	166.347	0	166.347	0		536.287	0	526.387	0.01149	526.396	-0.00414	534.623	0.00116	526.298	0	534.587	0.02392	536.221	-0.00103
166.257	4.59E-04	166.317	0	166.317	0		536.257	0	526.357	0.01137	526.366	-0.0099	534.573	0.00876	526.268	0	534.537	0.02782	536.191	-0.00462
166.227	1.26E-04	166.287	0	166.287	0		536.227	0	526.327	0.00541	526.336	-0.01007	534.523	0.00792	526.238	0	534.487	0.02645	536.161	-0.00688
166.197	-3.28E-04	166.257	0	166.257	0		536.197	0	526.297	0.00367	526.306	0.0156	534.473	0.01408	526.208	0	534.437	0.03197	536.131	-0.00367
166.167	-6.05E-04	166.227	-0.00132	166.227	0		536.167	0	526.267	0.01471	526.276	0.0216	534.423	0.01674	526.178	0	534.387	0.04277	536.101	-0.00274
166.137	-5.38E-04	166.197	-4.83E-04	166.197	0		536.137	0	526.237	0.01505	526.246	0.00916	534.373	0.01361	526.148	0	534.337	0.04293	536.071	-0.00387
166.107	-0.00141	166.167	9.26E-04	166.167	0		536.107	0	526.207	0.01277	526.216	-0.00383	534.323	0.01747	526.118	0	534.287	0.04373	536.041	0.00118
166.077	-1.26E-04	166.137	0.00273	166.137	0		536.077	0	526.177	0.01126	526.186	8.60E-04	534.273	0.01792	526.088	0	534.237	0.05788	536.011	-7.61E-04
166.047	-1.04E-04	166.107	0.00423	166.107	0.00157		536.047	0	526.147	0.00323	526.156	0.00991	534.223	0.03451	526.058	0	534.187	0.05407	535.981	-0.00233
166.017	-4.25E-04	166.077	0.00194	166.077	-0.00135		536.017	0	526.117	0.0125	526.126	0.00576	534.173	0.02697	526.028	0	534.137	0.048	535.951	4.29E-04
165.987	-2.59E-04	166.047	-0.00118	166.047	0.00237		535.987	0	526.087	0.01779	526.096	0.01952	534.123	0.03178	525.998	0	534.087	0.06517	535.921	0.00336
165.957	7.84E-04	166.017	-7.82E-04	166.017	6.79E-04		535.957	0	526.057	0.01719	526.066	0.03077	534.073	0.0285	525.968	0	534.037	0.07428	535.891	0.00271
165.927	5.29E-04	165.987	9.78E-04	165.987	1.62E-04		535.927	0	526.027	0.01451	526.036	0.00478	534.023	0.03503	525.938	0	533.987	0.04995	535.861	7.53E-04
165.897	0.00162	165.957	0.00287	165.957	5.38E-04		535.897	0	525.997	0.01272	526.006	0.02125	533.973	0.03705	525.908	0	533.937	0.07378	535.831	-0.00292
165.867	9.75E-04	165.927	0.00512	165.927	0.00153		535.867	0	525.967	0.01023	525.976	0.02942	533.923	0.03693	525.878	0	533.887	0.06871	535.801	-0.00302
165.837	0.00191	165.897	0.0038	165.897	0.00393		535.837	0	525.937	0.01317	525.946	0.01374	533.873	0.04826	525.848	0	533.837	0.08794	535.771	-0.00254
165.807	0.00236	165.867	0.00464	165.867	9.67E-04		535.807	0	525.907	0.01867	525.916	0.03203	533.823	0.05575	525.818	0	533.787	0.08944	535.741	-0.00433
165.777	0.00288	165.837	0.00438	165.837	0.00365		535.777	0	525.877	0.01234	525.886	0.0131	533.773	0.05729	525.788	0.0063	533.737	0.09138	535.711	-0.00145
165.747	0.00424	165.807	0.00733	165.807	0.00488		535.747	0	525.847	0.01575	525.856	0.02072	533.723	0.06591	525.758	0.0073	533.687	0.10881	535.681	-2.57E-04
165.717	0.00535	165.777	0.00611	165.777	0.00861		535.717	0	525.817	0.01257	525.826	0.01009	533.673	0.07045	525.728	-0.00593	533.637	0.09904	535.651	-0.00756
165.687	0.00572	165.747	0.00902	165.747	0.00932		535.687	0	525.787	0.024	525.796	0.02349	533.623	0.06227	525.698	0.01627	533.587	0.10819	535.621	4.50E-04
165.657	0.00592	165.717	0.00986	165.717	0.00669		535.657	0	525.757	0.0262	525.766	2.01E-04	533.573	0.0744	525.668	0.01331	533.537	0.12457	535.591	-9.45E-05
165.627	0.00651	165.687	0.01004	165.687	0.01028		535.627	0	525.727	0.01329	525.736	0.02118	533.523	0.07536	525.638	0.01134	533.487	0.12719	535.561	6.35E-04
165.597	0.00967	165.657	0.0104	165.657	0.01269		535.597	0	525.697	0.01826	525.706	0.01453	533.473	0.08008	525.608	-0.01364	533.437	0.13358	535.531	-0.00572
165.567	0.01135	165.627	0.01424	165.627	0.01237		535.567	0	525.667	0.02118	525.676	0.01835	533.423	0.07729	525.578	0.00408	533.387	0.13987	535.501	-0.00336
165.537	0.01215	165.597	0.0139	165.597	0.0162		535.537	0	525.637	0.0316	525.646	0.01658	533.373	0.08756	525.548	0.00408	533.337	0.1309	535.471	0.00199
165.507	0.01361	165.567	0.01452	165.567	0.01352		535.507	0	525.607	0.01998	525.616	-0.00868	533.323	0.08778	525.518	0.00923	533.287	0.14256	535.441	0.00772
165.477	0.01523	165.537	0.01436	165.537	0.01603		535.477	0	525.577	0.02176	525.586	0.02295	533.273	0.07714	525.488	0.01355	533.237	0.1479	535.411	0.00368
165.447	0.01656	165.507	0.01648	165.507	0.02184		535.447	0	525.547	0.02772	525.556	0.01124	533.223	0.0928	525.458	0.00296	533.187	0.16195	535.381	-1.21E-05
165.417	0.02033	165.477	0.02014	165.477	0.01992		535.417	0	525.517	0.02457	525.526	0.0185	533.173	0.0896	525.428	0.01242	533.137	0.16107	535.351	-0.00118
165.387	0.02253	165.447	0.02007	165.447	0.02229		535.387	0	525.487	0.03107	525.496	0.02992	533.123	0.08631	525.398	0.0063	533.087	0.17815	535.321	7.27E-06
165.357	0.02571	165.417	0.02726	165.417	0.02825		535.357	0	525.457	0.03639	525.466	0.01858	533.073	0.09395	525.368	0.01543	533.037	0.19138	535.291	2.30E-04
165.327	0.03005	165.387	0.03005	165.387	0.03567		535.327	0	525.427	0.03747	525.436	0.02892	533.023	0.09187	525.338	0.02026	532.987	0.20075	535.261	-8.19E-04
165.297	0.03498	165.357	0.02946	165.357	0.03725		535.297	0	525.397	0.04706	525.406	0.01794	532.973	0.09123	525.308	0.02443	532.937	0.19938	535.231	-0.00292
165.267	0.0392	165.327	0.03577	165.327	0.04336		535.267	0	525.367	0.04063	525.376	0.02811	532.923	0.09897	525.278	0.00871	532.887	0.21328	535.201	0.00241
165.237	0.04187	165.297	0.03628	165.297	0.04824		535.237	0	525.337	0.04069	525.346	0.01875	532.873	0.10201	525.248	0.00939	532.837	0.21891	535.171	0.00312
165.207	0.04829	165.267	0.04608	165.267	0.05002		535.207	0	525.307	0.04727	525.316	0.02584	532.823	0.10694	525.218	0.03642	532.787	0.22692	535.141	0.0017
165.177	0.05437	165.237	0.051	165.237	0.05633		535.177	0	525.277	0.05218	525.286	0.04144	532.773	0.12247	525.188	0.01824	532.737	0.23977	535.111	8.96E-04
165.147	0.06219	165.207	0.05685	165.207	0.06358		535.147	0	525.247	0.05636	525.256	0.03627	532.723	0.12145	525.158	0.04529	532.687	0.24813	535.081	0.00243
165.117	0.07117	165.177	0.06217	165.177	0.0715		535.117	0	525.217	0.06595	525.226	0.04303	532.673	0.1463	525.128	0.02612	532.637	0.25219	535.051	0.00479
165.087	0.07804	165.147	0.07085	165.147	0.0757		535.087	0	525.187	0.0682	525.196	0.03894	532.623	0.14592	525.098	0.0245	532.587	0.25927	535.021	0.003
165.057	0.09059	165.117	0.08388	165.117	0.08589		535.057	0	525.157	0.06824	525.166	0.07103	532.573	0.1434	525.068	0.05056	532.537	0.26765	534.991	0.00461
165.027	0.10128	165.087	0.08685	165.087	0.095		535.027	0	525.127	0.07266	525.136	0.05777	532.523	0.16401	525.038	0.06173	532.487	0.26388	534.961	0.00697
164.997	0.11275	165.057	0.09497	165.057	0.10747		534.997	0	525.097	0.07266	525.106	0.04594	532.473	0.16237	525.008	0.04905	532.437	0.28797	534.931	0.00879
164.967	0.12926	165.027	0.10815	165.027	0.11325		534.967	0	525.067	0.07853	525.076	0.05688	532.423	0.16637	524.978	0.05128	532.387	0.30445	534.901	0.00917
164.937	0.143	164.997	0.11831	164.997	0.12596		534.937	0	525.037	0.07605	525.046	0.06656	532.373	0.16746	524.948	0.06809	532.337	0.29556	534.871	0.00817
164.907	0.16004	164.967	0.13389	164.967	0.14472		534.907	0	525.007	0.08985	525.016	0.07935	532.323	0.17411	524.918	0.08941	532.287	0.30602	534.841	0.00625
164.877	0.17662	164.937	0.15062	164.937	0.15887		534.877	0	524.977	0.0917	524.986	0.09595	532.273	0.18384	524.888	0.08439	532.237	0.31822	534.811	0.00506
164.847	0.19598	164.907	0.16794	164.907	0.16997		534.847	0	524.947	0.09326	524.956	0.08491	532.223	0.1859	524.858	0.09048	532.187	0.31204	534.781	0.00585
164.817	0.22169	164.877	0.19175	164.877	0.18734		534.817	0	524.917	0.09969	524.926	0.10695	532.173	0.18898	524.828	0.08761	532.137	0.32435	534.751	0.01136
164.787	0.2456	164.847	0.20289	164.847	0.20756		534.787	0	524.887	0.1115	524.896	0.09611	532.123	0.20053	524.798	0.08492	532.087	0.33259	534.721	0.01657
164.757	0.26868	164.817	0.22135	164.817	0.23354		534.757	0.00144	524.857	0.11163	524.866	0.10533	532.073	0.20415	524.768	0.07227	532.037	0.32857	534.691	0.01671
164.727	0.29299	164.787	0.24312	164.787	0.24606		534.727	-0.00265	524.827	0.11516	524.836	0.09032	532.023	0.20231	524.738	0.08331	531.987	0.33435	534.661	0.01518
164.697	0.3232	164.757	0.27301	164.757	0.27235		534.697	-0.00364	524.797	0.12913	524.806	0.09808	531.973	0.21439	524.708	0.0821	531.937	0.34001	534.631	0.01764
164.667	0.35056	164.727	0.29385	164.727	0.29904		534.667	-0.00215	524.767	0.1342	524.776	0.10857	531.923	0.21137	524.678	0.09017	531.887	0.35462	534.601	0.01419
164.637	0.38375	164.697	0.32478	164.697	0.32037		534.637	-0.00567	524.737	0.13179	524.746	0.12215	531.873	0.21586	524.648	0.11102	531.837	0.34644	534.571	0.01572
164.607	0.41559	164.667	0.35341	164.667	0.34718		534.607	-0.00365	524.707	0.14052	524.716	0.14877	531.823	0.21737	524.618	0.12891	531.787	0.35137	534.541	0.01853
164.577	0.44711	164.637	0.37924	164.637	0.37939		534.577	-7.77E-04	524.677	0.14755	524.686	0.14579	531.773	0.22417	524.588	0.13638	531.737	0.33608	534.511	0.0176
164.547	0.48342	164.607	0.41908	164.607	0.41191		534.547	-0.006	524.647	0.15655	524.656	0.14786	531.723	0.21373	524.558	0.11352	531.687	0.34659	534.481	0.01441
164.517	0.51641	164.577	0.44351	164.577	0.43789		534.517	-0.00425	524.617	0.16565	524.626	0.15139	531.673	0.21541	524.528	0.12081	531.637	0.3696	534.451	0.02055
164.487	0.55046	164.547	0.47296	164.547	0.47337		534.487	-0.00296	524.587	0.15663	524.596	0.13882	531.623	0.21521	524.498	0.14385	531.587	0.36702	534.421	0.02489
164.457	0.58201	164.517	0.51288	164.517	0.50053		534.457	-0.00255	524.557	0.16099	524.566	0.14612	531.573	0.21321	524.468	0.14819	531.537	0.34853	534.391	0.02283
164.427	0.61869	164.487	0.54696	164.487	0.5378		534.427	-0.00336	524.527	0.16188	524.536	0.16375	531.523	0.22608	524.438	0.14143	531.487	0.34733	534.361	0.02599
164.397	0.64915	164.457	0.57993	164.457	0.56492		534.397	-0.0055	524.497	0.17312	524.506	0.16965	531.473	0.21855	524.408	0.14594	531.437	0.3415	534.331	0.02815
164.367	0.67452	164.427	0.61173	164.427	0.59978		534.367	-0.00303	524.467	0.18283	524.476	0.16743	531.423	0.2116	524.378	0.16106	531.387	0.36891	534.301	0.02827
164.337	0.70306	164.397	0.6484	164.397	0.62383		534.337	-0.00391	524.437	0.1815	524.446	0.16267	531.373	0.21977	524.348	0.16112	531.337	0.36892	534.271	0.03166
164.307	0.72663	164.367	0.67047	164.367	0.65336		534.307	1.41E-04	524.407	0.18664	524.416	0.18557	531.323	0.20676	524.318	0.16979	531.287	0.38313	534.241	0.03132
164.277	0.74632	164.337	0.68367	164.337	0.68386		534.277	0.00347	524.377	0.19241	524.386	0.1841	531.273	0.20954	524.288	0.14996	531.237	0.38703	534.211	0.03724
164.247	0.76274	164.307	0.71903	164.307	0.69463		534.247	0.00314	524.347	0.19299	524.356	0.19401	531.223	0.21838	524.258	0.17968	531.187	0.3876	534.181	0.03665
164.217	0.77033	164.277	0.73869	164.277	0.72482		534.217	0.00269	524.317	0.20012	524.326	0.18858	531.173	0.22476	524.228	0.17114	531.137	0.39764	534.151	0.03561
164.187	0.77026	164.247	0.7658	164.247	0.73571		534.187	-3.91E-04	524.287	0.20297	524.296	0.1844	531.123	0.21339	524.198	0.17419	531.087	0.42404	534.121	0.03545
164.157	0.77567	164.217	0.76979	164.217	0.7459		534.157	-0.00175	524.257	0.20193	524.266	0.19359	531.073	0.21532	524.168	0.18007	531.037	0.4211	534.091	0.03959
164.127	0.7713	164.187	0.76589	164.187	0.76209		534.127	0.00122	524.227	0.19844	524.236	0.18382	531.023	0.21324	524.138	0.1775	530.987	0.42558	534.061	0.043
164.097	0.75614	164.157	0.75803	164.157	0.76612		534.097	0.00133	524.197	0.20148	524.206	0.1789	530.973	0.21577	524.108	0.17277	530.937	0.45115	534.031	0.0406
164.067	0.74109	164.127	0.7771	164.127	0.75852		534.067	0.00331	524.167	0.19336	524.176	0.18664	530.923	0.21967	524.078	0.18528	530.887	0.45298	534.001	0.04753
164.037	0.72379	164.097	0.77035	164.097	0.75972		534.037	0.00254	524.137	0.19333	524.146	0.19801	530.873	0.22639	524.048	0.18967	530.837	0.47999	533.971	0.04727
164.007	0.70938	164.067	0.75532	164.067	0.75381		534.007	0.00742	524.107	0.1969	524.116	0.18535	530.823	0.23568	524.018	0.18579	530.787	0.49358	533.941	0.04992
163.977	0.67895	164.037	0.73138	164.037	0.73715		533.977	0.0024	524.077	0.19352	524.086	0.1761	530.773	0.23261	523.988	0.18439	530.737	0.50105	533.911	0.05353
163.947	0.65084	164.007	0.70575	164.007	0.72113		533.947	0.00723	524.047	0.2029	524.056	0.15092	530.723	0.2373	523.958	0.17336	530.687	0.50961	533.881	0.05081
163.917	0.61604	163.977	0.67773	163.977	0.69845		533.917	0.00574	524.017	0.19703	524.026	0.18429	530.673	0.24772	523.928	0.15636	530.637	0.52528	533.851	0.05528
163.887	0.57952	163.947	0.64146	163.947	0.66252		533.887	0.00638	523.987	0.20462	523.996	0.1687	530.623	0.26405	523.898	0.16619	530.587	0.55613	533.821	0.05572
163.857	0.54198	163.917	0.61361	163.917	0.63391		533.857	0.00271	523.957	0.19843	523.966	0.15834	530.573	0.2716	523.868	0.17819	530.537	0.56712	533.791	0.05912
163.827	0.50254	163.887	0.5746	163.887	0.59675		533.827	0.00739	523.927	0.18125	523.936	0.16966	530.523	0.28856	523.838	0.15821	530.487	0.57781	533.761	0.06413
163.797	0.46713	163.857	0.53927	163.857	0.55626		533.797	0.00977	523.897	0.18562	523.906	0.17376	530.473	0.29854	523.808	0.16638	530.437	0.6027	533.731	0.06496
163.767	0.42975	163.827	0.50131	163.827	0.52324		533.767	0.00704	523.867	0.18455	523.876	0.16775	530.423	0.32955	523.778	0.17142	530.387	0.60105	533.701	0.06757
163.737	0.39284	163.797	0.46368	163.797	0.48076		533.737	0.00533	523.837	0.1863	523.846	0.1619	530.373	0.36615	523.748	0.17182	530.337	0.61317	533.671	0.07207
163.707	0.35512	163.767	0.4192	163.767	0.45226		533.707	0.00359	523.807	0.17258	523.816	0.15803	530.323	0.39434	523.718	0.16957	530.287	0.6323	533.641	0.0721
163.677	0.32117	163.737	0.38516	163.737	0.4153		533.677	0.00826	523.777	0.17005	523.786	0.16085	530.273	0.42019	523.688	0.15388	530.237	0.64241	533.611	0.07565
163.647	0.28612	163.707	0.35642	163.707	0.37807		533.647	0.00992	523.747	0.16645	523.756	0.15355	530.223	0.47213	523.658	0.1342	530.187	0.67793	533.581	0.07832
163.617	0.2604	163.677	0.32005	163.677	0.34596		533.617	0.00472	523.717	0.15449	523.726	0.13574	530.173	0.52097	523.628	0.15494	530.137	0.71585	533.551	0.08214
163.587	0.23204	163.647	0.28119	163.647	0.30925		533.587	0.01398	523.687	0.16093	523.696	0.13472	530.123	0.57492	523.598	0.14587	530.087	0.74402	533.521	0.08525
163.557	0.20842	163.617	0.25524	163.617	0.2785		533.557	0.013	523.657	0.14973	523.666	0.1516	530.073	0.61709	523.568	0.12468	530.037	0.79515	533.491	0.08857
163.527	0.18604	163.587	0.22756	163.587	0.24995		533.527	0.01319	523.627	0.15428	523.636	0.15314	530.023	0.68245	523.538	0.1169	529.987	0.83386	533.461	0.09225
163.497	0.16177	163.557	0.20607	163.557	0.21897		533.497	0.01069	523.597	0.15412	523.606	0.13696	529.973	0.72801	523.508	0.1033	529.937	0.86196	533.431	0.09853
163.467	0.14431	163.527	0.17835	163.527	0.19546		533.467	0.01306	523.567	0.14255	523.576	0.13902	529.923	0.79508	523.478	0.1424	529.887	0.89333	533.401	0.09832
163.437	0.1291	163.497	0.15778	163.497	0.17604		533.437	0.00929	523.537	0.14078	523.546	0.12932	529.873	0.84858	523.448	0.13165	529.837	0.93173	533.371	0.10048
163.407	0.11254	163.467	0.14011	163.467	0.15609		533.407	0.01062	523.507	0.134	523.516	0.10025	529.823	0.90165	523.418	0.12703	529.787	0.95101	533.341	0.10273
163.377	0.10006	163.437	0.12318	163.437	0.13951		533.377	0.01661	523.477	0.12979	523.486	0.12304	529.773	0.93498	523.388	0.11444	529.737	0.97162	533.311	0.10185
163.347	0.08882	163.407	0.11063	163.407	0.12712		533.347	0.01425	523.447	0.12943	523.456	0.10138	529.723	0.98107	523.358	0.13847	529.687	1	533.281	0.11096
163.317	0.08053	163.377	0.09565	163.377	0.11033		533.317	0.0142	523.417	0.12971	523.426	0.07697	529.673	1	523.328	0.14048	529.637	0.99032	533.251	0.11555
163.287	0.0711	163.347	0.08542	163.347	0.09731		533.287	0.01356	523.387	0.13438	523.396	0.12558	529.623	0.98675	523.298	0.13636	529.587	0.99301	533.221	0.11764
163.257	0.06346	163.317	0.07747	163.317	0.08262		533.257	0.01654	523.357	0.12907	523.366	0.1108	529.573	0.98477	523.268	0.11367	529.537	0.98268	533.191	0.1176
163.227	0.05897	163.287	0.06912	163.287	0.07552		533.227	0.01724	523.327	0.12764	523.336	0.09056	529.523	0.96254	523.238	0.10355	529.487	0.95394	533.161	0.12261
163.197	0.05374	163.257	0.06054	163.257	0.07086		533.197	0.01939	523.297	0.11621	523.306	0.11731	529.473	0.92226	523.208	0.11347	529.437	0.8972	533.131	0.1248
163.167	0.04838	163.227	0.0568	163.227	0.06275		533.167	0.01778	523.267	0.11692	523.276	0.09165	529.423	0.89395	523.178	0.08643	529.387	0.86912	533.101	0.13044
163.137	0.04384	163.197	0.04711	163.197	0.05446		533.137	0.01549	523.237	0.10838	523.246	0.07753	529.373	0.82685	523.148	0.07859	529.337	0.78225	533.071	0.1338
163.107	0.04037	163.167	0.04635	163.167	0.04955		533.107	0.01603	523.207	0.11284	523.216	0.06809	529.323	0.74948	523.118	0.10423	529.287	0.72004	533.041	0.14077
163.077	0.0376	163.137	0.0426	163.137	0.04595		533.077	0.01654	523.177	0.10908	523.186	0.0995	529.273	0.65671	523.088	0.08448	529.237	0.66442	533.011	0.14274
163.047	0.03496	163.107	0.03726	163.107	0.04367		533.047	0.01935	523.147	0.10225	523.156	0.10818	529.223	0.58747	523.058	0.08244	529.187	0.59689	532.981	0.14624
163.017	0.03339	163.077	0.03469	163.077	0.04022		533.017	0.01928	523.117	0.10555	523.126	0.09463	529.173	0.53162	523.028	0.10063	529.137	0.51337	532.951	0.15441
162.987	0.03113	163.047	0.0311	163.047	0.03398		532.987	0.01697	523.087	0.10173	523.096	0.09516	529.123	0.45801	522.998	0.07739	529.087	0.44771	532.921	0.1612
162.957	0.02789	163.017	0.02782	163.017	0.03131		532.957	0.01679	523.057	0.10192	523.066	0.09696	529.073	0.39129	522.968	0.08429	529.037	0.35981	532.891	0.16694
162.927	0.0263	162.987	0.03004	162.987	0.03152		532.927	0.02299	523.027	0.09212	523.036	0.09443	529.023	0.33302	522.938	0.07662	528.987	0.30645	532.861	0.17014
162.897	0.0246	162.957	0.02505	162.957	0.02792		532.897	0.02173	522.997	0.0999	523.006	0.09062	528.973	0.28491	522.908	0.09032	528.937	0.25776	532.831	0.17925
162.867	0.0236	162.927	0.0241	162.927	0.02803		532.867	0.01964	522.967	0.08613	522.976	0.09114	528.923	0.23203	522.878	0.08911	528.887	0.22654	532.801	0.18576
162.837	0.02191	162.897	0.02306	162.897	0.02518		532.837	0.02529	522.937	0.09513	522.946	0.08914	528.873	0.17746	522.848	0.06636	528.837	0.17636	532.771	0.19373
162.807	0.02028	162.867	0.02268	162.867	0.02288		532.807	0.02946	522.907	0.09506	522.916	0.07555	528.823	0.14809	522.818	0.08717	528.787	0.13203	532.741	0.19822
162.777	0.01946	162.837	0.02106	162.837	0.01946		532.777	0.02825	522.877	0.08991	522.886	0.09179	528.773	0.1261	522.788	0.07751	528.737	0.10378	532.711	0.19775
162.747	0.01819	162.807	0.02051	162.807	0.01877		532.747	0.03311	522.847	0.08251	522.856	0.09539	528.723	0.08871	522.758	0.06551	528.687	0.1009	532.681	0.20624
162.717	0.01617	162.777	0.0192	162.777	0.01647		532.717	0.02814	522.817	0.07996	522.826	0.07712	528.673	0.07133	522.728	0.07008	528.637	0.09456	532.651	0.21388
162.687	0.01633	162.747	0.01684	162.747	0.01794		532.687	0.02776	522.787	0.0792	522.796	0.074	528.623	0.06332	522.698	0.06587	528.587	0.07413	532.621	0.22138
162.657	0.01583	162.717	0.0154	162.717	0.01235		532.657	0.02895	522.757	0.08569	522.766	0.08462	528.573	0.04087	522.668	0.06894	528.537	0.04969	532.591	0.2278
162.627	0.01448	162.687	0.01453	162.687	0.01259		532.627	0.03231	522.727	0.08416	522.736	0.06416	528.523	0.04016	522.638	0.05544	528.487	0.03393	532.561	0.23354
162.597	0.01363	162.657	0.01551	162.657	0.0151		532.597	0.0324	522.697	0.07847	522.706	0.05234	528.473	0.03082	522.608	0.07707	528.437	0.03935	532.531	0.23947
162.567	0.01433	162.627	0.01371	162.627	0.01346		532.567	0.03377	522.667	0.08413	522.676	0.07613	528.423	0.02847	522.578	0.06026	528.387	0.02756	532.501	0.24653
162.537	0.01182	162.597	0.01504	162.597	0.01229		532.537	0.03449	522.637	0.07794	522.646	0.07681	528.373	0.02758	522.548	0.05819	528.337	0.02953	532.471	0.2564
162.507	0.01351	162.567	0.01624	162.567	0.01334		532.507	0.03612	522.607	0.07427	522.616	0.0811	528.323	0.02113	522.518	0.06905	528.287	0.03527	532.441	0.26059
162.477	0.01203	162.537	0.01344	162.537	0.01212		532.477	0.04053	522.577	0.07665	522.586	0.0713	528.273	0.01808	522.488	0.05107	528.237	0.02724	532.411	0.2657
162.447	0.01182	162.507	0.01124	162.507	0.0101		532.447	0.0348	522.547	0.07377	522.556	0.03978	528.223	0.00581	522.458	0.06822	528.187	0.02383	532.381	0.27375
162.417	0.01083	162.477	0.01381	162.477	0.00841		532.417	0.04272	522.517	0.07144	522.526	0.04691	528.173	0.01658	522.428	0.04228	528.137	0.02074	532.351	0.28135
162.387	0.0102	162.447	0.01109	162.447	0.00738		532.387	0.04642	522.487	0.07238	522.496	0.06942	528.123	0.01592	522.398	0.04449	528.087	0.0057	532.321	0.29056
162.357	0.00934	162.417	0.01065	162.417	0.00927		532.357	0.04432	522.457	0.06916	522.466	0.0652	528.073	0.00689	522.368	0.06462	528.037	0.0098	532.291	0.29713
162.327	0.00771	162.387	0.00934	162.387	0.00683		532.327	0.03742	522.427	0.07145	522.436	0.06478	528.023	-1.00E-04	522.338	0.04597	527.987	0.00981	532.261	0.30329
162.297	0.00812	162.357	0.00944	162.357	0.00697		532.297	0.04482	522.397	0.06036	522.406	0.05477	527.973	0.00255	522.308	0.05847	527.937	0.00563	532.231	0.31342
162.267	0.00734	162.327	0.00781	162.327	0.00547		532.267	0.04737	522.367	0.06264	522.376	0.04474	527.923	-0.00904	522.278	0.04578	527.887	-0.00232	532.201	0.31895
162.237	0.00762	162.297	0.00826	162.297	0.00614		532.237	0.05057	522.337	0.06594	522.346	0.02728	527.873	-0.00409	522.248	0.0422	527.837	0.00983	532.171	0.32846
162.207	0.0086	162.267	0.00738	162.267	0.00468		532.207	0.0512	522.307	0.06282	522.316	0.04469	527.823	-0.00374	522.218	0.03977	527.787	0.00403	532.141	0.33397
162.177	0.00731	162.237	0.00422	162.237	0.0069		532.177	0.05055	522.277	0.06641	522.286	0.06123	527.773	0.00215	522.188	0.04364	527.737	7.04E-04	532.111	0.33651
162.147	0.00601	162.207	0.00462	162.207	0.00525		532.147	0.05383	522.247	0.0628	522.256	0.07562	527.723	0.00189	522.158	0.04519	527.687	0.00694	532.081	0.34667
162.117	0.00568	162.177	0.00502	162.177	0.00794		532.117	0.05353	522.217	0.06033	522.226	0.04031	527.673	-0.00203	522.128	0.03215	527.637	0.01147	532.051	0.35935
162.087	0.00392	162.147	0.00427	162.147	0.00814		532.087	0.05195	522.187	0.06273	522.196	0.03695	527.623	-0.00134	522.098	0.05027	527.587	0.01686	532.021	0.36324
162.057	0.00502	162.117	0.00467	162.117	0.00692		532.057	0.0553	522.157	0.06497	522.166	0.0419	527.573	-0.00296	522.068	0.0384	527.537	0.00322	531.991	0.3672
162.027	0.00529	162.087	0.00525	162.087	0.00895		532.027	0.05688	522.127	0.05853	522.136	0.04342	527.523	-0.00542	522.038	0.03812	527.487	-0.00633	531.961	0.37853
161.997	0.00476	162.057	0.00305	162.057	0.00255		531.997	0.06096	522.097	0.0513	522.106	0.06231	527.473	-0.00592	522.008	0.03834	527.437	-0.01319	531.931	0.39169
161.967	0.00389	162.027	0.00209	162.027	-9.24E-05		531.967	0.05935	522.067	0.05147	522.076	0.05121	527.423	0.00448	521.978	0.04353	527.387	-0.00331	531.901	0.39563
161.937	0.00342	161.997	0.00323	161.997	0.00165		531.937	0.06395	522.037	0.05376	522.046	0.02454	527.373	-8.01E-04	521.948	0.04508	527.337	-0.00223	531.871	0.41164
161.907	0.00174	161.967	0.00161	161.967	0.00179		531.907	0.06697	522.007	0.04887	522.016	0.04285	527.323	-8.00E-04	521.918	0.01198	527.287	-0.00663	531.841	0.42596
161.877	0.00241	161.937	0.00354	161.937	0.0034		531.877	0.0649	521.977	0.04956	521.986	0.04003	527.273	-0.00191	521.888	0.02112	527.237	-0.01102	531.811	0.4313
161.847	0.00357	161.907	0.00196	161.907	0.0043		531.847	0.06601	521.947	0.04465	521.956	0.0363	527.223	-0.01238	521.858	0.01883	527.187	0.00392	531.781	0.43367
161.817	0.00149	161.877	2.46E-04	161.877	0.00237		531.817	0.07522	521.917	0.04402	521.926	0.03275	527.173	-0.00589	521.828	0.04273	527.137	2.68E-04	531.751	0.4388
161.787	5.95E-04	161.847	0.00192	161.847	-0.00168		531.787	0.07261	521.887	0.04544	521.896	0.02612	527.123	-0.00443	521.798	0.0282	527.087	1.61E-04	531.721	0.45076
161.757	2.52E-04	161.817	0.00152	161.817	-0.00229		531.757	0.07025	521.857	0.04572	521.866	0.01333	527.073	-0.01532	521.768	0.01879	527.037	-0.0022	531.691	0.46407
161.727	6.07E-04	161.787	-6.75E-04	161.787	1.09E-04		531.727	0.07978	521.827	0.04944	521.836	0.01208	527.023	-0.00534	521.738	0.01749	526.987	-0.00821	531.661	0.4815
161.697	-1.91E-04	161.757	1.17E-04	161.757	9.57E-04		531.697	0.07771	521.797	0.04641	521.806	0.02024	526.973	-0.00465	521.708	0.00408	526.937	-0.01238	531.631	0.48885
161.667	1.86E-04	161.727	-3.23E-04	161.727	-0.00192		531.667	0.08048	521.767	0.04051	521.776	0.02987	526.923	-0.00728	521.678	0.01884	526.887	0.00148	531.601	0.49702
161.637	7.50E-05	161.697	-0.00261	161.697	-0.00394		531.637	0.08107	521.737	0.03652	521.746	0.05542	526.873	-0.0117	521.648	0.01207	526.837	-0.00142	531.571	0.50621
161.607	-6.12E-04	161.667	0.00118	161.667	9.15E-04		531.607	0.08513	521.707	0.03977	521.716	0.03599	526.823	-0.01356	521.618	0.02353	526.787	-0.00153	531.541	0.51941
161.577	-0.00173	161.637	4.28E-04	161.637	-0.00116		531.577	0.08264	521.677	0.0434	521.686	0.01779	526.773	-0.01388	521.588	0.02621	526.737	-0.01408	531.511	0.53601
161.547	-9.87E-04	161.607	0.00157	161.607	-0.00238		531.547	0.08437	521.647	0.03728	521.656	0.00317	--	--	521.558	0.02177	526.687	-0.00591	531.481	0.54933
161.517	-5.54E-04	161.577	-0.00195	161.577	-0.00506		531.517	0.09196	521.617	0.04102	521.626	0.03085	--	--	521.528	0.01202	526.637	9.71E-04	531.451	0.56522
161.487	-0.00201	161.547	-0.00317	161.547	-0.00313		531.487	0.09511	521.587	0.04031	521.596	0.01788	--	--	521.498	0.02165	526.587	-0.00279	531.421	0.57337
161.457	-0.00169	161.517	-0.00585	161.517	-0.00463		531.457	0.0978	521.557	0.03538	521.566	0.03093	--	--	521.468	0.02151	526.537	-0.00182	531.391	0.58898
161.427	-0.00159	161.487	-0.00334	161.487	-0.00115		531.427	0.09621	521.527	0.03433	521.536	0.01833	--	--	521.438	0.01077	526.487	0.00227	531.361	0.59987
161.397	-0.00352	161.457	-0.00277	161.457	-0.00289		531.397	0.1004	521.497	0.03553	521.506	0.03356	--	--	521.408	-0.00826	526.437	0.00292	531.331	0.6162
161.367	-0.00261	161.427	-0.00567	161.427	-0.00288		531.367	0.10308	521.467	0.03246	521.476	0.02494	--	--	521.378	0.00433	526.387	-0.00277	531.301	0.63026
161.337	-0.00266	161.397	-0.00474	161.397	-0.00138		531.337	0.10519	521.437	0.03145	521.446	0.00834	--	--	521.348	0.01163	526.337	-0.00116	531.271	0.65106
161.307	-0.0024	161.367	-0.00289	161.367	-0.00425		531.307	0.10599	521.407	0.03813	521.416	0.01577	--	--	521.318	0.01015	526.287	-0.00202	531.241	0.6713
161.277	-0.0032	161.337	-0.00434	161.337	-0.00147		531.277	0.10912	521.377	0.03168	521.386	0.02828	--	--	521.288	0.0095	526.237	0.00239	531.211	0.68168
161.247	-0.00185	161.307	-0.00214	161.307	-0.00368		531.247	0.10788	521.347	0.03364	521.356	0.01694	--	--	521.258	0.01383	526.187	-0.00942	531.181	0.70136
161.217	-0.00251	161.277	-0.00201	161.277	-0.00311		531.217	0.11161	521.317	0.0339	521.326	0.02059	--	--	521.228	0.01965	526.137	-0.00683	531.151	0.71654
161.187	-0.00343	161.247	-0.00324	161.247	-0.00475		531.187	0.12038	521.287	0.02662	521.296	0.02334	--	--	521.198	0.00989	526.087	-0.0108	531.121	0.73306
161.157	-0.00222	161.217	-0.00297	161.217	-0.00329		531.157	0.12017	521.257	0.02904	521.266	0.02754	--	--	521.168	0.01853	526.037	-0.01475	531.091	0.75162
161.127	-0.0026	161.187	-0.0013	161.187	-0.00456		531.127	0.12201	521.227	0.0305	521.236	0.02433	--	--	521.138	0.03232	525.987	7.48E-05	531.061	0.77514
161.097	-0.00302	161.157	-0.00371	161.157	-0.00268		531.097	0.12439	521.197	0.03182	521.206	0.00828	--	--	521.108	0.01727	525.937	0.00341	531.031	0.7941
161.067	-0.00285	161.127	-0.0042	161.127	-0.00258		531.067	0.12628	521.167	0.02347	521.176	0.01101	--	--	521.078	0.02111	525.887	-6.72E-04	531.001	0.81839
161.037	-0.00247	161.097	-0.0034	161.097	-0.00206		531.037	0.13261	521.137	0.02232	521.146	0.00325	--	--	521.048	0.01451	525.837	0.00266	530.971	0.83292
161.007	-0.00175	161.067	-0.00423	161.067	-0.00512		531.007	0.13362	521.107	0.02643	521.116	1.82E-04	--	--	521.018	0.00193	525.787	0.00363	530.941	0.85025
160.977	-0.00174	161.037	-0.00238	161.037	-0.00361		530.977	0.13092	521.077	0.02606	521.086	0.01158	--	--	520.988	0.00889	525.737	0.00514	530.911	0.86671
160.947	-9.63E-04	161.007	-9.32E-04	161.007	-0.00149		530.947	0.1303	521.047	0.02855	521.056	0.01431	--	--	520.958	0.00426	525.687	3.09E-04	530.881	0.88976
160.917	-0.00206	160.977	-0.00177	160.977	-5.91E-04		530.917	0.14212	521.017	0.02483	521.026	0.0062	--	--	520.928	0.00609	525.637	-0.00495	530.851	0.90753
160.887	-4.29E-04	160.947	-0.00216	160.947	-0.00149		530.887	0.14375	520.987	0.0303	520.996	0.01525	--	--	520.898	0.01986	525.587	-0.00612	530.821	0.92079
160.857	-0.00173	160.917	-5.54E-06	160.917	-0.00323		530.857	0.14321	520.957	0.0213	520.966	0.0151	--	--	520.868	0.00613	525.537	0	530.791	0.93543
160.827	-0.00145	160.887	-0.00273	160.887	-0.00242		530.827	0.14886	520.927	0.02623	520.936	0.0106	--	--	520.838	0.0068	525.487	0	530.761	0.95833
160.797	-6.70E-04	160.857	-0.0026	160.857	-6.80E-04		530.797	0.14507	520.897	0.0291	520.906	-0.00239			520.808	-0.0033			530.731	0.96847
160.767	2.28E-04	160.827	-0.00106	160.827	-0.00162		530.767	0.15249	520.867	0.02512	520.876	0.01551			520.778	0.02024			530.701	0.97354
160.737	9.54E-05	160.797	-0.00383	160.797	5.46E-04		530.737	0.16147	520.837	0.02241	520.846	0.00469			520.748	0.00236			530.671	0.98882
160.707	0.00103	160.767	-0.00154	160.767	-0.00214		530.707	0.16864	520.807	0.01875	520.816	-0.011			520.718	0.00966			530.641	1
160.677	-3.47E-04	160.737	-2.61E-04	160.737	4.07E-04		530.677	0.16922	520.777	0.02356	520.786	0.01882			520.688	-0.0049			530.611	0.99914
160.647	6.85E-04	160.707	6.20E-04	160.707	0.0021		530.647	0.17641	520.747	0.02441	520.756	0.00529			520.658	0.00885			530.581	0.99106
160.617	0.0012	160.677	0.00286	160.677	-0.00256		530.617	0.18368	520.717	0.01933	520.726	0.02737			520.628	0.00306			530.551	0.98937
160.587	0.00241	160.647	0.00384	160.647	0.00117		530.587	0.19489	520.687	0.02045	520.696	0.00879			520.598	0.03042			530.521	0.98269
160.557	0.00211	160.617	0.00128	160.617	0.0048		530.557	0.20472	520.657	0.01642	520.666	0.00392			520.568	0.01355			530.491	0.96519
160.527	0.00334	160.587	0.00305	160.587	0.004		530.527	0.21164	520.627	0.02421	520.636	0.01822			520.538	-0.01193			530.461	0.95898
160.497	0.00411	160.557	0.00366	160.557	0.004		530.497	0.2226	520.597	0.02919	520.606	0.02639			520.508	-0.00166			530.431	0.93302
160.467	0.00439	160.527	0.00565	160.527	0.00579		530.467	0.24298	520.567	0.02542	520.576	-0.00556			520.478	0.01425			530.401	0.91917
160.437	0.00635	160.497	0.00363	160.497	0.00702		530.437	0.2516	520.537	0.01838	520.546	0.008			520.448	0.02555			530.371	0.89111
160.407	0.00755	160.467	0.00799	160.467	0.00915		530.407	0.26809	520.507	0.02171	520.516	0.00855			520.418	0.02508			530.341	0.85655
160.377	0.00817	160.437	0.00786	160.437	0.00892		530.377	0.28836	520.477	0.01449	520.486	-0.00101			520.388	0.02562			530.311	0.83351
160.347	0.00936	160.407	0.00831	160.407	0.0103		530.347	0.31358	520.447	0.01921	520.456	4.31E-04			520.358	0.01852			530.281	0.78906
160.317	0.01044	160.377	0.0095	160.377	0.01506		530.317	0.32894	520.417	0.01812	520.426	0.00116			520.328	0.00164			530.251	0.74805
160.287	0.01195	160.347	0.01136	160.347	0.01564		530.287	0.35019	520.387	0.00771	520.396	0.0178			520.298	-5.15E-04			530.221	0.70707
160.257	0.01437	160.317	0.01555	160.317	0.01537		530.257	0.38395	520.357	0.01274	520.366	0.02127			520.268	4.79E-04			530.191	0.66819
160.227	0.01667	160.287	0.01618	160.287	0.01854		530.227	0.41147	520.327	0.01525	520.336	0.00322			520.238	0.01043			530.161	0.62335
160.197	0.0171	160.257	0.01473	160.257	0.01742		530.197	0.44011	520.297	0.01199	520.306	-0.00742			520.208	0.01061			530.131	0.58752
160.167	0.01951	160.227	0.01452	160.227	0.02219		530.167	0.47404	520.267	0.01207	520.276	3.44E-04			520.178	0.02123			530.101	0.54492
160.137	0.02355	160.197	0.01828	160.197	0.02414		530.137	0.50536	520.237	0.02125	520.246	0.02042			520.148	-0.00426			530.071	0.50679
160.107	0.02578	160.167	0.02291	160.167	0.03062		530.107	0.53119	520.207	0.02573	520.216	0.00436			520.118	-0.00789			530.041	0.46542
160.077	0.02971	160.137	0.02698	160.137	0.0329		530.077	0.56467	520.177	0.02094	520.186	0.00726			520.088	-0.02193			530.011	0.42635
160.047	0.03322	160.107	0.02986	160.107	0.03849		530.047	0.60997	520.147	0.01117	520.156	-0.0032			520.058	0.01534			529.981	0.39524
160.017	0.03822	160.077	0.03397	160.077	0.04403		530.017	0.64022	520.117	0.01056	520.126	-0.01816			520.028	-0.00518			529.951	0.35901
159.987	0.04473	160.047	0.04087	160.047	0.0484		529.987	0.68217	520.087	0.01757	520.096	8.02E-05			519.998	-0.02502			529.921	0.32924
159.957	0.04919	160.017	0.04838	160.017	0.04971		529.957	0.7148	520.057	0.01398	520.066	0.00732			519.968	-0.00316			529.891	0.29775
159.927	0.05616	159.987	0.04956	159.987	0.05714		529.927	0.75149	520.027	0.01661	520.036	0.03048			519.938	-0.0058			529.861	0.27038
159.897	0.06226	159.957	0.05457	159.957	0.06034		529.897	0.78525	519.997	0.0188	520.006	1.47E-04			519.908	0.00215			529.831	0.24462
159.867	0.07051	159.927	0.06412	159.927	0.06991		529.867	0.81679	519.967	0.01583	519.976	0.01896			519.878	-0.00976			529.801	0.21856
159.837	0.07939	159.897	0.07305	159.897	0.07717		529.837	0.84474	519.937	0.00954	519.946	0.01954			519.848	-0.00329			529.771	0.19627
159.807	0.09148	159.867	0.08345	159.867	0.08807		529.807	0.88532	519.907	0.01383	519.916	0.00474			519.818	-0.00825			529.741	0.1803
159.777	0.10152	159.837	0.08857	159.837	0.10109		529.777	0.91217	519.877	0.01114	519.886	-0.00843			519.788	0.006			529.711	0.16034
159.747	0.1132	159.807	0.09872	159.807	0.10843		529.747	0.93288	519.847	0.01295	519.856	-0.01039			519.758	0.00949			529.681	0.14552
159.717	0.12888	159.777	0.11199	159.777	0.12015		529.717	0.95022	519.817	0.01434	519.826	0.0046			519.728	0.00337			529.651	0.13471
159.687	0.1452	159.747	0.12105	159.747	0.13442		529.687	0.95837	519.787	0.00936	519.796	-8.15E-04			519.698	-0.00127			529.621	0.11946
159.657	0.16296	159.717	0.13972	159.717	0.14998		529.657	0.97907	519.757	0.01575	519.766	8.88E-05			519.668	-9.38E-04			529.591	0.10808
159.627	0.18194	159.687	0.15201	159.687	0.17012		529.627	0.97828	519.727	0.00852	519.736	9.94E-04			519.638	0.00437			529.561	0.09793
159.597	0.20437	159.657	0.17131	159.657	0.18344		529.597	1	519.697	0.01232	519.706	0.00136			519.608	0.0052			529.531	0.08742
159.567	0.22769	159.627	0.19102	159.627	0.19903		529.567	0.98611	519.667	0.02183	519.676	-0.00892			519.578	0.00272			529.501	0.08277
159.537	0.25081	159.597	0.21612	159.597	0.22228		529.537	0.97577	519.637	0.01182	519.646	0.01114			519.548	7.35E-05			529.471	0.07326
159.507	0.28004	159.567	0.23463	159.567	0.24794		529.507	0.96138	519.607	0.01179	519.616	-0.00816			519.518	0.01135			529.441	0.06623
159.477	0.31086	159.537	0.25958	159.537	0.27701		529.477	0.93771	519.577	0.01192	519.586	0.01046			519.488	0.0165			529.411	0.06381
159.447	0.34579	159.507	0.29247	159.507	0.29899		529.447	0.91303	519.547	0.00714	519.556	-0.00236			519.458	-0.02155			529.381	0.06058
159.417	0.3761	159.477	0.31372	159.477	0.32089		529.417	0.89141	519.517	0.00937	519.526	-0.00127			519.428	-0.01524			529.351	0.05734
159.387	0.41135	159.447	0.34604	159.447	0.35312		529.387	0.86591	519.487	0.00937	519.496	0.00994			519.398	-0.0177			529.321	0.05334
159.357	0.45207	159.417	0.38622	159.417	0.39269		529.357	0.82528	519.457	0.00937	519.466	-0.00125			519.368	-0.00279			529.291	0.0479
159.327	0.4946	159.387	0.42312	159.387	0.41984		529.327	0.79166	519.427	0.00937	519.436	0.00182			519.338	-0.0223			529.261	0.04552
159.297	0.53449	159.357	0.45701	159.357	0.45611		529.297	0.7633	519.397	0.00937	519.406	-0.02702			519.308	-0.01268			529.231	0.03858
159.267	0.58227	159.327	0.49356	159.327	0.49448		529.267	0.71816	519.367	0.00937	519.376	-0.00733			519.278	-0.01348			529.201	0.03357
159.237	0.62292	159.297	0.54264	159.297	0.53674		529.237	0.66742	519.337	0.00937	519.346	-0.00407			519.248	0.00208			529.171	0.03283
159.207	0.6702	159.267	0.57358	159.267	0.58167		529.207	0.61538	519.307	0.00937	519.316	-0.00514			519.218	0.01004			529.141	0.0314
159.177	0.7122	159.237	0.62387	159.237	0.61678		529.177	0.57499	519.277	0.01307	519.286	-0.00171			519.188	-0.01295			529.111	0.0317
159.147	0.75753	159.207	0.65971	159.207	0.66102		529.147	0.53129	519.247	0.01066	519.256	-0.00657			519.158	-0.01277			529.081	0.0251
159.117	0.79887	159.177	0.70913	159.177	0.69067		529.117	0.49808	519.217	0.0056	519.226	-0.00242			519.128	-0.00382			529.051	0.02177
159.087	0.83973	159.147	0.75511	159.147	0.74288		529.087	0.44959	519.187	0.00642	519.196	0.02561			519.098	0.00827			529.021	0.02551
159.057	0.87537	159.117	0.79262	159.117	0.77947		529.057	0.40663	519.157	0.00736	519.166	0.02638			519.068	0.0048			528.991	0.02511
159.027	0.90951	159.087	0.8347	159.087	0.82727		529.027	0.37244	519.127	0.01072	519.136	0.01884			519.038	0.00381			528.961	0.01607
158.997	0.93497	159.057	0.86501	159.057	0.86406		528.997	0.33658	519.097	0.00831	519.106	-0.01021			519.008	-0.00793			528.931	0.01746
158.967	0.95528	159.027	0.90921	159.027	0.89636		528.967	0.30383	519.067	0.00774	519.076	-0.03146			518.978	0.00134			528.901	0.01988
158.937	0.97432	158.997	0.93429	158.997	0.91298		528.937	0.26947	519.037	0.014	519.046	-0.01825			518.948	0.01046			528.871	0.01546
158.907	0.99347	158.967	0.95869	158.967	0.93824		528.907	0.24483	519.007	0.01073	519.016	-0.01858			518.918	0.00434			528.841	0.01755
158.877	1	158.937	0.97896	158.937	0.96593		528.877	0.21403	518.977	0.00526	518.986	-0.00394			518.888	-0.0036			528.811	0.01563
158.847	0.99847	158.907	0.99163	158.907	0.99184		528.847	0.19982	518.947	0.00747	518.956	0.00961			518.858	-1.23E-04			528.781	0.01519
158.817	0.99295	158.877	1	158.877	1		528.817	0.16689	518.917	0.00401	518.926	-0.00536			518.828	0.01347			528.751	0.0125
158.787	0.98317	158.847	0.99922	158.847	0.9936		528.787	0.14693	518.887	0.01423	518.896	-0.00409			518.798	0.01217			528.721	0.01008
158.757	0.95347	158.817	0.98606	158.817	0.99116		528.757	0.12287	518.857	0.00765	518.866	0.00458			518.768	0.01749			528.691	0.01028
158.727	0.93378	158.787	0.98602	158.787	0.99092		528.727	0.11279	518.827	0.01207	518.836	0.00875			518.738	0.0331			528.661	0.01178
158.697	0.90525	158.757	0.96753	158.757	0.97386		528.697	0.10376	518.797	0.00986	518.806	0.00949			518.708	-0.00349			528.631	0.01025
158.667	0.86645	158.727	0.93886	158.727	0.95193		528.667	0.0916	518.767	0.01044	518.776	0.00209			518.678	-0.00464			528.601	0.01103
158.637	0.82723	158.697	0.91201	158.697	0.92688		528.637	0.07923	518.737	0.0068	518.746	0.00119			518.648	0.00745			528.571	0.00914
158.607	0.78368	158.667	0.87282	158.667	0.89493		528.607	0.07001	518.707	0.01298	518.716	-0.00584			518.618	-0.00264			528.541	0.01027
158.577	0.73302	158.637	0.82547	158.637	0.84895		528.577	0.06044	518.677	0.01085	518.686	0.01242			518.588	-0.00446			528.511	0.01222
158.547	0.68392	158.607	0.79079	158.607	0.8102		528.547	0.05353	518.647	0.01511	518.656	0.02528			518.558	0.01079			528.481	0.00764
158.517	0.63692	158.577	0.73699	158.577	0.7609		528.517	0.05311	518.617	0.01398	518.626	0.01357			518.528	-0.00708			528.451	0.00524
158.487	0.58871	158.547	0.68382	158.547	0.72435		528.487	0.04415	518.587	0.01628	518.596	0.01306			518.498	-0.00443			528.421	0.00787
158.457	0.54009	158.517	0.62831	158.517	0.67392		528.457	0.03602	518.557	0.02009	518.566	2.36E-04			518.468	-0.00359			528.391	0.00888
158.427	0.49142	158.487	0.57602	158.487	0.62783		528.427	0.03402	518.527	0.02097	518.536	0.01669			518.438	-0.00904			528.361	0.00795
158.397	0.44594	158.457	0.5325	158.457	0.57454		528.397	0.02993	518.497	0.02181	518.506	0.00786			518.408	0.00387			528.331	0.00847
158.367	0.40457	158.427	0.48349	158.427	0.51824		528.367	0.02994	518.467	0.02068	518.476	0.0247			518.378	0.00388			528.301	0.00508
158.337	0.35875	158.397	0.4384	158.397	0.48274		528.337	0.0271	518.437	0.01681	518.446	0.00828			518.348	0.02328			528.271	0.00555
158.307	0.32291	158.367	0.3965	158.367	0.4384		528.307	0.02672	518.407	0.02333	518.416	-0.00903			518.318	0.02431			528.241	0.00381
158.277	0.28853	158.337	0.35355	158.337	0.39111		528.277	0.02204	518.377	0.03173	518.386	0.0018			518.288	0.01058			528.211	0.00621
158.247	0.25548	158.307	0.30974	158.307	0.34783		528.247	0.02215	518.347	0.02862	518.356	0.02116			518.258	0.02651			528.181	0.00716
158.217	0.22715	158.277	0.28047	158.277	0.31084		528.217	0.02434	518.317	0.02451	518.326	-1.43E-04			518.228	0.04081			528.151	0.00416
158.187	0.20161	158.247	0.24875	158.247	0.28184		528.187	0.0189	518.287	0.02757	518.296	0.01794			518.198	0.01732			528.121	0.00446
158.157	0.17829	158.217	0.21521	158.217	0.24546		528.157	0.01881	518.257	0.03152	518.266	0.03624			518.168	0.02829			528.091	0.00157
158.127	0.15675	158.187	0.19547	158.187	0.21542		528.127	0.01949	518.227	0.02791	518.236	0.0345			518.138	0.01241			528.061	0.00672
158.097	0.14076	158.157	0.16976	158.157	0.19361		528.097	0.01704	518.197	0.02054	518.206	0.03004			518.108	0.02901			528.031	0.00666
158.067	0.1242	158.127	0.14629	158.127	0.16806		528.067	0.01253	518.167	0.02161	518.176	0.02865			518.078	0.03916			528.001	0.00543
158.037	0.11114	158.097	0.1342	158.097	0.14937		528.037	0.01585	518.137	0.03178	518.146	0.02816			518.048	0.02595			527.971	0.00327
158.007	0.09828	158.067	0.12003	158.067	0.13878		528.007	0.01415	518.107	0.03644	518.116	0.02188			518.018	0.01106			527.941	0.01058
157.977	0.08695	158.037	0.10507	158.037	0.12129		527.977	0.01502	518.077	0.02478	518.086	0.03675			517.988	0.03081			527.911	0.00838
157.947	0.07888	158.007	0.09198	158.007	0.10648		527.947	0.01261	518.047	0.02914	518.056	0.02542			517.958	0.03052			527.881	0.0061
157.917	0.07083	157.977	0.08795	157.977	0.09671		527.917	0.01098	518.017	0.04083	518.026	0.01479			517.928	0.03603			527.851	0.0059
157.887	0.06453	157.947	0.07494	157.947	0.08485		527.887	0.01559	517.987	0.03965	517.996	0.03924			517.898	0.03426			527.821	0.00233
157.857	0.05912	157.917	0.06583	157.917	0.07322		527.857	0.00636	517.957	0.04092	517.966	0.04437			517.868	0.04193			527.791	0.00551
157.827	0.05471	157.887	0.06289	157.887	0.07144		527.827	0.00469	517.927	0.04261	517.936	0.02293			517.838	0.04381			527.761	0.00747
157.797	0.04872	157.857	0.05501	157.857	0.06112		527.797	0.00565	517.897	0.04192	517.906	0.03039			517.808	0.02116			527.731	7.70E-04
157.767	0.04519	157.827	0.05065	157.827	0.05687		527.767	0.00828	517.867	0.05228	517.876	0.04075			517.778	0.04672			527.701	0.00384
157.737	0.04105	157.797	0.04747	157.797	0.05135		527.737	0.00788	517.837	0.04654	517.846	0.03649			517.748	0.06486			527.671	0.00772
157.707	0.03875	157.767	0.04372	157.767	0.04761		527.707	0.01079	517.807	0.05257	517.816	0.04885			517.718	0.06578			527.641	0.00606
157.677	0.0369	157.737	0.03759	157.737	0.04426		527.677	0.00945	517.777	0.05664	517.786	0.04496			517.688	0.03685			527.611	0.00699
157.647	0.03436	157.707	0.03422	157.707	0.03825		527.647	0.00444	517.747	0.05659	517.756	0.05191			517.658	0.05779			527.581	0.00612
157.617	0.03276	157.677	0.03244	157.677	0.03602		527.617	0.00456	517.717	0.05163	517.726	0.05599			517.628	0.05522			527.551	0.00378
157.587	0.02942	157.647	0.03018	157.647	0.03279		527.587	0.00333	517.687	0.05444	517.696	0.04487			517.598	0.05413			527.521	0.00586
157.557	0.02779	157.617	0.02703	157.617	0.03201		527.557	0.0014	517.657	0.05855	517.666	0.05707			517.568	0.05255			527.491	0.00435
157.527	0.02703	157.587	0.02771	157.587	0.03199		--	--	517.627	0.06792	517.636	0.07762			517.538	0.06672			527.461	0.00461
157.497	0.02547	157.557	0.02628	157.557	0.02999		--	--	517.597	0.07554	517.606	0.07812			517.508	0.06465			527.431	0.00271
157.467	0.0234	157.527	0.02286	157.527	0.02718		--	--	517.567	0.07817	517.576	0.07573			517.478	0.06142			527.401	0.00308
157.437	0.02317	157.497	0.02327	157.497	0.02522		--	--	517.537	0.0908	517.546	0.07731			517.448	0.07577			527.371	0.00257
157.407	0.02178	157.467	0.02193	157.467	0.02448		--	--	517.507	0.08831	517.516	0.09192			517.418	0.08184			527.341	0.00412
157.377	0.0211	157.437	0.02317	157.437	0.02346		--	--	517.477	0.10401	517.486	0.10836			517.388	0.09588			527.311	0.00445
157.347	0.01967	157.407	0.01786	157.407	0.02211		--	--	517.447	0.11635	517.456	0.10096			517.358	0.10413			527.281	-9.81E-04
157.317	0.01922	157.377	0.01849	157.377	0.01991		--	--	517.417	0.11811	517.426	0.13442			517.328	0.10295			527.251	0.00112
157.287	0.01784	157.347	0.01714	157.347	0.01568		--	--	517.387	0.13067	517.396	0.12436			517.298	0.11304			527.221	0.00425
157.257	0.01729	157.317	0.01724	157.317	0.01697		--	--	517.357	0.13622	517.366	0.15533			517.268	0.13325			527.191	0.00596
157.227	0.01619	157.287	0.01642	157.287	0.01769		--	--	517.327	0.14827	517.336	0.12577			517.238	0.14024			527.161	0.00384
157.197	0.01571	157.257	0.01678	157.257	0.01482		--	--	517.297	0.17123	517.306	0.16995			517.208	0.17259			527.131	0.00158
157.167	0.01441	157.227	0.01274	157.227	0.01488		--	--	517.267	0.18895	517.276	0.1623			517.178	0.17747			527.101	0.00611
157.137	0.01441	157.197	0.01086	157.197	0.01475		--	--	517.237	0.19974	517.246	0.17832			517.148	0.18733			527.071	0.00548
157.107	0.01418	157.167	0.00999	157.167	0.01457		--	--	517.207	0.22036	517.216	0.19348			517.118	0.21378			527.041	0.00399
157.077	0.01456	157.137	0.01263	157.137	0.01491		--	--	517.177	0.23693	517.186	0.21191			517.088	0.23878			527.011	0.00469
157.047	0.01367	157.107	0.0133	157.107	0.01483		--	--	517.147	0.27467	517.156	0.26945			517.058	0.2469			526.981	0.00508
157.017	0.01243	157.077	0.01217	157.077	0.0155		--	--	517.117	0.29684	517.126	0.29146			517.028	0.27261			526.951	5.96E-04
156.987	0.01121	157.047	0.01178	157.047	0.01264		--	--	517.087	0.33153	517.096	0.33703			516.998	0.31924			526.921	7.36E-04
156.957	0.01117	157.017	0.00911	157.017	0.01213		--	--	517.057	0.35652	517.066	0.36694			516.968	0.33029			526.891	-1.50E-04
156.927	0.01171	156.987	0.00916	156.987	0.00756		--	--	517.027	0.39899	517.036	0.40558			516.938	0.39374			526.861	-5.35E-04
156.897	0.0107	156.957	0.01136	156.957	0.00842		--	--	516.997	0.44074	517.006	0.43797			516.908	0.41898			526.831	5.55E-04
156.867	0.01015	156.927	0.00891	156.927	0.01012		--	--	516.967	0.46935	516.976	0.46191			516.878	0.44708			526.801	0.00201
156.837	0.00886	156.897	0.00935	156.897	0.009		--	--	516.937	0.50957	516.946	0.50091			516.848	0.47306			526.771	-0.00227
156.807	0.00914	156.867	0.00799	156.867	0.00858		--	--	516.907	0.55476	516.916	0.53274			516.818	0.53854			526.741	-9.69E-06
156.777	0.01023	156.837	0.00914	156.837	0.00882		--	--	516.877	0.60117	516.886	0.58218			516.788	0.56381			526.711	0.00312
156.747	0.00924	156.807	0.00726	156.807	0.00864		--	--	516.847	0.64524	516.856	0.64707			516.758	0.60421			526.681	0.00483
156.717	0.0088	156.777	0.00801	156.777	0.00577		--	--	516.817	0.69036	516.826	0.69491			516.728	0.67816			526.651	-0.00475
156.687	0.0083	156.747	0.00608	156.747	0.00577		--	--	516.787	0.73407	516.796	0.74717			516.698	0.71324			526.621	0.0035
156.657	0.00867	156.717	0.00481	156.717	0.00436		--	--	516.757	0.78529	516.766	0.79157			516.668	0.76313			526.591	0.00336
156.627	0.00875	156.687	0.00538	156.687	0.00672		--	--	516.727	0.81319	516.736	0.8176			516.638	0.76683			526.561	-9.16E-04
156.597	0.00853	156.657	0.00534	156.657	0.00508		--	--	516.697	0.86564	516.706	0.89739			516.608	0.83636			526.531	-0.00176
156.567	0.00753	156.627	0.00434	156.627	0.00687		--	--	516.667	0.90045	516.676	0.89703			516.578	0.8763			526.501	0.00621
156.537	0.00664	156.597	0.00473	156.597	0.00617		--	--	516.637	0.9302	516.646	0.92795			516.548	0.9178			526.471	0.0052
156.507	0.00638	156.567	0.0054	156.567	0.00712		--	--	516.607	0.95742	516.616	0.94989			516.518	0.94094			526.441	0.00165
156.477	0.00619	156.537	0.00426	156.537	0.0059		--	--	516.577	0.9869	516.586	0.97422			516.488	0.96443			526.411	0.00538
156.447	0.00645	156.507	0.00501	156.507	0.00496		--	--	516.547	1	516.556	0.98249			516.458	0.99113			526.381	0.00181
156.417	0.0062	156.477	0.00422	156.477	0.00416		--	--	516.517	0.98621	516.526	1			516.428	0.99714			526.351	-0.0035
156.387	0.00596	156.447	0.00365	156.447	0.00572		--	--	516.487	0.98789	516.496	0.99783			516.398	1			526.321	0.00175
156.357	0.00615	156.417	0.00387	156.417	0.00261		--	--	516.457	0.99336	516.466	0.95804			516.368	0.98247			526.291	-1.70E-04
156.327	0.00561	156.387	0.00379	156.387	0.00643		--	--	516.427	0.97759	516.436	0.97514			516.338	0.96872			526.261	6.20E-04
156.297	0.00567	156.357	0.00322	156.357	0.00399		--	--	516.397	0.96074	516.406	0.93694			516.308	0.93889			526.231	0.003
156.267	0.00491	156.327	0.00243	156.327	0.00545		--	--	516.367	0.92597	516.376	0.88799			516.278	0.94846			526.201	0.00286
156.237	0.00525	156.297	0.00111	156.297	0.00541		--	--	516.337	0.8889	516.346	0.83859			516.248	0.90251			526.171	0.00183
156.207	0.00471	156.267	4.94E-04	156.267	0.00437		--	--	516.307	0.84483	516.316	0.81587			516.218	0.87308			526.141	-7.92E-04
156.177	0.00483	156.237	9.35E-04	156.237	0.00391		--	--	516.277	0.79038	516.286	0.76942			516.188	0.82984			526.111	0.00454
156.147	0.00484	156.207	9.79E-04	156.207	0.00551		--	--	516.247	0.75139	516.256	0.71565			516.158	0.76616			526.081	0.00161
156.117	0.00361	156.177	0.00243	156.177	0.00453		--	--	516.217	0.69789	516.226	0.65002			516.128	0.73753			526.051	-0.00273
156.087	0.00441	156.147	7.18E-04	156.147	0.00425		--	--	516.187	0.6444	516.196	0.59441			516.098	0.67355			526.021	0.00333
156.057	0.00405	156.117	0.00398	156.117	0.0017		--	--	516.157	0.59414	516.166	0.55207			516.068	0.63783			525.991	0.00282
156.027	0.00347	156.087	0.00266	156.087	0.00265		--	--	516.127	0.54143	516.136	0.48507			516.038	0.58167			525.961	0.00478
155.997	0.00368	156.057	0.00209	156.057	0.00185		--	--	516.097	0.49662	516.106	0.43856			516.008	0.51317			525.931	-0.0016
155.967	0.00376	156.027	0.00165	156.027	0.00176		--	--	516.067	0.45158	516.076	0.43284			515.978	0.46099			525.901	-7.73E-04
155.937	0.00402	155.997	0.00156	155.997	0.00114		--	--	516.037	0.41199	516.046	0.36201			515.948	0.41089			525.871	-6.54E-05
155.907	0.00374	155.967	0.00139	155.967	3.90E-04		--	--	516.007	0.37378	516.016	0.3415			515.918	0.37332			525.841	0.00316
155.877	0.00324	155.937	0.00134	155.937	0.00166		--	--	515.977	0.33362	515.986	0.31896			515.888	0.34664			525.811	-7.51E-04
155.847	0.00267	155.907	7.28E-04	155.907	9.10E-04		--	--	515.947	0.29275	515.956	0.2821			515.858	0.30284			525.781	0.00763
155.817	0.00257	155.877	0.00148	155.877	0.00261		--	--	515.917	0.2548	515.926	0.23794			515.828	0.26148			525.751	0.00569
155.787	0.00335	155.847	0.00227	155.847	0.00167		--	--	515.887	0.23149	515.896	0.22336			515.798	0.24493			525.721	0.00298
155.757	0.00342	155.817	6.88E-04	155.817	-2.64E-04		--	--	515.857	0.21604	515.866	0.2158			515.768	0.21343			525.691	0.00472
155.727	0.00289	155.787	3.80E-04	155.787	0.002		--	--	515.827	0.1873	515.836	0.18057			515.738	0.194			525.661	0.00702
155.697	0.0031	155.757	9.09E-04	155.757	0.00242		--	--	515.797	0.15991	515.806	0.1742			515.708	0.16492			525.631	0.00702
155.667	0.00206	155.727	0.00104	155.727	0.00101		--	--	515.767	0.13935	515.776	0.16348			515.678	0.15519			525.601	0.00115
155.637	0.00265	155.697	0.00135	155.697	0.00257		--	--	515.737	0.13816	515.746	0.14153			515.648	0.13932			525.571	0.00539
155.607	0.00264	155.667	-1.89E-04	155.667	0.00219		--	--	515.707	0.11569	515.716	0.11737			515.618	0.12841			525.541	0.00408
155.577	0.00237	155.637	6.91E-04	155.637	0.00215		--	--	515.677	0.10906	515.686	0.11632			515.588	0.11366			525.511	-0.00133
155.547	0.00247	155.607	0.00122	155.607	-2.55E-04		--	--	515.647	0.10802	515.656	0.112			515.558	0.10238			525.481	0.00129
155.517	0.0024	155.577	0.00294	155.577	-8.19E-04		--	--	515.617	0.09705	515.626	0.07802			515.528	0.10169			525.451	0.00111
155.487	0.00247	155.547	2.99E-04	155.547	-6.30E-04		--	--	515.587	0.08838	515.596	0.08142			515.498	0.09603			525.421	0.0018
155.457	0.00194	155.517	-0.00168	155.517	5.94E-04		--	--	515.557	0.07402	515.566	0.06674			515.468	0.07245			525.391	0.0022
155.427	0.0019	155.487	-9.75E-04	155.487	7.36E-04		--	--	515.527	0.07559	515.536	0.06179			515.438	0.10422			525.361	0.00244
155.397	0.00268	155.457	-1.83E-04	155.457	4.54E-04		--	--	515.497	0.06898	515.506	0.07728			515.408	0.07634			525.331	0.00317
155.367	0.00186	155.427	0.00158	155.427	0.00102		--	--	515.467	0.06421	515.476	0.09225			515.378	0.065			525.301	0.00141
155.337	0.0015	155.397	-0.00282	155.397	0.00267		--	--	515.437	0.05831	515.446	0.07397			515.348	0.06144			525.271	0
155.307	0.00104	155.367	-0.00154	155.367	3.63E-04		--	--	515.407	0.05626	515.416	0.08116			515.318	0.05357			525.241	0
155.277	0.00157	155.337	-0.0011	155.337	9.75E-04		--	--	515.377	0.04987	515.386	0.08673			515.288	0.03872			525.211	0
155.247	5.54E-04	155.307	2.62E-04	155.307	0.0023		--	--	515.347	0.05218	515.356	0.06157			515.258	0.04425			525.181	0
155.217	0.00103	155.277	-0.00176	155.277	8.36E-04		--	--	515.317	0.05229	515.326	0.06421			515.228	0.02872			525.151	0
155.187	0.00148	155.247	-8.91E-05	155.247	0.0014		--	--	515.287	0.04777	515.296	0.07355			515.198	0.04568			525.121	0
155.157	9.55E-04	155.217	0.00123	155.217	-9.05E-04		--	--	515.257	0.04594	515.266	0.0536			515.168	0.03446			525.091	0
155.127	0.00163	155.187	0	155.187	-9.98E-04		--	--	515.227	0.03916	515.236	0.05479			515.138	0.03368			525.061	0
155.097	0.00116	155.157	0	155.157	4.15E-04		--	--	515.197	0.04265	515.206	0.04512			515.108	0.03671			525.031	0
155.067	0.00128	155.127	0	155.127	-4.79E-04		--	--	515.167	0.04061	515.176	0.04303			515.078	0.03991			525.001	0
155.037	8.04E-04	155.097	0	155.097	-0.00161		--	--	515.137	0.02863	515.146	0.03208			515.048	0.02471			524.971	0
155.007	0.00103	155.067	0	155.067	-0.00104		--	--	515.107	0.03443	515.116	0.03376			515.018	0.02856			524.941	0
154.977	0.00136	155.037	0	155.037	-6.36E-06		--	--	515.077	0.03496	515.086	0.05607			514.988	0.016			524.911	0
154.947	9.06E-04	155.007	0	155.007	-8.53E-04		--	--	515.047	0.03496	515.056	0.03356			514.958	0.02298			524.881	0
154.917	6.07E-04	154.977	0	154.977	0.00245		--	--	515.017	0.02649	515.026	0.04194			514.928	0.02583			524.851	0
154.887	5.41E-04	154.947	0	154.947	-0.00123		--	--	514.987	0.02688	514.996	0.04491			514.898	0.03681			524.821	0
154.857	3.08E-04	154.917	0	154.917	-8.03E-04		--	--	514.957	0.02916	514.966	0.03686			514.868	0.02957			524.791	0
154.827	4.53E-04	154.887	0	154.887	6.58E-04		--	--	514.927	0.02506	514.936	0.02951			514.838	0.04287			524.761	0
154.797	2.43E-04	154.857	0	154.857	-0.0024		--	--	514.897	0.02574	514.906	0.02486			514.808	0.02519			524.731	0
154.767	9.97E-04	154.827	0	154.827	4.24E-04		--	--	514.867	0.02449	514.876	0.02599			514.778	0.02738			524.701	0
154.737	0.00116	154.797	0	154.797	0.0025		--	--	514.837	0.02914	514.846	0.03598			514.748	0.04184			524.671	0
154.707	0.0011	154.767	0	154.767	-7.52E-04		--	--	514.807	0.0288	514.816	0.03406			514.718	0.02201			524.641	0
154.677	9.00E-04	154.737	0	154.737	4.26E-04		--	--	514.777	0.01971	514.786	0.05076			514.688	0.02535			524.611	0
154.647	6.90E-04	154.707	0	154.707	0.00156		--	--	514.747	0.01776	514.756	0.03765			514.658	0.04246			524.581	0
154.617	4.91E-04	154.677	0	154.677	0.00114		--	--	514.717	0.02403	514.726	0.01077			514.628	0.02345			524.551	0
154.587	-1.95E-05	154.647	0	154.647	4.29E-04		--	--	514.687	0.02139	514.696	0.00102			514.598	0.02929			524.521	0
154.557	4.36E-04	154.617	0	154.617	3.82E-04		--	--	514.657	0.01715	514.666	0.00283			514.568	0.01043			524.491	0
154.527	-1.08E-04	154.587	0	154.587	-0.00277		--	--	514.627	0.01574	514.636	0.01857			514.538	-0.01058			524.461	0
154.497	3.25E-04	154.557	0	154.557	-1.34E-04		--	--	514.597	0.0164	514.606	0.04194			514.508	0.01626			524.431	0
154.467	5.89E-05	154.527	0	154.527	0.00142		--	--	514.567	0.01886	514.576	0.0261			514.478	0.01661			524.401	0
154.437	4.14E-04	154.497	0	154.497	0.00109		--	--	514.537	0.02301	514.546	0.02452			514.448	0.01365			524.371	0
154.407	0	154.467	0	154.467	-0.0015		--	--	514.507	0.016	514.516	0.02275			514.418	0.03307			524.341	0
154.377	0	154.437	0	154.437	-6.49E-04		--	--	514.477	0.01695	514.486	0.03762			514.388	0.00261			524.311	0
154.347	0	154.407	0	154.407	3.88E-04		--	--	514.447	0.01184	514.456	0.02015			514.358	0.03561			524.281	0
154.317	0	154.377	0	154.377	0.00237		--	--	514.417	0.013	514.426	0.02145			514.328	0.02222			524.251	0
154.287	0	154.347	0	154.347	3.90E-04		--	--	514.387	0.01513	514.396	0.02366			514.298	0.00402			524.221	0
154.257	0	154.317	0	154.317	0.00143		--	--	514.357	0.01366	514.366	0.02859			514.268	0.02044			524.191	0
154.227	0	154.287	0	154.287	3.91E-04		--	--	514.327	0.01592	514.336	0.02556			514.238	0.01599			524.161	0
154.197	0	154.257	0	154.257	-8.33E-04		--	--	514.297	0.01098	514.306	0.02054			514.208	0.0049			524.131	0
154.167	0	154.227	0	154.227	1.56E-04		--	--	514.267	0.01871	514.276	0.01877			514.178	-0.00304			524.101	0
154.137	0	154.197	0	154.197	-6.44E-04		--	--	514.237	0.01738	514.246	0.02767			514.148	-0.00105			524.071	0
154.107	0	154.167	0	154.167	-5.49E-04		--	--	514.207	0.01346	514.216	0.02627			514.118	0.0084			524.041	0
154.077	0	154.137	0	154.137	0		--	--	514.177	0.01559	514.186	0.0303			514.088	0.00741			524.011	0
154.047	0	154.107	0	154.107	0		--	--	514.147	0.01131	514.156	0.01806			514.058	0.02036			523.981	0
154.017	0	154.077	0	154.077	0		--	--	514.117	0.01086	514.126	0.00434			514.028	0.00712			523.951	0
153.987	0	154.047	0	154.047	0		--	--	514.087	0.00972	514.096	0.00254			513.998	-0.01372			523.921	0
153.957	0	154.017	0	154.017	0		--	--	514.057	0.00837	514.066	0.00309			513.968	-0.00825			523.891	0
153.927	0	153.987	0	153.987	0		--	--	514.027	0.00997	514.036	0.0087			513.938	0.00351			523.861	0
153.897	0	153.957	0	153.957	0		--	--	513.997	0.01038	514.006	0.01107			513.908	0.00501			523.831	0
153.867	0	153.927	0	153.927	0		--	--	513.967	0.0065	513.976	0.01977			513.878	0.00883			523.801	0
153.837	0	153.897	0	153.897	0		--	--	513.937	0.00883	513.946	0.00552			513.848	0.01464			523.771	0
153.807	0	153.867	0	153.867	0		--	--	513.907	0.00818	513.916	0.01891			513.818	0.01549			523.741	0
153.777	0	153.837	0	153.837	0		--	--	513.877	0.00585	513.886	0.01153			513.788	0.00441			523.711	0
153.747	0	153.807	0	153.807	0		--	--	513.847	0.00178	513.856	0.00504			513.758	-0.00436			523.681	0
153.717	0	153.777	0	153.777	0		--	--	513.817	0	513.826	0.00993			513.728	0.00326			523.651	0
153.687	0	153.747	0	153.747	0		--	--	513.787	0.01135	513.796	0.02297			513.698	-7.13E-04			523.621	0
153.657	0	153.717	0	153.717	0		--	--	513.757	0.0085	513.766	0.01035			513.668	0.00857			523.591	0
153.627	0	153.687	0	153.687	0		--	--	513.727	0.01239	513.736	0.01417			513.638	0.01057			523.561	0
153.597	0	153.657	0	153.657	0		--	--	513.697	0.00985	513.706	0.00787			513.608	-0.01854			523.531	0
153.567	0	153.627	0	153.627	0		--	--	513.667	5.49E-04	513.676	0.0153			513.578	0.00365			523.501	0
153.537	0	153.597	0	153.597	0		--	--	513.637	0.00493	513.646	0.02527			513.548	0.02106			523.471	0
153.507	0	153.567	0	153.567	0		--	--	513.607	0.01045	513.616	0.02043			513.518	-0.00261			523.441	0
153.477	0	153.537	0	153.537	0		--	--	513.577	0.01892	513.586	0.00618			513.488	0.01032			523.411	0
153.447	0	153.507	0	153.507	0		--	--	513.547	0.00447	513.556	-0.01185			513.458	-7.77E-04			523.381	0
153.417	0	153.477	0	153.477	0		--	--	513.517	0.00859	513.526	0.00802			513.428	0.02177			523.351	0
153.387	0	153.447	0	153.447	0		--	--	513.487	0.0061	513.496	0.00677			513.398	-0.00984			523.321	0
153.357	0	153.417	0	153.417	0		--	--	513.457	0.01187	513.466	0.01203			513.368	-2.36E-04			523.291	0
153.327	0	153.387	0	153.387	0		--	--	513.427	0.01199	513.436	0.0144			513.338	-0.0052			523.261	0
--	--	--	--	--			--	--	513.397	0.0102	513.406	0.02383			513.308	-5.58E-04			523.231	0
--	--	--	--	--			--	--	513.367	0.00518	513.376	0.00416			513.278	0.00342			523.201	0
--	--	--	--	--			--	--	513.337	0.00567	513.346	-0.00161			513.248	6.06E-04			523.171	0
--	--	--	--	--			--	--	513.307	0.01398	513.316	0.02551			513.218	-0.00237			523.141	0
--	--	--	--	--			--	--	513.277	0.01386	513.286	0.01688			513.188	0.00674			523.111	0
							--	--	513.247	0.01374	513.256	-0.00207			513.158	-0.00319			523.081	0
							--	--	513.217	0.01044	513.226	0.01836			513.128	0.00328			523.051	0
							--	--	513.187	0.00937	513.196	0.02509			513.098	0.0124			523.021	0
							--	--	513.157	0.00937	513.166	0.00126			513.068	-0.00316			522.991	0
							--	--	513.127	0.00937	513.136	-0.01388			513.038	0.00347			522.961	0
							--	--	513.097	0.00937	513.106	0.01214			513.008	0.01325			522.931	0
							--	--	513.067	0.00937	513.076	0.0042			512.978	-0.00677			522.901	0
							--	--	513.037	0.00937	513.046	0.0062			512.948	-1.47E-04			522.871	0
							--	--	513.007	0.00937	513.016	-8.43E-04			512.918	0.00367			522.841	0
							--	--	512.977	0.00937	512.986	0.01001			512.888	-0.01039			522.811	0
							--	--	512.947	0.00937	512.956	0.00858			512.858	-0.00261			522.781	0
							--	--	512.917	0.00937	512.926	0.02867			512.828	0.03105			522.751	0
							--	--	512.887	0.00937	512.896	0.0063			512.798	0.01799			522.721	0
							--	--	512.857	0.00937	512.866	0.00667			512.768	-0.01626			522.691	0
							--	--	512.827	0.00937	512.836	-0.00181			512.738	-0.00748			522.661	0
							--	--	512.797	0.00937	512.806	0.015			512.708	0.00445			522.631	0
							--	--	512.767	0.00937	512.776	0.01015			512.678	0.00313			522.601	0
							--	--	512.737	0.00937	512.746	0.01053			512.648	0.00811			522.571	0
							--	--	512.707	0.00937	512.716	-0.00643			512.618	4.93E-04			522.541	0
							--	--	512.677	0.00937	512.686	-0.02498			512.588	0.01509			522.511	0
							--	--	512.647	0.00937	512.656	0.00138			512.558	0.00615			522.481	0
							--	--	512.617	0.00937	512.626	0.01259			512.528	0.00716			522.451	0
							--	--	512.587	0.00937	512.596	0.01171			512.498	2.03E-04			522.421	0
							--	--	512.557	0.00937	512.566	-0.00741			512.468	-0.00525			522.391	0
							--	--	512.527	0.00937	512.536	0.00126			512.438	0.01828			522.361	0
							--	--	512.497	0.00937	512.506	-0.00433			512.408	0.0072			522.331	0
							--	--	512.467	0.00937	512.476	0.0076			512.378	0.00953			522.301	0
							--	--	512.437	0.00937	512.446	0.00454			512.348	-0.00371			522.271	0
							--	--	512.407	0.00937	512.416	-0.00376			512.318	0.00971			522.241	0
							--	--	512.377	0.00937	512.386	0.01739			512.288	0			522.211	0
							--	--	512.347	0.00937	512.356	0.00639			512.258	0			522.181	0
							--	--	512.317	0.00937	512.326	0.00875			512.228	0			522.151	0
							--	--	512.287	0.00937	512.296	0.00407			512.198	0			522.121	0
							--	--	512.257	0.00937	512.266	0.00444			512.168	0			522.091	0
							--	--	512.227	0.00937	512.236	0.01059			512.138	0			522.061	0
							--	--	512.197	0.00937	512.206	-5.98E-04			512.108	0			522.031	0
							--	--	512.167	0.00937	512.176	-0.00402			512.078	0			522.001	0
							--	--	512.137	0.00937	512.146	0.00104			512.048	0			521.971	0
							--	--	512.107	0.00937	512.116	0.0108			512.018	0			521.941	0
							--	--	512.077	0.00937	512.086	-0.00381			511.988	0			521.911	0
							--	--	512.047	0.00937	512.056	-0.01065			511.958	0			521.881	0
							--	--	512.017	0.00937	512.026	0.02188			511.928	0			521.851	0
							--	--	511.987	0.00937	511.996	0.00872			511.898	0			521.821	0
							--	--	511.957	0.00937	511.966	0.0015			511.868	0			521.791	0
							--	--	511.927	0.00937	511.936	0.00765			511.838	0			521.761	0
							--	--	511.897	0.00937	511.906	-0.00299			511.808	0			521.731	0
							--	--	511.867	0.00937	511.876	0.00677			511.778	0			521.701	0
							--	--	511.837	0.00937	511.846	0.01221			511.748	0			521.671	0
							--	--	511.807	0.00937	511.816	0.01603			511.718	0			521.641	0
							--	--	511.777	0.00937	511.786	0.01172			511.688	0			521.611	0
							--	--	511.747	0.00937	511.756	-1.99E-04			511.658	0			521.581	0
							--	--	511.717	0.00937	511.726	0.00143			511.628	0			521.551	0
							--	--	511.687	0.00937	511.696	8.88E-04			511.598	0			521.521	0
							--	--	511.657	0.00937	511.666	-0.00632			511.568	0			521.491	0
							--	--	511.627	0.00937	511.636	0.00777			511.538	0			521.461	0
							--	--	511.597	0.00937	511.606	0.00598			511.508	0			521.431	0
							--	--	511.567	0.00937	511.576	0.00834			511.478	0			521.401	0
							--	--	511.537	0.00937	511.546	0.00854			511.448	0			521.371	0
							--	--	511.507	0.00937	511.516	-0.00157			511.418	0			521.341	0
							--	--	511.477	0.00937	511.486	5.42E-05			511.388	0			521.311	0
							--	--	511.447	0.00937	511.456	0.00783			511.358	0			521.281	0
							--	--	511.417	0.00937	511.426	0.0073			511.328	0			521.251	0
							--	--	511.387	0.00937	511.396	0.0084			511.298	0			521.221	0
							--	--	511.357	0.00937	511.366	-0.00585			511.268	0			521.191	0
							--	--	511.327	0.00937	511.336	0.00372			511.238	0			521.161	0
							--	--	511.297	0.00937	511.306	-0.00367			511.208	0			521.131	0
							--	--	511.267	0.00937	511.276	0			511.178	0			521.101	0
							--	--	511.237	0.00937	511.246	0			511.148	0			521.071	0
							--	--	511.207	0.00937	511.216	0			511.118	0			521.041	0
							--	--	511.177	0.00937	511.186	0			511.088	0			521.011	0
							--	--	511.147	0.00937	511.156	0			511.058	0			520.981	0
							--	--	511.117	0.00937	511.126	0			511.028	0			520.951	0
							--	--	511.087	0.00937	511.096	0			510.998	0			520.921	0
							--	--	511.057	0.00937	511.066	0			510.968	0			520.891	0
							--	--	511.027	0.00937	511.036	0			510.938	0			520.861	0
							--	--	510.997	0.00937	511.006	0			510.908	0			520.831	0
							--	--	510.967	0.00937	510.976	0			510.878	0			520.801	0
							--	--	510.937	0.00937	510.946	0			510.848	0			520.771	0
							--	--	510.907	0.00937	510.916	0			510.818	0			520.741	0
							--	--	510.877	0.00937	510.886	0			510.788	0			520.711	0
							--	--	510.847	0.00937	510.856	0			510.758	0			520.681	0
							--	--	510.817	0.00937	510.826	0			510.728	0			520.651	0
							--	--	510.787	0.00937	510.796	0			510.698	0			520.621	0
							--	--	510.757	0.00937	510.766	0			510.668	0			520.591	0
							--	--	510.727	0.00937	510.736	0			510.638	0			520.561	0
							--	--	510.697	0.00937	510.706	0			510.608	0			520.531	0
							--	--	510.667	0.00937	510.676	0			510.578	0			520.501	0
							--	--	510.637	0.00937	510.646	0			510.548	0			520.471	0
							--	--	510.607	0.00937	510.616	0			510.518	0			520.441	0
							--	--	510.577	0.00937	510.586	0			510.488	0			520.411	0
							--	--	510.547	0.00937	510.556	0			510.458	0			520.381	0
							--	--	510.517	0.00937	510.526	0			510.428	0			520.351	0
							--	--	510.487	0.00937	510.496	0			510.398	0			520.321	0
							--	--	510.457	0.00937									520.291	0
							--	--	510.427	0.00937									520.261	0
							--	--											520.231	0
							--	--											520.201	0
							--	--											520.171	0
							--	--											520.141	0
							--	--											520.111	0
							--	--											520.081	0
							--	--											520.051	0
							--	--											520.021	0
							--	--											519.991	0
							--	--											519.961	0
							--	--											519.931	0
							--	--											519.901	0
							--	--											519.871	0
							--	--											519.841	0
							--	--											519.811	0
							--	--											519.781	0
							--	--											519.751	0
							--	--											519.721	0
							--	--											519.691	0
							--	--											519.661	0
							--	--											519.631	0
							--	--											519.601	0
							--	--											519.571	0
							--	--											519.541	0
							--	--											519.511	0
							--	--											519.481	0
							--	--											519.451	0
							--	--											519.421	0
							--	--											519.391	0
							--	--											519.361	0
							--	--											519.331	0
							--	--											519.301	0
							--	--											519.271	0
							--	--											519.241	0
							--	--											519.211	0
							--	--											519.181	0
							--	--											519.151	0
							--	--											519.121	0
							--	--											519.091	0
							--	--											519.061	0
							--	--											519.031	0
							--	--											519.001	0
							--	--											518.971	0
							--	--											518.941	0
							--	--											518.911	0
							--	--											518.881	0
							--	--											518.851	0
							--	--											518.821	0
							--	--											518.791	0
							--	--											518.761	0
							--	--											518.731	0
							--	--											518.701	0
							--	--											518.671	0
							--	--											518.641	0
							--	--											518.611	0
							--	--											518.581	0
							--	--											518.551	0
							--	--											518.521	0
							--	--											518.491	0
							--	--											518.461	0
							--	--											518.431	0
							--	--											518.401	0
							--	--											518.371	0
							--	--											518.341	0
							--	--											518.311	0
							--	--											518.281	0
							--	--											518.251	0
							--	--											518.221	0
							--	--											518.191	0
							--	--											518.161	0
							--	--											518.131	0
							--	--											518.101	0
							--	--											518.071	0
							--	--											518.041	0
							--	--											518.011	0
							--	--											517.981	0
							--	--											517.951	0
							--	--											517.921	0
							--	--											517.891	0
							--	--											517.861	0
							--	--											517.831	0
							--	--											517.801	0
							--	--											517.771	0
							--	--											517.741	0
							--	--											517.711	0
							--	--											517.681	0
							--	--											517.651	0
							--	--											517.621	0
							--	--											517.591	0
							--	--											517.561	0
							--	--											517.531	0
							--	--											517.501	0
							--	--											517.471	0
							--	--											517.441	0
							--	--											517.411	0
							--	--											517.381	0
							--	--											517.351	0
							--	--											517.321	0
							--	--											517.291	0
							--	--											517.261	0
							--	--											517.231	0
							--	--											517.201	0
							--	--											517.171	0
							--	--											517.141	0
							--	--											517.111	0
							--	--											517.081	0
							--	--											517.051	0
							--	--											517.021	0
							--	--											516.991	0
							--	--											516.961	0
							--	--											516.931	0
							--	--											516.901	0
							--	--											516.871	0
							--	--											516.841	0
							--	--											516.811	0
							--	--											516.781	0
							--	--											516.751	0
							--	--											516.721	0
							--	--											516.691	0
							--	--											516.661	0
							--	--											516.631	0
							--	--											516.601	0
							--	--											516.571	0
							--	--											516.541	0
							--	--											516.511	0
							--	--											516.481	0
							--	--											516.451	0
							--	--											516.421	0
							--	--											516.391	0
							--	--											516.361	0
							--	--											516.331	0
							--	--											516.301	0
							--	--											516.271	0
							--	--											516.241	0
							--	--											516.211	0
							--	--											516.181	0
							--	--											516.151	0
							--	--											516.121	0
							--	--											516.091	0
							--	--											516.061	0
							--	--											516.031	0
							--	--											516.001	0
							--	--											515.971	0
							--	--											515.941	0
							--	--											515.911	0
							--	--											515.881	0
							--	--											515.851	0
							--	--											515.821	0
							--	--											515.791	0
							--	--											515.761	0
							--	--											515.731	0
							--	--											515.701	0
							--	--											515.671	0
							--	--											515.641	0
							--	--											515.611	0
							--	--											515.581	0
							--	--											515.551	0
							--	--											515.521	0
							--	--											515.491	0
							--	--											515.461	0
							--	--											515.431	0
							--	--											515.401	0
							--	--											515.371	0
							--	--											515.341	0
							--	--											515.311	0
							--	--											515.281	0
							--	--											515.251	0
							--	--											515.221	0
							--	--											515.191	0
							--	--											515.161	0
							--	--											515.131	0
							--	--											515.101	0
							--	--											515.071	0
							--	--											515.041	0
							--	--											515.011	0
							--	--											514.981	0
							--	--											514.951	0
							--	--											514.921	0
							--	--											514.891	0
							--	--											514.861	0
							--	--											514.831	0
							--	--											514.801	0
							--	--											514.771	0
							--	--											514.741	0
							--	--											514.711	0
							--	--											514.681	0
							--	--											514.651	0
							--	--											514.621	0
							--	--											514.591	0
							--	--											514.561	0
							--	--											514.531	0
							--	--											514.501	0
							--	--											514.471	0
							--	--											514.441	0
							--	--											514.411	0
							--	--											514.381	0
							--	--											514.351	0
							--	--											514.321	0
							--	--											514.291	0
							--	--											514.261	0
							--	--											514.231	0
							--	--											514.201	0
							--	--											514.171	0
							--	--											514.141	0
							--	--											514.111	0
							--	--											514.081	0
							--	--											514.051	0
							--	--											514.021	0
							--	--											513.991	0
							--	--											513.961	0
							--	--											513.931	0
							--	--											513.901	0
							--	--											513.871	0
							--	--											513.841	0
							--	--											513.811	0
							--	--											513.781	0
							--	--											513.751	0
							--	--											513.721	0
							--	--											513.691	0
							--	--											513.661	0
							--	--											513.631	0
							--	--											513.601	0
							--	--											513.571	0
							--	--											513.541	0
							--	--											513.511	0
							--	--											513.481	0
							--	--											513.451	0
							--	--											513.421	0
							--	--											513.391	0
							--	--											513.361	0
							--	--											513.331	0
							--	--											513.301	0
							--	--											513.271	0
							--	--											513.241	0
							--	--											513.211	0
							--	--											513.181	0
							--	--											513.151	0
							--	--											513.121	0
							--	--											513.091	0
							--	--											513.061	0
							--	--											513.031	0
							--	--											513.001	0
							--	--											512.971	0
							--	--											512.941	0
							--	--											512.911	0
							--	--											512.881	0
							--	--											512.851	0
							--	--											512.821	0
							--	--											512.791	0
							--	--											512.761	0
							--	--											512.731	0
							--	--											512.701	0
							--	--											512.671	0
							--	--											512.641	0
							--	--											512.611	0
							--	--											512.581	0
							--	--											512.551	0
							--	--											512.521	0
							--	--											512.491	0
							--	--											512.461	0
							--	--											512.431	0
							--	--											512.401	0
							--	--											512.371	0
							--	--											512.341	0
							--	--											512.311	0
							--	--											512.281	0
							--	--											512.251	0
							--	--											512.221	0
							--	--											512.191	0
							--	--											512.161	0
							--	--											512.131	0
							--	--											512.101	0
							--	--											512.071	0
							--	--											512.041	0
							--	--											512.011	0
							--	--											511.981	0
							--	--											511.951	0
							--	--											511.921	0
							--	--											511.891	0
							--	--											511.861	0
							--	--											511.831	0
							--	--											511.801	0
							--	--											511.771	0
							--	--											511.741	0
							--	--											511.711	0
							--	--											511.681	0
							--	--											511.651	0
							--	--											511.621	0
							--	--											511.591	0
							--	--											511.561	0
							--	--											511.531	0
							--	--											511.501	0
							--	--											511.471	0
							--	--											511.441	0
							--	--											511.411	0
							--	--											511.381	0
							--	--											511.351	0
							--	--											511.321	0
							--	--											511.291	0
							--	--											511.261	0
							--	--											511.231	0
							--	--											511.201	0
							--	--											511.171	0
							--	--											511.141	0
							--	--											511.111	0
							--	--											511.081	0
							--	--											511.051	0
							--	--											511.021	0
							--	--											510.991	0
							--	--											510.961	0
							--	--											510.931	0
							--	--											510.901	0
							--	--											510.871	0
							--	--											510.841	0
							--	--											510.811	0
							--	--											510.781	0
							--	--											510.751	0
							--	--											510.721	0
							--	--											510.691	0
							--	--											510.661	0
							--	--											510.631	0
							--	--											510.601	0
							--	--											510.571	0
							--	--											510.541	0
							--	--											510.511	0
							--	--											510.481	0
							--	--											510.451	0
							--	--											510.421	0
							--	--											510.391	0
							--	--											510.361	0
