# Supplementary material for: Mechanistic insights into chemical and photochemical transformations of bismuth vanadate photoanodes
Source: Nat Commun. 2016 Jul 5;7:12012. doi: 10.1038/ncomms12012 (PMC4935965; doi:10.1038/ncomms12012)
Supplement: Supplementary Data 1 — Source data used to generate figures. [file ncomms12012-s3.zip › figure 3.csv]

Figure 3	Etching rate (nm/min)	Etching rate (nm/min)	Etching rate (nm/min)	Etching rate (nm/min)
	V (Light)	Bi (Light)	V (Dark)	Bi (Dark)
pH 6.8 (1 M KPi) Eoc	3.3	3.1	0.1	0
pH 6.8 (1 M KPi) 1.23 V vs RHE	7.5	7.3	2.9	2.5
pH 12.3 (1 M KPi) Eoc	13.8	14.1	5.2	4.2
pH 12.3 (1 M KPi) 1.23 V vs RHE	24.8	26.3	3.3	2.8
