# Supplementary material for: Mechanistic insights into chemical and photochemical transformations of bismuth vanadate photoanodes
Source: Nat Commun. 2016 Jul 5;7:12012. doi: 10.1038/ncomms12012 (PMC4935965; doi:10.1038/ncomms12012)
Supplement: Supplementary Data 1 — Source data used to generate figures. [file ncomms12012-s3.zip › figure 5c-d.csv]

Figure5c																			Figure5d
Area1_Frame0		Area1_Frame3		Area1_Frame7		Area2_Frame0		Area2_Frame3		Area2_Frame7		Area3_Frame0		Area3_Frame3		Area3_Frame7			Area1		Area2		Area3
Height	Occurrence	Height	Occurrence	Height	Occurrence	Height	Occurrence	Height	Occurrence	Height	Occurrence	Height	Occurrence	Height	Occurrence	Height	Occurrence		Time	Area/Volume	Time	Area/Volume	Time	Area/Volume
-48.95	0	-49.55	0	-50	0	-48.95	0	-49.55	0	-50	0	-48.95	0	-49.55	0	-50	0		10	0.0606	10	0.0995	10	0.0988
-45.95	0	-46.55	0	-47	0	-45.95	0	-46.55	0	-47	0	-45.95	0	-46.55	0	-47	0		30	0.066	30	0.1105	30	0.102
-42.95	0	-43.55	0	-44	0	-42.95	0	-43.55	0	-44	0	-42.95	0	-43.55	0	-44	1		50	0.0698	50	0.1323	50	0.1298
-39.95	0	-40.55	0	-41	0	-39.95	0	-40.55	0	-41	0	-39.95	0	-40.55	0	-41	48		70	0.0875	70	0.1963	70	0.1622
-36.95	0	-37.55	0	-38	0	-36.95	0	-37.55	0	-38	0	-36.95	0	-37.55	0	-38	158		90	0.0951	90	0.3029	90	0.3724
-33.95	0	-34.55	0	-35	0	-33.95	0	-34.55	0	-35	0	-33.95	0	-34.55	0	-35	137		110	0.0855	110	0.3649
-30.95	0	-31.55	0	-32	6	-30.95	0	-31.55	0	-32	0	-30.95	0	-31.55	0	-32	137		130	0.0886	130	0.382
-27.95	0	-28.55	0	-29	30	-27.95	32	-28.55	18	-29	9	-27.95	0	-28.55	0	-29	238		150	0.1132
-24.95	0	-25.55	0	-26	50	-24.95	43	-25.55	76	-26	63	-24.95	0	-25.55	0	-26	237
-21.95	0	-22.55	6	-23	49	-21.95	56	-22.55	81	-23	80	-21.95	0	-22.55	1	-23	225
-18.95	1	-19.55	14	-20	102	-18.95	58	-19.55	125	-20	103	-18.95	0	-19.55	4	-20	233
-15.95	3	-16.55	15	-17	65	-15.95	62	-16.55	147	-17	189	-15.95	0	-16.55	10	-17	284
-12.95	4	-13.55	17	-14	66	-12.95	77	-13.55	181	-14	369	-12.95	0	-13.55	11	-14	458
-9.95	3	-10.55	27	-11	93	-9.95	82	-10.55	241	-11	492	-9.95	0	-10.55	22	-11	336
-6.95	5	-7.55	34	-8	135	-6.95	99	-7.55	234	-8	498	-6.95	6	-7.55	43	-8	227
-3.95	7	-4.55	83	-5	179	-3.95	102	-4.55	300	-5	508	-3.95	3	-4.55	58	-5	159
-0.95	17	-1.55	204	-2	238	-0.95	119	-1.55	350	-2	506	-0.95	9	-1.55	112	-2	169
2.05	92	1.45	192	1	298	2.05	128	1.45	270	1	443	2.05	59	1.45	140	1	117
5.05	134	4.45	236	4	365	5.05	140	4.45	126	4	294	5.05	90	4.45	181	4	40
8.05	170	7.45	344	7	382	8.05	97	7.45	133	7	153	8.05	153	7.45	306	7	37
11.05	184	10.45	434	10	386	11.05	104	10.45	85	10	109	11.05	163	10.45	521	10	37
14.05	228	13.45	419	13	371	14.05	98	13.45	80	13	82	14.05	189	13.45	676	13	33
17.05	290	16.45	502	16	467	17.05	86	16.45	75	16	128	17.05	263	16.45	655	16	29
20.05	464	19.45	577	19	505	20.05	101	19.45	118	19	133	20.05	377	19.45	261	19	40
23.05	283	22.45	433	22	507	23.05	137	22.45	147	22	59	23.05	524	22.45	166	22	42
26.05	197	25.45	342	25	486	26.05	156	25.45	156	25	0	26.05	595	25.45	106	25	34
29.05	231	28.45	371	28	450	29.05	188	28.45	174	28	0	29.05	411	28.45	66	28	9
32.05	340	31.45	449	31	433	32.05	254	31.45	224	31	0	32.05	345	31.45	51	31	0
35.05	411	34.45	517	34	516	35.05	444	34.45	216	34	0	35.05	174	34.45	28	34	0
38.05	481	37.45	521	37	525	38.05	497	37.45	175	37	0	38.05	71	37.45	26	37	0
41.05	569	40.45	561	40	343	41.05	527	40.45	209	40	0	41.05	19	40.45	21	40	0
44.05	655	43.45	354	43	284	44.05	461	43.45	206	43	0	44.05	14	43.45	0	43	0
47.05	570	46.45	292	46	243	47.05	70	46.45	63	46	0	47.05	0	46.45	0	46	0
50.05	641	49.45	308	49	26	50.05	0	49.45	8	49	0	50.05	0	49.45	0	49	0
53.05	526	52.45	289	52	0	53.05	0	52.45	0	52	0	53.05	0	52.45	0	52	0
56.05	490	55.45	59	55	0	56.05	0	55.45	0	55	0	56.05	0	55.45	0	55	0
59.05	400	58.45	0	58	0	59.05	0	58.45	0	58	0	59.05	0	58.45	0	58	0
62.05	177	61.45	0	61	0	62.05	0	61.45	0	61	0	62.05	0	61.45	0	61	0
65.05	27	64.45	0	64	0	65.05	0	64.45	0	64	0	65.05	0	64.45	0	64	0
68.05	0	67.45	0	67	0	68.05	0	67.45	0	67	0	68.05	0	67.45	0	67	0
71.05	0	70.45	0	70	0	71.05	0	70.45	0	70	0	71.05	0	70.45	0	70	0
74.05	0	73.45	0	73	0	74.05	0	73.45	0	73	0	74.05	0	73.45	0	73	0
77.05	0	76.45	0	76	0	77.05	0	76.45	0	76	0	77.05	0	76.45	0	76	0
80.05	0	79.45	0	79	0	80.05	0	79.45	0	79	0	80.05	0	79.45	0	79	0
83.05	0	82.45	0	82	0	83.05	0	82.45	0	82	0	83.05	0	82.45	0	82	0
86.05	0	85.45	0	85	0	86.05	0	85.45	0	85	0	86.05	0	85.45	0	85	0
89.05	0	88.45	0	88	0	89.05	0	88.45	0	88	0	89.05	0	88.45	0	88	0
92.05	0	91.45	0	91	0	92.05	0	91.45	0	91	0	92.05	0	91.45	0	91	0
95.05	0	94.45	0	94	0	95.05	0	94.45	0	94	0	95.05	0	94.45	0	94	0
98.05	0	97.45	0	97	0	98.05	0	97.45	0	97	0	98.05	0	97.45	0	97	0
95.05 0
98.05 0
