# Supplementary material for: Mechanistic insights into chemical and photochemical transformations of bismuth vanadate photoanodes
Source: Nat Commun. 2016 Jul 5;7:12012. doi: 10.1038/ncomms12012 (PMC4935965; doi:10.1038/ncomms12012)
Supplement: Supplementary Data 1 — Source data used to generate figures. [file ncomms12012-s3.zip › figure 6c.txt]

69
V4 Bi4 O20
Bi    6.653460    1.379000    1.087696
Bi    6.653460    1.379000    8.015697
Bi    6.653460    6.895000    1.087696
Bi    6.653460    6.895000    8.015697
Bi    0.723460    1.379000    2.376304
Bi    0.723460    6.895000    2.376304
Bi   12.583460    1.379000    2.376304
Bi   12.583460    6.895000    2.376304
Bi    5.206540   -1.379000   -1.087696
Bi    5.206540   -1.379000    5.840304
Bi    5.206540    4.137000   -1.087696
Bi    5.206540    4.137000    5.840304
Bi   -0.723460   -1.379000    4.551696
Bi   -0.723460    4.137000    4.551696
Bi   11.136539   -1.379000    4.551696
Bi   11.136539    4.137000    4.551696
 V    9.950540    1.379000   -0.297904
 V    9.950540    1.379000    6.630096
 V    9.950540    6.895000    6.630096
 V    4.020540    1.379000    3.761904
 V    4.020540    6.895000    3.761904
 V    1.909460   -1.379000    0.297904
 V    1.909460    4.137000    0.297904
 V    1.909460    4.137000    7.225904
 V    7.839460   -1.379000    3.166096
 V    7.839460    4.137000    3.166096
 O    5.930000    0.000000    0.000000
 O    5.930000    0.000000    6.928000
 O    5.930000    5.516000    0.000000
 O    5.930000    5.516000    6.928000
 O    0.000000    2.758000    3.464000
 O   11.860000    2.758000    3.464000
 O    5.930000    2.758000    0.000000
 O    5.930000    2.758000    6.928000
 O    0.000000    0.000000    3.464000
 O    0.000000    5.516000    3.464000
 O   11.860000    0.000000    3.464000
 O   11.860000    5.516000    3.464000
 O    7.341340    0.055160    2.549504
 O    7.341340    5.571160    2.549504
 O    1.411340    2.702840    0.914496
 O    4.518660    2.813160    4.378496
 O   10.448660   -0.055160   -0.914496
 O   10.448660   -0.055160    6.013504
 O   10.448660    5.460840    6.013504
 O    4.518660   -0.055160    4.378496
 O    4.518660    5.460840    4.378496
 O   10.448660    2.813160   -0.914496
 O   10.448660    2.813160    6.013504
 O    7.341340    2.702840    2.549504
 O    1.411340    0.055160    0.914496
 O    1.411340    5.571160    0.914496
 O    8.337580    1.379000    0.249408
 O    8.337580    1.379000    7.177408
 O    8.337580    6.895000    7.177408
 O    2.407580    1.379000    3.214592
 O    2.407580    6.895000    3.214592
 O    3.522420   -1.379000   -0.249408
 O    3.522420    4.137000   -0.249408
 O    3.522420    4.137000    6.678592
 O    9.452419   -1.379000    3.713408
 O    9.452419    4.137000    3.713408
 O   10.887480    1.379000    1.122336
 O   10.887480    1.379000    8.050336
 O    4.957480    1.379000    2.341664
 O    4.957480    6.895000    2.341664
 O    0.972520    4.137000    5.805664
 O    6.902520   -1.379000    4.586336
 O    6.902520    4.137000    4.586336
