# Supplementary material for: Mechanistic insights into chemical and photochemical transformations of bismuth vanadate photoanodes
Source: Nat Commun. 2016 Jul 5;7:12012. doi: 10.1038/ncomms12012 (PMC4935965; doi:10.1038/ncomms12012)
Supplement: Supplementary Data 1 — Source data used to generate figures. [file ncomms12012-s3.zip › Figure 6d.txt]

x_O_up y_O_up x_O_down y_O_down x_Bi_up y_Bi_up x_Bi_down y_Bi_down x_V_up y_V_up x_V_down y_V_down
-0.0 -41.7372 -0.0 -41.7372 -0.0 -41.7372 -0.0 -41.7372 -0.0 -41.7372 -0.0 -41.7372
-0.0 -41.5252 -0.0 -41.5252 -0.0 -41.5252 -0.0 -41.5252 -0.0 -41.5252 -0.0 -41.5252
-0.0 -41.3122 -0.0 -41.3122 -0.0 -41.3122 -0.0 -41.3122 -0.0 -41.3122 -0.0 -41.3122
-0.0 -41.1002 -0.0 -41.1002 -0.0 -41.1002 -0.0 -41.1002 -0.0 -41.1002 -0.0 -41.1002
-0.0 -40.8872 -0.0 -40.8872 -0.0 -40.8872 -0.0 -40.8872 -0.0 -40.8872 -0.0 -40.8872
-0.0 -40.6752 -0.0 -40.6752 -0.0 -40.6752 -0.0 -40.6752 -0.0 -40.6752 -0.0 -40.6752
-0.0 -40.4622 -0.0 -40.4622 -0.0 -40.4622 -0.0 -40.4622 -0.0 -40.4622 -0.0 -40.4622
-0.0 -40.2502 -0.0 -40.2502 -0.0 -40.2502 -0.0 -40.2502 -0.0 -40.2502 -0.0 -40.2502
-0.0 -40.0372 -0.0 -40.0372 -0.0 -40.0372 -0.0 -40.0372 -0.0 -40.0372 -0.0 -40.0372
-0.0 -39.8252 -0.0 -39.8252 -0.0 -39.8252 -0.0 -39.8252 -0.0 -39.8252 -0.0 -39.8252
-0.0 -39.6122 -0.0 -39.6122 -0.0 -39.6122 -0.0 -39.6122 -0.0 -39.6122 -0.0 -39.6122
-1.9076e-16 -39.4002 1.9076e-16 -39.4002 -9.456e-20 -39.4002 9.456e-20 -39.4002 -1.318e-17 -39.4002 1.318e-17 -39.4002
-8.617e-08 -39.1872 8.617e-08 -39.1872 -4.074e-11 -39.1872 4.074e-11 -39.1872 -5.9058e-09 -39.1872 5.9058e-09 -39.1872
-0.0069077 -38.9752 0.0069077 -38.9752 -3.1216e-06 -38.9752 3.1216e-06 -38.9752 -0.00047044 -38.9752 0.00047044 -38.9752
-0.25433 -38.7622 0.25433 -38.7622 -0.00011128 -38.7622 0.00011128 -38.7622 -0.017256 -38.7622 0.017256 -38.7622
-0.050613 -38.5502 0.050613 -38.5502 -2.162e-05 -38.5502 2.162e-05 -38.5502 -0.0034249 -38.5502 0.0034249 -38.5502
-1.0659e-05 -38.3372 1.0659e-05 -38.3372 -4.42e-09 -38.3372 4.42e-09 -38.3372 -7.1972e-07 -38.3372 7.1972e-07 -38.3372
-4.6081e-13 -38.1252 4.6081e-13 -38.1252 -1.8676e-16 -38.1252 1.8676e-16 -38.1252 -3.1096e-14 -38.1252 3.1096e-14 -38.1252
-0.0 -37.9122 -0.0 -37.9122 -0.0 -37.9122 -0.0 -37.9122 -0.0 -37.9122 -0.0 -37.9122
-0.0 -37.7002 -0.0 -37.7002 -0.0 -37.7002 -0.0 -37.7002 -0.0 -37.7002 -0.0 -37.7002
-0.0 -37.4872 -0.0 -37.4872 -0.0 -37.4872 -0.0 -37.4872 -0.0 -37.4872 -0.0 -37.4872
-0.0 -37.2752 -0.0 -37.2752 -0.0 -37.2752 -0.0 -37.2752 -0.0 -37.2752 -0.0 -37.2752
-0.0 -37.0622 -0.0 -37.0622 -0.0 -37.0622 -0.0 -37.0622 -0.0 -37.0622 -0.0 -37.0622
-0.0 -36.8502 -0.0 -36.8502 -0.0 -36.8502 -0.0 -36.8502 -0.0 -36.8502 -0.0 -36.8502
-0.0 -36.6372 -0.0 -36.6372 -0.0 -36.6372 -0.0 -36.6372 -0.0 -36.6372 -0.0 -36.6372
-0.0 -36.4252 -0.0 -36.4252 -0.0 -36.4252 -0.0 -36.4252 -0.0 -36.4252 -0.0 -36.4252
-0.0 -36.2132 -0.0 -36.2132 -0.0 -36.2132 -0.0 -36.2132 -0.0 -36.2132 -0.0 -36.2132
-0.0 -36.0002 -0.0 -36.0002 -0.0 -36.0002 -0.0 -36.0002 -0.0 -36.0002 -0.0 -36.0002
-0.0 -35.7882 -0.0 -35.7882 -0.0 -35.7882 -0.0 -35.7882 -0.0 -35.7882 -0.0 -35.7882
-0.0 -35.5752 -0.0 -35.5752 -0.0 -35.5752 -0.0 -35.5752 -0.0 -35.5752 -0.0 -35.5752
-0.0 -35.3632 -0.0 -35.3632 -0.0 -35.3632 -0.0 -35.3632 -0.0 -35.3632 -0.0 -35.3632
-0.0 -35.1502 -0.0 -35.1502 -0.0 -35.1502 -0.0 -35.1502 -0.0 -35.1502 -0.0 -35.1502
-0.0 -34.9382 -0.0 -34.9382 -0.0 -34.9382 -0.0 -34.9382 -0.0 -34.9382 -0.0 -34.9382
-0.0 -34.7252 -0.0 -34.7252 -0.0 -34.7252 -0.0 -34.7252 -0.0 -34.7252 -0.0 -34.7252
-0.0 -34.5132 -0.0 -34.5132 -0.0 -34.5132 -0.0 -34.5132 -0.0 -34.5132 -0.0 -34.5132
-0.0 -34.3002 -0.0 -34.3002 -0.0 -34.3002 -0.0 -34.3002 -0.0 -34.3002 -0.0 -34.3002
-0.0 -34.0882 -0.0 -34.0882 -0.0 -34.0882 -0.0 -34.0882 -0.0 -34.0882 -0.0 -34.0882
-0.0 -33.8752 -0.0 -33.8752 -0.0 -33.8752 -0.0 -33.8752 -0.0 -33.8752 -0.0 -33.8752
-0.0 -33.6632 -0.0 -33.6632 -0.0 -33.6632 -0.0 -33.6632 -0.0 -33.6632 -0.0 -33.6632
-0.0 -33.4502 -0.0 -33.4502 -0.0 -33.4502 -0.0 -33.4502 -0.0 -33.4502 -0.0 -33.4502
-0.0 -33.2382 -0.0 -33.2382 -0.0 -33.2382 -0.0 -33.2382 -0.0 -33.2382 -0.0 -33.2382
-0.0 -33.0252 -0.0 -33.0252 -0.0 -33.0252 -0.0 -33.0252 -0.0 -33.0252 -0.0 -33.0252
-0.0 -32.8132 -0.0 -32.8132 -0.0 -32.8132 -0.0 -32.8132 -0.0 -32.8132 -0.0 -32.8132
-0.0 -32.6002 -0.0 -32.6002 -0.0 -32.6002 -0.0 -32.6002 -0.0 -32.6002 -0.0 -32.6002
-0.0 -32.3882 -0.0 -32.3882 -0.0 -32.3882 -0.0 -32.3882 -0.0 -32.3882 -0.0 -32.3882
-0.0 -32.1752 -0.0 -32.1752 -0.0 -32.1752 -0.0 -32.1752 -0.0 -32.1752 -0.0 -32.1752
-0.0 -31.9632 -0.0 -31.9632 -0.0 -31.9632 -0.0 -31.9632 -0.0 -31.9632 -0.0 -31.9632
-0.0 -31.7502 -0.0 -31.7502 -0.0 -31.7502 -0.0 -31.7502 -0.0 -31.7502 -0.0 -31.7502
-0.0 -31.5382 -0.0 -31.5382 -0.0 -31.5382 -0.0 -31.5382 -0.0 -31.5382 -0.0 -31.5382
-0.0 -31.3252 -0.0 -31.3252 -0.0 -31.3252 -0.0 -31.3252 -0.0 -31.3252 -0.0 -31.3252
-0.0 -31.1132 -0.0 -31.1132 -0.0 -31.1132 -0.0 -31.1132 -0.0 -31.1132 -0.0 -31.1132
-0.0 -30.9002 -0.0 -30.9002 -0.0 -30.9002 -0.0 -30.9002 -0.0 -30.9002 -0.0 -30.9002
-0.0 -30.6882 -0.0 -30.6882 -0.0 -30.6882 -0.0 -30.6882 -0.0 -30.6882 -0.0 -30.6882
-0.0 -30.4752 -0.0 -30.4752 -0.0 -30.4752 -0.0 -30.4752 -0.0 -30.4752 -0.0 -30.4752
-0.0 -30.2632 -0.0 -30.2632 -0.0 -30.2632 -0.0 -30.2632 -0.0 -30.2632 -0.0 -30.2632
-0.0 -30.0502 -0.0 -30.0502 -0.0 -30.0502 -0.0 -30.0502 -0.0 -30.0502 -0.0 -30.0502
-0.0 -29.8382 -0.0 -29.8382 -0.0 -29.8382 -0.0 -29.8382 -0.0 -29.8382 -0.0 -29.8382
-0.0 -29.6252 -0.0 -29.6252 -0.0 -29.6252 -0.0 -29.6252 -0.0 -29.6252 -0.0 -29.6252
-0.0 -29.4132 -0.0 -29.4132 -0.0 -29.4132 -0.0 -29.4132 -0.0 -29.4132 -0.0 -29.4132
-0.0 -29.2002 -0.0 -29.2002 -0.0 -29.2002 -0.0 -29.2002 -0.0 -29.2002 -0.0 -29.2002
-0.0 -28.9882 -0.0 -28.9882 -0.0 -28.9882 -0.0 -28.9882 -0.0 -28.9882 -0.0 -28.9882
-0.0 -28.7752 -0.0 -28.7752 -0.0 -28.7752 -0.0 -28.7752 -0.0 -28.7752 -0.0 -28.7752
-0.0 -28.5632 -0.0 -28.5632 -0.0 -28.5632 -0.0 -28.5632 -0.0 -28.5632 -0.0 -28.5632
-0.0 -28.3502 -0.0 -28.3502 -0.0 -28.3502 -0.0 -28.3502 -0.0 -28.3502 -0.0 -28.3502
-0.0 -28.1382 -0.0 -28.1382 -0.0 -28.1382 -0.0 -28.1382 -0.0 -28.1382 -0.0 -28.1382
-0.0 -27.9252 -0.0 -27.9252 -0.0 -27.9252 -0.0 -27.9252 -0.0 -27.9252 -0.0 -27.9252
-0.0 -27.7132 -0.0 -27.7132 -0.0 -27.7132 -0.0 -27.7132 -0.0 -27.7132 -0.0 -27.7132
-0.0 -27.5002 -0.0 -27.5002 -0.0 -27.5002 -0.0 -27.5002 -0.0 -27.5002 -0.0 -27.5002
-0.0 -27.2882 -0.0 -27.2882 -0.0 -27.2882 -0.0 -27.2882 -0.0 -27.2882 -0.0 -27.2882
-0.0 -27.0752 -0.0 -27.0752 -0.0 -27.0752 -0.0 -27.0752 -0.0 -27.0752 -0.0 -27.0752
-0.0 -26.8632 -0.0 -26.8632 -0.0 -26.8632 -0.0 -26.8632 -0.0 -26.8632 -0.0 -26.8632
-0.0 -26.6512 -0.0 -26.6512 -0.0 -26.6512 -0.0 -26.6512 -0.0 -26.6512 -0.0 -26.6512
-0.0 -26.4382 -0.0 -26.4382 -0.0 -26.4382 -0.0 -26.4382 -0.0 -26.4382 -0.0 -26.4382
-0.0 -26.2262 -0.0 -26.2262 -0.0 -26.2262 -0.0 -26.2262 -0.0 -26.2262 -0.0 -26.2262
-0.0 -26.0132 -0.0 -26.0132 -0.0 -26.0132 -0.0 -26.0132 -0.0 -26.0132 -0.0 -26.0132
-0.0 -25.8012 -0.0 -25.8012 -0.0 -25.8012 -0.0 -25.8012 -0.0 -25.8012 -0.0 -25.8012
-0.0 -25.5882 -0.0 -25.5882 -0.0 -25.5882 -0.0 -25.5882 -0.0 -25.5882 -0.0 -25.5882
-0.0 -25.3762 -0.0 -25.3762 -0.0 -25.3762 -0.0 -25.3762 -0.0 -25.3762 -0.0 -25.3762
-0.0 -25.1632 -0.0 -25.1632 -0.0 -25.1632 -0.0 -25.1632 -0.0 -25.1632 -0.0 -25.1632
-0.0 -24.9512 -0.0 -24.9512 -0.0 -24.9512 -0.0 -24.9512 -0.0 -24.9512 -0.0 -24.9512
-0.0 -24.7382 -0.0 -24.7382 -0.0 -24.7382 -0.0 -24.7382 -0.0 -24.7382 -0.0 -24.7382
-0.0 -24.5262 -0.0 -24.5262 -0.0 -24.5262 -0.0 -24.5262 -0.0 -24.5262 -0.0 -24.5262
-0.0 -24.3132 -0.0 -24.3132 -0.0 -24.3132 -0.0 -24.3132 -0.0 -24.3132 -0.0 -24.3132
-0.0 -24.1012 -0.0 -24.1012 -0.0 -24.1012 -0.0 -24.1012 -0.0 -24.1012 -0.0 -24.1012
-0.0 -23.8882 -0.0 -23.8882 -0.0 -23.8882 -0.0 -23.8882 -0.0 -23.8882 -0.0 -23.8882
-0.0 -23.6762 -0.0 -23.6762 -0.0 -23.6762 -0.0 -23.6762 -0.0 -23.6762 -0.0 -23.6762
-0.0 -23.4632 -0.0 -23.4632 -0.0 -23.4632 -0.0 -23.4632 -0.0 -23.4632 -0.0 -23.4632
-0.0 -23.2512 -0.0 -23.2512 -0.0 -23.2512 -0.0 -23.2512 -0.0 -23.2512 -0.0 -23.2512
-0.0 -23.0382 -0.0 -23.0382 -0.0 -23.0382 -0.0 -23.0382 -0.0 -23.0382 -0.0 -23.0382
-0.0 -22.8262 -0.0 -22.8262 -0.0 -22.8262 -0.0 -22.8262 -0.0 -22.8262 -0.0 -22.8262
-0.0 -22.6132 -0.0 -22.6132 -0.0 -22.6132 -0.0 -22.6132 -0.0 -22.6132 -0.0 -22.6132
-0.0 -22.4012 -0.0 -22.4012 -0.0 -22.4012 -0.0 -22.4012 -0.0 -22.4012 -0.0 -22.4012
-0.0 -22.1882 -0.0 -22.1882 -0.0 -22.1882 -0.0 -22.1882 -0.0 -22.1882 -0.0 -22.1882
-0.0 -21.9762 -0.0 -21.9762 -0.0 -21.9762 -0.0 -21.9762 -0.0 -21.9762 -0.0 -21.9762
-0.0 -21.7632 -0.0 -21.7632 -0.0 -21.7632 -0.0 -21.7632 -0.0 -21.7632 -0.0 -21.7632
-0.0 -21.5512 -0.0 -21.5512 -0.0 -21.5512 -0.0 -21.5512 -0.0 -21.5512 -0.0 -21.5512
-0.0 -21.3382 -0.0 -21.3382 -0.0 -21.3382 -0.0 -21.3382 -0.0 -21.3382 -0.0 -21.3382
-0.0 -21.1262 -0.0 -21.1262 -0.0 -21.1262 -0.0 -21.1262 -0.0 -21.1262 -0.0 -21.1262
-0.0 -20.9132 -0.0 -20.9132 -0.0 -20.9132 -0.0 -20.9132 -0.0 -20.9132 -0.0 -20.9132
-0.0 -20.7012 -0.0 -20.7012 -0.0 -20.7012 -0.0 -20.7012 -0.0 -20.7012 -0.0 -20.7012
-0.0 -20.4882 -0.0 -20.4882 -0.0 -20.4882 -0.0 -20.4882 -0.0 -20.4882 -0.0 -20.4882
-0.0 -20.2762 -0.0 -20.2762 -0.0 -20.2762 -0.0 -20.2762 -0.0 -20.2762 -0.0 -20.2762
-0.0 -20.0632 -0.0 -20.0632 -0.0 -20.0632 -0.0 -20.0632 -0.0 -20.0632 -0.0 -20.0632
-0.0 -19.8512 -0.0 -19.8512 -0.0 -19.8512 -0.0 -19.8512 -0.0 -19.8512 -0.0 -19.8512
-0.0 -19.6382 -0.0 -19.6382 -0.0 -19.6382 -0.0 -19.6382 -0.0 -19.6382 -0.0 -19.6382
-0.0 -19.4262 -0.0 -19.4262 -0.0 -19.4262 -0.0 -19.4262 -0.0 -19.4262 -0.0 -19.4262
-0.0 -19.2132 -0.0 -19.2132 -0.0 -19.2132 -0.0 -19.2132 -0.0 -19.2132 -0.0 -19.2132
-0.0 -19.0012 -0.0 -19.0012 -0.0 -19.0012 -0.0 -19.0012 -0.0 -19.0012 -0.0 -19.0012
-3.3994e-16 -18.7882 3.3994e-16 -18.7882 -2.3576e-14 -18.7882 2.3576e-14 -18.7882 -1.8611e-16 -18.7882 1.8611e-16 -18.7882
-2.1533e-08 -18.5762 2.1533e-08 -18.5762 -1.4918e-06 -18.5762 1.4918e-06 -18.5762 -1.2045e-08 -18.5762 1.2045e-08 -18.5762
-0.00030925 -18.3632 0.00030925 -18.3632 -0.020864 -18.3632 0.020864 -18.3632 -0.00024775 -18.3632 0.00024775 -18.3632
-0.011922 -18.1512 0.011922 -18.1512 -0.7026 -18.1512 0.7026 -18.1512 -0.019495 -18.1512 0.019495 -18.1512
-0.022202 -17.9382 0.022202 -17.9382 -0.9992 -17.9382 0.9992 -17.9382 -0.044326 -17.9382 0.044326 -17.9382
-0.031761 -17.7262 0.031761 -17.7262 -0.8934 -17.7262 0.8934 -17.7262 -0.068892 -17.7262 0.068892 -17.7262
-0.037717 -17.5132 0.037717 -17.5132 -0.8896 -17.5132 0.8896 -17.5132 -0.098122 -17.5132 0.098122 -17.5132
-0.0028449 -17.3012 0.0028449 -17.3012 -0.06368 -17.3012 0.06368 -17.3012 -0.0095632 -17.3012 0.0095632 -17.3012
-0.0098703 -17.0882 0.0098703 -17.0882 -0.012472 -17.0882 0.012472 -17.0882 -0.018218 -17.0882 0.018218 -17.0882
-0.032825 -16.8762 0.032825 -16.8762 -0.05642 -16.8762 0.05642 -16.8762 -0.22067 -16.8762 0.22067 -16.8762
-0.045697 -16.6642 0.045697 -16.6642 -0.024754 -16.6642 0.024754 -16.6642 -0.74226 -16.6642 0.74226 -16.6642
-0.035016 -16.4512 0.035016 -16.4512 -0.035154 -16.4512 0.035154 -16.4512 -0.54908 -16.4512 0.54908 -16.4512
-0.013571 -16.2392 0.013571 -16.2392 -0.02429 -16.2392 0.02429 -16.2392 -0.13701 -16.2392 0.13701 -16.2392
-0.030759 -16.0262 0.030759 -16.0262 -0.0657 -16.0262 0.0657 -16.0262 -0.24349 -16.0262 0.24349 -16.0262
-0.013517 -15.8142 0.013517 -15.8142 -0.028104 -15.8142 0.028104 -15.8142 -0.090518 -15.8142 0.090518 -15.8142
-0.0032304 -15.6012 0.0032304 -15.6012 -0.0029286 -15.6012 0.0029286 -15.6012 -0.024895 -15.6012 0.024895 -15.6012
-1.0644e-05 -15.3892 1.0644e-05 -15.3892 -6.536e-06 -15.3892 6.536e-06 -15.3892 -8.5922e-05 -15.3892 8.5922e-05 -15.3892
-1.2193e-11 -15.1762 1.2193e-11 -15.1762 -7.344e-12 -15.1762 7.344e-12 -15.1762 -9.9218e-11 -15.1762 9.9218e-11 -15.1762
-0.0 -14.9642 -0.0 -14.9642 -0.0 -14.9642 -0.0 -14.9642 -0.0 -14.9642 -0.0 -14.9642
-0.0 -14.7512 -0.0 -14.7512 -0.0 -14.7512 -0.0 -14.7512 -0.0 -14.7512 -0.0 -14.7512
-0.0 -14.5392 -0.0 -14.5392 -0.0 -14.5392 -0.0 -14.5392 -0.0 -14.5392 -0.0 -14.5392
-0.0 -14.3262 -0.0 -14.3262 -0.0 -14.3262 -0.0 -14.3262 -0.0 -14.3262 -0.0 -14.3262
-0.0 -14.1142 -0.0 -14.1142 -0.0 -14.1142 -0.0 -14.1142 -0.0 -14.1142 -0.0 -14.1142
-0.0 -13.9012 -0.0 -13.9012 -0.0 -13.9012 -0.0 -13.9012 -0.0 -13.9012 -0.0 -13.9012
-0.0 -13.6892 -0.0 -13.6892 -0.0 -13.6892 -0.0 -13.6892 -0.0 -13.6892 -0.0 -13.6892
-0.0 -13.4762 -0.0 -13.4762 -0.0 -13.4762 -0.0 -13.4762 -0.0 -13.4762 -0.0 -13.4762
-0.0 -13.2642 -0.0 -13.2642 -0.0 -13.2642 -0.0 -13.2642 -0.0 -13.2642 -0.0 -13.2642
-0.0 -13.0512 -0.0 -13.0512 -0.0 -13.0512 -0.0 -13.0512 -0.0 -13.0512 -0.0 -13.0512
-0.0 -12.8392 -0.0 -12.8392 -0.0 -12.8392 -0.0 -12.8392 -0.0 -12.8392 -0.0 -12.8392
-0.0 -12.6262 -0.0 -12.6262 -0.0 -12.6262 -0.0 -12.6262 -0.0 -12.6262 -0.0 -12.6262
-0.0 -12.4142 -0.0 -12.4142 -0.0 -12.4142 -0.0 -12.4142 -0.0 -12.4142 -0.0 -12.4142
-0.0 -12.2012 -0.0 -12.2012 -0.0 -12.2012 -0.0 -12.2012 -0.0 -12.2012 -0.0 -12.2012
-0.0 -11.9892 -0.0 -11.9892 -0.0 -11.9892 -0.0 -11.9892 -0.0 -11.9892 -0.0 -11.9892
-0.0 -11.7762 -0.0 -11.7762 -0.0 -11.7762 -0.0 -11.7762 -0.0 -11.7762 -0.0 -11.7762
-0.0 -11.5642 -0.0 -11.5642 -0.0 -11.5642 -0.0 -11.5642 -0.0 -11.5642 -0.0 -11.5642
-0.0 -11.3512 -0.0 -11.3512 -0.0 -11.3512 -0.0 -11.3512 -0.0 -11.3512 -0.0 -11.3512
-0.0 -11.1392 -0.0 -11.1392 -0.0 -11.1392 -0.0 -11.1392 -0.0 -11.1392 -0.0 -11.1392
-0.0 -10.9262 -0.0 -10.9262 -0.0 -10.9262 -0.0 -10.9262 -0.0 -10.9262 -0.0 -10.9262
-1.8428e-10 -10.7142 1.8428e-10 -10.7142 -4.832e-10 -10.7142 4.832e-10 -10.7142 -1.8142e-11 -10.7142 1.8142e-11 -10.7142
-0.00038847 -10.5012 0.00038847 -10.5012 -0.001018 -10.5012 0.001018 -10.5012 -4.0831e-05 -10.5012 4.0831e-05 -10.5012
-0.25591 -10.2892 0.25591 -10.2892 -0.6702 -10.2892 0.6702 -10.2892 -0.030412 -10.2892 0.030412 -10.2892
-0.46332 -10.0762 0.46332 -10.0762 -1.2104 -10.0762 1.2104 -10.0762 -0.06143 -10.0762 0.06143 -10.0762
-0.56554 -9.8642 0.56554 -9.8642 -1.4116 -9.8642 1.4116 -9.8642 -0.080192 -9.8642 0.080192 -9.8642
-0.13418 -9.6512 0.13418 -9.6512 -0.33474 -9.6512 0.33474 -9.6512 -0.020396 -9.6512 0.020396 -9.6512
-0.13628 -9.4392 0.13628 -9.4392 -0.31482 -9.4392 0.31482 -9.4392 -0.023923 -9.4392 0.023923 -9.4392
-0.56548 -9.2262 0.56548 -9.2262 -1.3068 -9.2262 1.3068 -9.2262 -0.10049 -9.2262 0.10049 -9.2262
-0.012974 -9.0142 0.012974 -9.0142 -0.02991 -9.0142 0.02991 -9.0142 -0.0023613 -9.0142 0.0023613 -9.0142
-0.29563 -8.8012 0.29563 -8.8012 -0.6246 -8.8012 0.6246 -8.8012 -0.06545 -8.8012 0.06545 -8.8012
-0.42808 -8.5892 0.42808 -8.5892 -0.9046 -8.5892 0.9046 -8.5892 -0.09449 -8.5892 0.09449 -8.5892
-0.21238 -8.3762 0.21238 -8.3762 -0.4046 -8.3762 0.4046 -8.3762 -0.049932 -8.3762 0.049932 -8.3762
-0.75538 -8.1642 0.75538 -8.1642 -1.4012 -8.1642 1.4012 -8.1642 -0.17738 -8.1642 0.17738 -8.1642
-0.56287 -7.9512 0.56287 -7.9512 -0.9788 -7.9512 0.9788 -7.9512 -0.13124 -7.9512 0.13124 -7.9512
-0.0072523 -7.7392 0.0072523 -7.7392 -0.012588 -7.7392 0.012588 -7.7392 -0.0018446 -7.7392 0.0018446 -7.7392
-4.326e-08 -7.5262 4.326e-08 -7.5262 -7.508e-08 -7.5262 7.508e-08 -7.5262 -1.1621e-08 -7.5262 1.1621e-08 -7.5262
-4.3318e-17 -7.3142 4.3318e-17 -7.3142 -7.52e-17 -7.3142 7.52e-17 -7.3142 -1.181e-17 -7.3142 1.181e-17 -7.3142
-0.0 -7.1022 -0.0 -7.1022 -0.0 -7.1022 -0.0 -7.1022 -0.0 -7.1022 -0.0 -7.1022
-0.0 -6.8892 -0.0 -6.8892 -0.0 -6.8892 -0.0 -6.8892 -0.0 -6.8892 -0.0 -6.8892
-0.0 -6.6772 -0.0 -6.6772 -0.0 -6.6772 -0.0 -6.6772 -0.0 -6.6772 -0.0 -6.6772
-0.0 -6.4642 -0.0 -6.4642 -0.0 -6.4642 -0.0 -6.4642 -0.0 -6.4642 -0.0 -6.4642
-0.0 -6.2522 -0.0 -6.2522 -0.0 -6.2522 -0.0 -6.2522 -0.0 -6.2522 -0.0 -6.2522
-0.0 -6.0392 -0.0 -6.0392 -0.0 -6.0392 -0.0 -6.0392 -0.0 -6.0392 -0.0 -6.0392
-3.8172e-14 -5.8272 3.8172e-14 -5.8272 -4.0092e-17 -5.8272 4.0092e-17 -5.8272 -7.7444e-15 -5.8272 7.7444e-15 -5.8272
-4.3917e-06 -5.6142 4.3917e-06 -5.6142 -4.652e-09 -5.6142 4.652e-09 -5.6142 -8.7332e-07 -5.6142 8.7332e-07 -5.6142
-0.10066 -5.4022 0.10066 -5.4022 -0.00010592 -5.4022 0.00010592 -5.4022 -0.019756 -5.4022 0.019756 -5.4022
-3.6867 -5.1892 3.6867 -5.1892 -0.0028236 -5.1892 0.0028236 -5.1892 -0.8069 -5.1892 0.8069 -5.1892
-6.3225 -4.9772 6.3225 -4.9772 -0.003408 -4.9772 0.003408 -4.9772 -1.5229 -4.9772 1.5229 -4.9772
-4.6838 -4.7642 4.6838 -4.7642 -0.0021012 -4.7642 0.0021012 -4.7642 -1.5852 -4.7642 1.5852 -4.7642
-4.0335 -4.5522 4.0335 -4.5522 -0.0018064 -4.5522 0.0018064 -4.5522 -1.0522 -4.5522 1.0522 -4.5522
-0.5366 -4.3392 0.5366 -4.3392 -0.00024844 -4.3392 0.00024844 -4.3392 -0.13592 -4.3392 0.13592 -4.3392
-1.0016 -4.1272 1.0016 -4.1272 -0.00876 -4.1272 0.00876 -4.1272 -0.39885 -4.1272 0.39885 -4.1272
-4.7475 -3.9142 4.7475 -3.9142 -0.0455 -3.9142 0.0455 -3.9142 -1.8447 -3.9142 1.8447 -3.9142
-4.0023 -3.7022 4.0023 -3.7022 -0.06112 -3.7022 0.06112 -3.7022 -1.5671 -3.7022 1.5671 -3.7022
-0.38322 -3.4892 0.38322 -3.4892 -0.00767 -3.4892 0.00767 -3.4892 -0.1253 -3.4892 0.1253 -3.4892
-0.49849 -3.2772 0.49849 -3.2772 -0.0009306 -3.2772 0.0009306 -3.2772 -0.22934 -3.2772 0.22934 -3.2772
-8.3189 -3.0642 8.3189 -3.0642 -0.023974 -3.0642 0.023974 -3.0642 -3.7498 -3.0642 3.7498 -3.0642
-12.047 -2.8522 12.047 -2.8522 -0.04754 -2.8522 0.04754 -2.8522 -5.263 -2.8522 5.263 -2.8522
-7.0051 -2.6392 7.0051 -2.6392 -0.030252 -2.6392 0.030252 -2.6392 -2.6386 -2.6392 2.6386 -2.6392
-6.5167 -2.4272 6.5167 -2.4272 -0.05208 -2.4272 0.05208 -2.4272 -1.0748 -2.4272 1.0748 -2.4272
-7.4537 -2.2142 7.4537 -2.2142 -0.032378 -2.2142 0.032378 -2.2142 -0.8827 -2.2142 0.8827 -2.2142
-7.4078 -2.0022 7.4078 -2.0022 -0.01644 -2.0022 0.01644 -2.0022 -0.53886 -2.0022 0.53886 -2.0022
-9.313 -1.7892 9.313 -1.7892 -0.012554 -1.7892 0.012554 -1.7892 -0.44434 -1.7892 0.44434 -1.7892
-4.4064 -1.5772 4.4064 -1.5772 -0.006566 -1.5772 0.006566 -1.5772 -0.13053 -1.5772 0.13053 -1.5772
-6.6416 -1.3642 6.6416 -1.3642 -0.025478 -1.3642 0.025478 -1.3642 -0.18677 -1.3642 0.18677 -1.3642
-12.776 -1.1522 12.776 -1.1522 -0.0478 -1.1522 0.0478 -1.1522 -0.28136 -1.1522 0.28136 -1.1522
-14.162 -0.9392 14.162 -0.9392 -0.035988 -0.9392 0.035988 -0.9392 -0.19417 -0.9392 0.19417 -0.9392
-11.238 -0.7272 11.238 -0.7272 -0.015356 -0.7272 0.015356 -0.7272 -0.11776 -0.7272 0.11776 -0.7272
-7.0348 -0.5142 7.0348 -0.5142 -0.016602 -0.5142 0.016602 -0.5142 -0.2289 -0.5142 0.2289 -0.5142
-7.0599 -0.3022 7.0599 -0.3022 -0.04976 -0.3022 0.04976 -0.3022 -0.21425 -0.3022 0.21425 -0.3022
-4.8739 -0.0892 4.8739 -0.0892 -0.12734 -0.0892 0.12734 -0.0892 -0.17044 -0.0892 0.17044 -0.0892
-1.2089 0.1228 1.2089 0.1228 -0.19972 0.1228 0.19972 0.1228 -0.17375 0.1228 0.17375 0.1228
-0.49639 0.3358 0.49639 0.3358 -0.2039 0.3358 0.2039 0.3358 -0.16213 0.3358 0.16213 0.3358
-0.46308 0.5478 0.46308 0.5478 -0.2505 0.5478 0.2505 0.5478 -0.19714 0.5478 0.19714 0.5478
-0.73083 0.7608 0.73083 0.7608 -0.39778 0.7608 0.39778 0.7608 -0.26266 0.7608 0.26266 0.7608
-0.32863 0.9728 0.32863 0.9728 -0.17286 0.9728 0.17286 0.9728 -0.11151 0.9728 0.11151 0.9728
-0.62998 1.1858 0.62998 1.1858 -0.35966 1.1858 0.35966 1.1858 -0.33411 1.1858 0.33411 1.1858
-0.51839 1.3978 0.51839 1.3978 -0.28634 1.3978 0.28634 1.3978 -0.29004 1.3978 0.29004 1.3978
-0.2644 1.6108 0.2644 1.6108 -0.14644 1.6108 0.14644 1.6108 -0.15014 1.6108 0.15014 1.6108
-0.81591 1.8228 0.81591 1.8228 -0.4474 1.8228 0.4474 1.8228 -0.62218 1.8228 0.62218 1.8228
-0.48581 2.0358 0.48581 2.0358 -0.25126 2.0358 0.25126 2.0358 -0.3939 2.0358 0.3939 2.0358
-1.529 2.2478 1.529 2.2478 -0.7664 2.2478 0.7664 2.2478 -1.3389 2.2478 1.3389 2.2478
-0.25145 2.4598 0.25145 2.4598 -0.12794 2.4598 0.12794 2.4598 -0.22168 2.4598 0.22168 2.4598
-0.00033099 2.6728 0.00033099 2.6728 -0.00017104 2.6728 0.00017104 2.6728 -0.00028348 2.6728 0.00028348 2.6728
-0.0068334 2.8848 0.0068334 2.8848 -8.602e-05 2.8848 8.602e-05 2.8848 -0.031796 2.8848 0.031796 2.8848
-1.0256 3.0978 1.0256 3.0978 -0.017126 3.0978 0.017126 3.0978 -4.5636 3.0978 4.5636 3.0978
-3.0148 3.3098 3.0148 3.3098 -0.05032 3.3098 0.05032 3.3098 -11.567 3.3098 11.567 3.3098
-2.7339 3.5228 2.7339 3.5228 -0.08088 3.5228 0.08088 3.5228 -8.7226 3.5228 8.7226 3.5228
-0.20482 3.7348 0.20482 3.7348 -0.016572 3.7348 0.016572 3.7348 -0.59158 3.7348 0.59158 3.7348
-0.23347 3.9478 0.23347 3.9478 -0.0049122 3.9478 0.0049122 3.9478 -0.85572 3.9478 0.85572 3.9478
-1.704 4.1598 1.704 4.1598 -0.025826 4.1598 0.025826 4.1598 -5.587 4.1598 5.587 4.1598
-3.4492 4.3728 3.4492 4.3728 -0.03468 4.3728 0.03468 4.3728 -9.7372 4.3728 9.7372 4.3728
-2.3518 4.5848 2.3518 4.5848 -0.032762 4.5848 0.032762 4.5848 -6.0062 4.5848 6.0062 4.5848
-0.94849 4.7978 0.94849 4.7978 -0.10964 4.7978 0.10964 4.7978 -1.7411 4.7978 1.7411 4.7978
-2.1267 5.0098 2.1267 5.0098 -0.36514 5.0098 0.36514 5.0098 -2.9227 5.0098 2.9227 5.0098
-1.7821 5.2228 1.7821 5.2228 -0.34598 5.2228 0.34598 5.2228 -2.1374 5.2228 2.1374 5.2228
-0.60727 5.4348 0.60727 5.4348 -0.13232 5.4348 0.13232 5.4348 -0.62658 5.4348 0.62658 5.4348
-0.14211 5.6478 0.14211 5.6478 -0.03285 5.6478 0.03285 5.6478 -0.12795 5.6478 0.12795 5.6478
-0.00032488 5.8598 0.00032488 5.8598 -7.516e-05 5.8598 7.516e-05 5.8598 -0.00029191 5.8598 0.00029191 5.8598
-6.6019e-06 6.0728 6.6019e-06 6.0728 -4.0248e-06 6.0728 4.0248e-06 6.0728 -1.4653e-06 6.0728 1.4653e-06 6.0728
-0.010281 6.2848 0.010281 6.2848 -0.006266 6.2848 0.006266 6.2848 -0.0022816 6.2848 0.0022816 6.2848
-0.025391 6.4978 0.025391 6.4978 -0.015382 6.4978 0.015382 6.4978 -0.0055999 6.4978 0.0055999 6.4978
-0.052268 6.7098 0.052268 6.7098 -0.018298 6.7098 0.018298 6.7098 -0.0079704 6.7098 0.0079704 6.7098
-0.17194 6.9228 0.17194 6.9228 -0.04184 6.9228 0.04184 6.9228 -0.031487 6.9228 0.031487 6.9228
-0.2151 7.1348 0.2151 7.1348 -0.02943 7.1348 0.02943 7.1348 -0.028609 7.1348 0.028609 7.1348
-0.38987 7.3478 0.38987 7.3478 -0.039026 7.3478 0.039026 7.3478 -0.034492 7.3478 0.034492 7.3478
-0.55684 7.5598 0.55684 7.5598 -0.017826 7.5598 0.017826 7.5598 -0.044351 7.5598 0.044351 7.5598
-0.5467 7.7728 0.5467 7.7728 -0.013268 7.7728 0.013268 7.7728 -0.04598 7.7728 0.04598 7.7728
-0.86793 7.9848 0.86793 7.9848 -0.018002 7.9848 0.018002 7.9848 -0.067294 7.9848 0.067294 7.9848
-0.75571 8.1978 0.75571 8.1978 -0.014606 8.1978 0.014606 8.1978 -0.065084 8.1978 0.065084 8.1978
-1.7768 8.4098 1.7768 8.4098 -0.030236 8.4098 0.030236 8.4098 -0.14584 8.4098 0.14584 8.4098
-1.8004 8.6228 1.8004 8.6228 -0.03211 8.6228 0.03211 8.6228 -0.16641 8.6228 0.16641 8.6228
-0.80563 8.8348 0.80563 8.8348 -0.02895 8.8348 0.02895 8.8348 -0.098744 8.8348 0.098744 8.8348
-0.65538 9.0478 0.65538 9.0478 -0.037814 9.0478 0.037814 9.0478 -0.097022 9.0478 0.097022 9.0478
-0.66076 9.2598 0.66076 9.2598 -0.0319 9.2598 0.0319 9.2598 -0.15419 9.2598 0.15419 9.2598
-0.59217 9.4728 0.59217 9.4728 -0.023318 9.4728 0.023318 9.4728 -0.15607 9.4728 0.15607 9.4728
-0.69114 9.6848 0.69114 9.6848 -0.032774 9.6848 0.032774 9.6848 -0.13252 9.6848 0.13252 9.6848
-0.766 9.8978 0.766 9.8978 -0.03394 9.8978 0.03394 9.8978 -0.084918 9.8978 0.084918 9.8978
-1.2098 10.1098 1.2098 10.1098 -0.039256 10.1098 0.039256 10.1098 -0.14791 10.1098 0.14791 10.1098
-0.7972 10.3228 0.7972 10.3228 -0.0485 10.3228 0.0485 10.3228 -0.17948 10.3228 0.17948 10.3228
-1.0266 10.5348 1.0266 10.5348 -0.0464 10.5348 0.0464 10.5348 -0.16753 10.5348 0.16753 10.5348
-0.91676 10.7478 0.91676 10.7478 -0.032156 10.7478 0.032156 10.7478 -0.12591 10.7478 0.12591 10.7478
-0.64671 10.9598 0.64671 10.9598 -0.019808 10.9598 0.019808 10.9598 -0.080838 10.9598 0.080838 10.9598
-0.88666 11.1728 0.88666 11.1728 -0.027444 11.1728 0.027444 11.1728 -0.094168 11.1728 0.094168 11.1728
-0.56433 11.3848 0.56433 11.3848 -0.013118 11.3848 0.013118 11.3848 -0.095074 11.3848 0.095074 11.3848
-0.51155 11.5978 0.51155 11.5978 -0.008484 11.5978 0.008484 11.5978 -0.08679 11.5978 0.08679 11.5978
-0.6626 11.8098 0.6626 11.8098 -0.01635 11.8098 0.01635 11.8098 -0.11882 11.8098 0.11882 11.8098
-0.63551 12.0228 0.63551 12.0228 -0.016262 12.0228 0.016262 12.0228 -0.12401 12.0228 0.12401 12.0228
-0.73273 12.2348 0.73273 12.2348 -0.017518 12.2348 0.017518 12.2348 -0.1806 12.2348 0.1806 12.2348
-0.63716 12.4468 0.63716 12.4468 -0.01102 12.4468 0.01102 12.4468 -0.15137 12.4468 0.15137 12.4468
-0.66885 12.6598 0.66885 12.6598 -0.01589 12.6598 0.01589 12.6598 -0.17026 12.6598 0.17026 12.6598
-0.84508 12.8718 0.84508 12.8718 -0.01881 12.8718 0.01881 12.8718 -0.1726 12.8718 0.1726 12.8718
-0.90532 13.0848 0.90532 13.0848 -0.01864 13.0848 0.01864 13.0848 -0.17863 13.0848 0.17863 13.0848
-0.72362 13.2968 0.72362 13.2968 -0.012088 13.2968 0.012088 13.2968 -0.16632 13.2968 0.16632 13.2968
-0.91588 13.5098 0.91588 13.5098 -0.017278 13.5098 0.017278 13.5098 -0.23906 13.5098 0.23906 13.5098
-0.68922 13.7218 0.68922 13.7218 -0.01542 13.7218 0.01542 13.7218 -0.15997 13.7218 0.15997 13.7218
-0.84987 13.9348 0.84987 13.9348 -0.027082 13.9348 0.027082 13.9348 -0.20365 13.9348 0.20365 13.9348
-0.52915 14.1468 0.52915 14.1468 -0.012202 14.1468 0.012202 14.1468 -0.15572 14.1468 0.15572 14.1468
-0.75799 14.3598 0.75799 14.3598 -0.012334 14.3598 0.012334 14.3598 -0.24852 14.3598 0.24852 14.3598
-0.54815 14.5718 0.54815 14.5718 -0.007716 14.5718 0.007716 14.5718 -0.18726 14.5718 0.18726 14.5718
-0.51306 14.7848 0.51306 14.7848 -0.009302 14.7848 0.009302 14.7848 -0.23659 14.7848 0.23659 14.7848
-0.59471 14.9968 0.59471 14.9968 -0.006682 14.9968 0.006682 14.9968 -0.22578 14.9968 0.22578 14.9968
-0.73005 15.2098 0.73005 15.2098 -0.010842 15.2098 0.010842 15.2098 -0.29082 15.2098 0.29082 15.2098
-0.62901 15.4218 0.62901 15.4218 -0.012176 15.4218 0.012176 15.4218 -0.2877 15.4218 0.2877 15.4218
-0.61738 15.6348 0.61738 15.6348 -0.014982 15.6348 0.014982 15.6348 -0.27139 15.6348 0.27139 15.6348
-0.66482 15.8468 0.66482 15.8468 -0.016484 15.8468 0.016484 15.8468 -0.32623 15.8468 0.32623 15.8468
-0.58692 16.0598 0.58692 16.0598 -0.01388 16.0598 0.01388 16.0598 -0.27876 16.0598 0.27876 16.0598
-0.37649 16.2718 0.37649 16.2718 -0.010962 16.2718 0.010962 16.2718 -0.17356 16.2718 0.17356 16.2718
-0.44775 16.4848 0.44775 16.4848 -0.01386 16.4848 0.01386 16.4848 -0.24896 16.4848 0.24896 16.4848
-0.52008 16.6968 0.52008 16.6968 -0.01951 16.6968 0.01951 16.6968 -0.28543 16.6968 0.28543 16.6968
-0.37146 16.9098 0.37146 16.9098 -0.014232 16.9098 0.014232 16.9098 -0.23909 16.9098 0.23909 16.9098
-0.39719 17.1218 0.39719 17.1218 -0.027706 17.1218 0.027706 17.1218 -0.23597 17.1218 0.23597 17.1218
-0.42554 17.3348 0.42554 17.3348 -0.03597 17.3348 0.03597 17.3348 -0.21152 17.3348 0.21152 17.3348
-0.33148 17.5468 0.33148 17.5468 -0.025692 17.5468 0.025692 17.5468 -0.22692 17.5468 0.22692 17.5468
-0.32366 17.7598 0.32366 17.7598 -0.030596 17.7598 0.030596 17.7598 -0.1868 17.7598 0.1868 17.7598
-0.34004 17.9718 0.34004 17.9718 -0.04858 17.9718 0.04858 17.9718 -0.18199 17.9718 0.18199 17.9718
-0.30708 18.1848 0.30708 18.1848 -0.05702 18.1848 0.05702 18.1848 -0.20074 18.1848 0.20074 18.1848
-0.27963 18.3968 0.27963 18.3968 -0.06042 18.3968 0.06042 18.3968 -0.16686 18.3968 0.16686 18.3968
-0.42068 18.6098 0.42068 18.6098 -0.06994 18.6098 0.06994 18.6098 -0.255 18.6098 0.255 18.6098
-0.33363 18.8218 0.33363 18.8218 -0.05118 18.8218 0.05118 18.8218 -0.19392 18.8218 0.19392 18.8218
-0.16312 19.0348 0.16311 19.0348 -0.032777 19.0348 0.032772 19.0348 -0.085525 19.0348 0.085526 19.0348
-0.068264 19.2468 0.06825 19.2468 -0.00766 19.2468 0.007664 19.2468 -0.038002 19.2468 0.038001 19.2468
-0.0010735 19.4598 0.0010734 19.4598 -5.2065e-05 19.4598 5.2049e-05 19.4598 -0.00065868 19.4598 0.00065868 19.4598
-1.6021e-08 19.6718 1.602e-08 19.6718 -6.739e-10 19.6718 6.7366e-10 19.6718 -9.9358e-09 19.6718 9.9371e-09 19.6718
-4.0499e-17 19.8848 4.0498e-17 19.8848 -1.6963e-18 19.8848 1.6955e-18 19.8848 -2.5127e-17 19.8848 2.5127e-17 19.8848
-0.0 20.0968 -0.0 20.0968 -0.0 20.0968 -0.0 20.0968 -0.0 20.0968 -0.0 20.0968
-0.0 20.3098 -0.0 20.3098 -0.0 20.3098 -0.0 20.3098 -0.0 20.3098 -0.0 20.3098
-0.0 20.5218 -0.0 20.5218 -0.0 20.5218 -0.0 20.5218 -0.0 20.5218 -0.0 20.5218
-0.0 20.7348 -0.0 20.7348 -0.0 20.7348 -0.0 20.7348 -0.0 20.7348 -0.0 20.7348
-0.0 20.9468 -0.0 20.9468 -0.0 20.9468 -0.0 20.9468 -0.0 20.9468 -0.0 20.9468
-0.0 21.1598 -0.0 21.1598 -0.0 21.1598 -0.0 21.1598 -0.0 21.1598 -0.0 21.1598
-0.0 21.3718 -0.0 21.3718 -0.0 21.3718 -0.0 21.3718 -0.0 21.3718 -0.0 21.3718
-0.0 21.5848 -0.0 21.5848 -0.0 21.5848 -0.0 21.5848 -0.0 21.5848 -0.0 21.5848
-0.0 21.7968 -0.0 21.7968 -0.0 21.7968 -0.0 21.7968 -0.0 21.7968 -0.0 21.7968
-0.0 22.0088 -0.0 22.0088 -0.0 22.0088 -0.0 22.0088 -0.0 22.0088 -0.0 22.0088
