# Supplementary material for: Mechanistic insights into chemical and photochemical transformations of bismuth vanadate photoanodes
Source: Nat Commun. 2016 Jul 5;7:12012. doi: 10.1038/ncomms12012 (PMC4935965; doi:10.1038/ncomms12012)
Supplement: Supplementary Data 1 — Source data used to generate figures. [file ncomms12012-s3.zip › figure 1.csv]

Figure 1a									Figure 1b					Figure 1c									Figure 1d
pH 6.8 (Light)		pH 12.3 (Light)		pH 6.8 (Dark)		pH 12.3 (Dark)			pH 6.8		pH 12.3			Before degradation (Light)		After degradation (Light)		Before degradation (Dark)		After degradation (Dark)			Before degradation (Light)		After degradation (Light)		Before degradation (Dark)		After degradation (Dark)
Potential vs RHE (V)	J (mA/cm2)	Potential vs RHE (V)	J (mA/cm2)	Potential vs RHE (V)	J (mA/cm2)	Potential vs RHE (V)	J (mA/cm2)		Time (s)	Normalized current (a.u.)	Time (s)	Normalized current (a.u.)		Potential vs RHE (V)	J (mA/cm2)	Potential vs RHE (V)	J (mA/cm2)	Potential vs RHE (V)	J (mA/cm2)	Potential vs RHE (V)	J (mA/cm2)		Potential vs RHE (V)	J (mA/cm2)	Potential vs RHE (V)	J (mA/cm2)	Potential vs RHE (V)	J (mA/cm2)	Potential vs RHE (V)	J (mA/cm2)
0.31947	-2.33E-04	0.35984	-7.13E-04	0.38137	-0.00282	0.41081	-0.00132		0	0	0	0		0.31947	-2.33E-04	0.3706	-0.00267	0.38137	-0.00282	0.50178	2.33E-04		0.36036	-0.00249	0.40095	-2.81E-05	0.41142	-0.00179	0.65962	-0.00334
0.32002	0.00213	0.36036	-0.00249	0.38201	-0.00258	0.41142	-0.00179		0.1448	0.58328	0.1448	1		0.32002	0.00213	0.37105	-5.88E-04	0.38201	-0.00258	0.50208	2.42E-04		0.36136	-0.00228	0.40194	5.79E-04	0.41242	-0.00175	0.66064	-0.00301
0.32098	0.00345	0.36136	-0.00228	0.38303	-0.00237	0.41242	-0.00175		0.1596	0.68045	0.1464	0.98763		0.32098	0.00345	0.37204	0.00117	0.38303	-0.00237	0.50291	4.68E-04		0.36235	-0.00182	0.4029	9.63E-04	0.41343	-0.00206	0.66165	-0.00284
0.322	0.00391	0.36235	-0.00182	0.38401	-0.00223	0.41343	-0.00206		0.1832	0.77656	0.1536	0.97307		0.322	0.00391	0.37306	0.00227	0.38401	-0.00223	0.50423	5.65E-04		0.36334	-0.00171	0.4039	0.00144	0.41445	-0.00167	0.66263	-0.00292
0.32301	0.0044	0.36334	-0.00171	0.38499	-0.002	0.41445	-0.00167		0.2102	0.87035	0.1614	0.96031		0.32301	0.0044	0.37404	0.00282	0.38499	-0.002	0.50529	4.54E-04		0.36431	-9.77E-04	0.40492	0.00231	0.41546	-0.00173	0.66362	-0.00283
0.32402	0.00483	0.36431	-9.77E-04	0.38599	-0.00174	0.41546	-0.00173		0.276	0.96429	0.1626	0.9463		0.32402	0.00483	0.37506	0.00375	0.38599	-0.00174	0.50673	-2.30E-04		0.36532	5.89E-04	0.40589	0.00385	0.41646	-0.00261	0.66461	-0.00271
0.32502	0.00493	0.36532	5.89E-04	0.387	-0.00104	0.41646	-0.00261		0.376	1	0.1704	0.93385		0.32502	0.00493	0.37606	0.00554	0.387	-0.00104	0.5088	8.83E-04		0.36631	6.02E-04	0.4069	0.00476	0.41744	-0.00275	0.66561	-0.00244
0.32601	0.00511	0.36631	6.02E-04	0.38801	-7.49E-04	0.41744	-0.00275		0.476	0.99796	0.1782	0.92007		0.32601	0.00511	0.37704	0.00606	0.38801	-7.49E-04	0.50976	7.66E-04		0.36732	0.00123	0.40791	0.00496	0.41844	-0.00263	0.66661	-0.00256
0.32698	0.00572	0.36732	0.00123	0.389	-8.33E-04	0.41844	-0.00263		0.576	0.98066	0.1864	0.90726		0.32698	0.00572	0.37802	0.00608	0.389	-8.33E-04	0.51073	6.84E-04		0.36833	0.00116	0.40888	0.00526	0.41945	-0.00268	0.6676	-0.0024
0.32802	0.00616	0.36833	0.00116	0.39	-9.72E-04	0.41945	-0.00268		0.676	0.96954	0.1942	0.89455		0.32802	0.00616	0.37907	0.00715	0.39	-9.72E-04	0.51175	6.45E-04		0.36936	8.95E-04	0.40989	0.00575	0.42046	-0.0027	0.66863	-0.00221
0.32904	0.00668	0.36936	8.95E-04	0.391	-6.68E-04	0.42046	-0.0027		0.776	0.9476	0.1966	0.88186		0.32904	0.00668	0.38004	0.00748	0.391	-6.68E-04	0.51352	7.26E-04		0.37034	0.00147	0.4109	0.00611	0.42147	-0.00277	0.66962	-0.0023
0.33003	0.0071	0.37034	0.00147	0.392	-7.48E-04	0.42147	-0.00277		0.876	0.93644	0.2042	0.86917		0.33003	0.0071	0.38105	0.00808	0.392	-7.48E-04	0.51538	6.86E-04		0.37133	0.00139	0.4119	0.00677	0.42245	-0.00286	0.67062	-0.00226
0.331	0.00718	0.37133	0.00139	0.393	-6.96E-04	0.42245	-0.00286		0.976	0.9387	0.2126	0.85662		0.331	0.00718	0.38204	0.00841	0.393	-6.96E-04	0.51634	6.95E-04		0.37235	0.00197	0.41291	0.00713	0.42343	-0.00284	0.67162	-0.00226
0.33203	0.00767	0.37235	0.00197	0.39402	-8.55E-04	0.42343	-0.00284		1.076	0.91774	0.2208	0.84405		0.33203	0.00767	0.38305	0.00881	0.39402	-8.55E-04	0.51738	7.10E-04		0.37333	0.00197	0.41392	0.00764	0.42443	-0.00275	0.67261	-0.00233
0.33301	0.00786	0.37333	0.00197	0.395	-7.27E-04	0.42443	-0.00275		1.176	0.90726	0.2366	0.83113		0.33301	0.00786	0.38407	0.00932	0.395	-7.27E-04	0.51836	7.22E-04		0.37434	0.00228	0.41491	0.00781	0.42543	-0.00268	0.67361	-0.00223
0.33401	0.00818	0.37434	0.00228	0.39603	-6.18E-04	0.42543	-0.00268		1.276	0.90425	0.2454	0.81791		0.33401	0.00818	0.38507	0.00987	0.39603	-6.18E-04	0.52027	6.58E-04		0.37535	0.00278	0.41591	0.00835	0.42645	-0.00266	0.6746	-0.00235
0.335	0.00853	0.37535	0.00278	0.39701	-7.54E-04	0.42645	-0.00266		1.376	0.89681	0.2546	0.8057		0.335	0.00853	0.38607	0.01028	0.39701	-7.54E-04	0.52195	8.43E-04		0.37632	0.00285	0.4169	0.00907	0.42745	-0.00273	0.67562	-0.00215
0.33601	0.00908	0.37632	0.00285	0.39801	-4.68E-04	0.42745	-0.00273		1.476	0.88845	0.2706	0.79285		0.33601	0.00908	0.38706	0.01057	0.39801	-4.68E-04	0.52294	8.23E-04		0.37733	0.00332	0.4179	0.00901	0.42841	-0.00274	0.67662	-0.00256
0.33699	0.00944	0.37733	0.00332	0.39901	-8.22E-04	0.42841	-0.00274		1.576	0.87651	0.287	0.7781		0.33699	0.00944	0.38805	0.01123	0.39901	-8.22E-04	0.52395	8.13E-04		0.37834	0.00369	0.4189	0.00964	0.42946	-0.00264	0.67761	-0.00226
0.33801	0.01003	0.37834	0.00369	0.39999	-6.85E-04	0.42946	-0.00264		1.676	0.87367	0.3034	0.76551		0.33801	0.01003	0.38905	0.01149	0.39999	-6.85E-04	0.52493	8.16E-04		0.37932	0.0035	0.41989	0.01019	0.43047	-0.00254	0.67859	-0.00222
0.339	0.0102	0.37932	0.0035	0.40101	-5.92E-04	0.43047	-0.00254		1.776	0.8721	0.3202	0.75323		0.339	0.0102	0.39004	0.01166	0.40101	-5.92E-04	0.52599	8.22E-04		0.38031	0.00444	0.42092	0.01062	0.43144	-0.00265	0.67961	-0.0021
0.33997	0.01044	0.38031	0.00444	0.40202	-4.94E-04	0.43144	-0.00265		1.876	0.87139	0.3372	0.74059		0.33997	0.01044	0.39104	0.01219	0.40202	-4.94E-04	0.52696	8.28E-04		0.38132	0.00454	0.42192	0.01122	0.43243	-0.0024	0.68061	-0.00233
0.34099	0.01088	0.38132	0.00454	0.403	-5.88E-04	0.43243	-0.0024		1.976	0.86453	0.3542	0.7279		0.34099	0.01088	0.39204	0.01276	0.403	-5.88E-04	0.52797	8.41E-04		0.38232	0.00491	0.4229	0.01149	0.43345	-0.00257	0.68161	-0.00228
0.342	0.01121	0.38232	0.00491	0.40401	-5.79E-04	0.43345	-0.00257		2.076	0.85682	0.3788	0.71526		0.342	0.01121	0.39305	0.01316	0.40401	-5.79E-04	0.52895	8.55E-04		0.38332	0.00496	0.42393	0.01184	0.43442	-0.00273	0.6826	-0.00242
0.34297	0.01151	0.38332	0.00496	0.40501	-4.56E-04	0.43442	-0.00273		2.176	0.85075	0.4032	0.70266		0.34297	0.01151	0.39403	0.01366	0.40501	-4.56E-04	0.52995	8.64E-04		0.38431	0.00513	0.42493	0.01245	0.43543	-0.00268	0.68359	-0.00215
0.34403	0.01181	0.38431	0.00513	0.406	-3.64E-04	0.43543	-0.00268		2.276	0.85198	0.4206	0.68956		0.34403	0.01181	0.39506	0.01407	0.406	-3.64E-04	0.53096	8.73E-04		0.38531	0.00571	0.42593	0.01255	0.43644	-0.00242	0.6846	-0.00206
0.345	0.01227	0.38531	0.00571	0.40701	-2.85E-04	0.43644	-0.00242		2.376	0.84441	0.4452	0.67726		0.345	0.01227	0.39604	0.01468	0.40701	-2.85E-04	0.53196	8.83E-04		0.38633	0.00605	0.42691	0.01334	0.43744	-0.0025	0.68558	-0.00219
0.34599	0.01253	0.38633	0.00605	0.408	-4.66E-04	0.43744	-0.0025		2.476	0.84357	0.4708	0.66452		0.34599	0.01253	0.39705	0.015	0.408	-4.66E-04	0.53295	8.89E-04		0.38731	0.00644	0.42791	0.01371	0.43844	-0.00274	0.68659	-0.00223
0.347	0.01295	0.38731	0.00644	0.40903	-2.56E-04	0.43844	-0.00274		2.576	0.83453	0.4958	0.65202		0.347	0.01295	0.39806	0.01542	0.40903	-2.56E-04	0.53395	9.02E-04		0.38832	0.00684	0.4289	0.01415	0.43945	-0.00235	0.68763	-0.00208
0.34801	0.01326	0.38832	0.00684	0.41002	-3.55E-04	0.43945	-0.00235		2.676	0.83812	0.5292	0.63915		0.34801	0.01326	0.39905	0.01609	0.41002	-3.55E-04	0.53497	9.07E-04		0.38932	0.00669	0.4299	0.0146	0.44044	-0.00253	0.68863	-0.00221
0.349	0.01377	0.38932	0.00669	0.41098	-3.63E-04	0.44044	-0.00253		2.776	0.84078	0.563	0.62669		0.349	0.01377	0.40004	0.01647	0.41098	-3.63E-04	0.53595	9.12E-04		0.3903	0.00731	0.43093	0.01492	0.44145	-0.00252	0.68961	-0.00235
0.35001	0.01403	0.3903	0.00731	0.41202	-4.01E-04	0.44145	-0.00252		2.876	0.83282	0.6128	0.61347		0.35001	0.01403	0.40105	0.01668	0.41202	-4.01E-04	0.53699	9.20E-04		0.39131	0.00762	0.43193	0.01571	0.44242	-0.00274	0.69063	-0.00203
0.35101	0.01429	0.39131	0.00762	0.413	-2.33E-04	0.44242	-0.00274		2.976	0.82152	0.6706	0.60094		0.35101	0.01429	0.40206	0.01719	0.413	-2.33E-04	0.53794	9.29E-04		0.39233	0.00795	0.43292	0.01624	0.44341	-0.00254	0.69159	-0.00228
0.35198	0.01483	0.39233	0.00795	0.41403	-1.86E-04	0.44341	-0.00254		3.076	0.81336	0.7124	0.58797		0.35198	0.01483	0.40305	0.01777	0.41403	-1.86E-04	0.53897	9.35E-04		0.39331	0.00841	0.4339	0.01676	0.44444	-0.00279	0.69263	-0.00201
0.35296	0.01555	0.39331	0.00841	0.41504	-3.70E-04	0.44444	-0.00279		3.176	0.81439	0.7544	0.57558		0.35296	0.01555	0.40407	0.01841	0.41504	-3.70E-04	0.53997	9.45E-04		0.39434	0.00889	0.43492	0.01711	0.44542	-0.00255	0.6936	-0.00217
0.35399	0.01564	0.39434	0.00889	0.41603	-3.18E-04	0.44542	-0.00255		3.276	0.81558	0.8202	0.56294		0.35399	0.01564	0.40508	0.01893	0.41603	-3.18E-04	0.54098	9.50E-04		0.39535	0.00947	0.4359	0.01739	0.44639	-0.00264	0.69463	-0.00238
0.35501	0.01616	0.39535	0.00947	0.41702	-2.36E-04	0.44639	-0.00264		3.376	0.81347	0.8712	0.55055		0.35501	0.01616	0.40608	0.01935	0.41702	-2.36E-04	0.54197	9.58E-04		0.39633	0.00952	0.43692	0.01838	0.4474	-0.00249	0.69564	-0.00226
0.356	0.01648	0.39633	0.00952	0.41802	-3.91E-04	0.4474	-0.00249		3.476	0.81231	0.9538	0.53796		0.356	0.01648	0.40708	0.01994	0.41802	-3.91E-04	0.54295	9.69E-04		0.39735	0.0101	0.43791	0.01852	0.44843	-0.00234	0.69662	-0.00221
0.35697	0.01712	0.39735	0.0101	0.41901	-2.16E-04	0.44843	-0.00234		3.576	0.81581	1.0374	0.52548		0.35697	0.01712	0.40809	0.02023	0.41901	-2.16E-04	0.54396	9.71E-04		0.39836	0.01013	0.43891	0.01922	0.4494	-0.00245	0.69761	-0.00228
0.35797	0.01742	0.39836	0.01013	0.41999	-2.63E-04	0.4494	-0.00245		3.676	0.81478	1.1292	0.51325		0.35797	0.01742	0.40907	0.02081	0.41999	-2.63E-04	0.54495	9.83E-04		0.39934	0.01066	0.4399	0.01966	0.45041	-0.00266	0.69864	-0.0024
0.35898	0.01799	0.39934	0.01066	0.42103	-2.14E-04	0.45041	-0.00266		3.776	0.81377	1.2292	0.50253		0.35898	0.01799	0.41009	0.02125	0.42103	-2.14E-04	0.54592	9.87E-04		0.40037	0.01126	0.44091	0.02017	0.45141	-0.00238	0.69963	-0.00223
0.35999	0.01863	0.40037	0.01126	0.422	-1.48E-04	0.45141	-0.00238		3.876	0.80547	1.3042	0.48979		0.35999	0.01863	0.41106	0.02185	0.422	-1.48E-04	0.54692	9.94E-04		0.40136	0.0118	0.44192	0.02088	0.4524	-0.00262	0.70063	-0.00225
0.36099	0.01904	0.40136	0.0118	0.42305	-7.10E-05	0.4524	-0.00262		3.976	0.80525	1.4042	0.48104		0.36099	0.01904	0.41206	0.02249	0.42305	-7.10E-05	0.54793	9.97E-04		0.40234	0.01234	0.44289	0.02157	0.45343	-0.00256	0.70163	-0.00223
0.36196	0.01969	0.40234	0.01234	0.42402	2.16E-06	0.45343	-0.00256		4.076	0.80625	1.5042	0.47368		0.36196	0.01969	0.41306	0.02314	0.42402	2.16E-06	0.54894	0.001		0.40333	0.01275	0.44392	0.02202	0.45443	-0.00261	0.70259	-0.00224
0.36299	0.02	0.40333	0.01275	0.425	-7.41E-05	0.45443	-0.00261		4.176	0.80017	1.6042	0.46303		0.36299	0.02	0.41406	0.02382	0.425	-7.41E-05	0.54994	0.00101		0.40433	0.01307	0.44492	0.0225	0.45542	-0.00241	0.70361	-0.00227
0.36398	0.02035	0.40433	0.01307	0.42599	7.45E-06	0.45542	-0.00241		4.276	0.7971	1.7042	0.45476		0.36398	0.02035	0.41507	0.02424	0.42599	7.45E-06	0.55095	0.00102		0.40532	0.01361	0.44591	0.02299	0.45641	-0.00276	0.70459	-0.00224
0.365	0.02105	0.40532	0.01361	0.42699	-4.48E-05	0.45641	-0.00276		4.376	0.79546	1.8042	0.44925		0.365	0.02105	0.41608	0.02478	0.42699	-4.48E-05	0.55194	0.00103		0.40634	0.01443	0.44691	0.02388	0.45742	-0.00266	0.70563	-0.00221
0.36602	0.02171	0.40634	0.01443	0.428	-7.80E-05	0.45742	-0.00266		4.476	0.7945	1.9042	0.43869		0.36602	0.02171	0.41705	0.02552	0.428	-7.80E-05	0.55292	0.00103		0.40729	0.01498	0.44788	0.02434	0.45843	-0.00274	0.70664	-0.00233
0.36699	0.02243	0.40729	0.01498	0.42899	-1.30E-04	0.45843	-0.00274		4.576	0.8006	2.0042	0.43112		0.36699	0.02243	0.41807	0.02608	0.42899	-1.30E-04	0.55393	0.00104		0.40832	0.01535	0.44889	0.02486	0.45942	-0.00276	0.70763	-0.00216
0.36799	0.02263	0.40832	0.01535	0.42999	2.77E-05	0.45942	-0.00276		4.676	0.79056	2.1042	0.42524		0.36799	0.02263	0.41905	0.02671	0.42999	2.77E-05	0.55494	0.00104		0.4093	0.01585	0.44991	0.02548	0.46041	-0.00297	0.70862	-0.00212
0.36895	0.02337	0.4093	0.01585	0.431	-1.93E-05	0.46041	-0.00297		4.776	0.78211	2.2042	0.4235		0.36895	0.02337	0.42007	0.0275	0.431	-1.93E-05	0.55591	0.00104		0.41032	0.01677	0.45091	0.02612	0.46142	-0.00276	0.7096	-0.00202
0.36998	0.02402	0.41032	0.01677	0.432	-1.25E-04	0.46142	-0.00276		4.876	0.79377	2.3042	0.41489		0.36998	0.02402	0.42106	0.02798	0.432	-1.25E-04	0.55691	0.00105		0.4113	0.01706	0.45192	0.02673	0.46239	-0.00261	0.71063	-0.00224
0.371	0.02457	0.4113	0.01706	0.433	-1.29E-04	0.46239	-0.00261		4.976	0.78835	2.4042	0.41157		0.371	0.02457	0.42206	0.02876	0.433	-1.29E-04	0.55794	0.00106		0.41233	0.01792	0.45291	0.0275	0.46339	-0.00253	0.71161	-0.00195
0.37198	0.02518	0.41233	0.01792	0.43402	1.41E-04	0.46339	-0.00253		5.076	0.79169	2.5042	0.40599		0.37198	0.02518	0.42307	0.02931	0.43402	1.41E-04	0.55893	0.00107		0.41332	0.01853	0.45392	0.02794	0.46441	-0.00244	0.71262	-0.00205
0.37297	0.02589	0.41332	0.01853	0.43502	1.31E-04	0.46441	-0.00244		5.176	0.79679	2.6042	0.40224		0.37297	0.02589	0.42407	0.03026	0.43502	1.31E-04	0.55992	0.00107		0.4143	0.01873	0.45495	0.02897	0.46542	-0.00249	0.71363	-0.00233
0.37398	0.02649	0.4143	0.01873	0.43601	-3.71E-05	0.46542	-0.00249		5.276	0.78904	2.7042	0.39659		0.37398	0.02649	0.42505	0.03101	0.43601	-3.71E-05	0.56092	0.00108		0.41533	0.01975	0.45591	0.02923	0.46639	-0.00229	0.71464	-0.00215
0.37495	0.0271	0.41533	0.01975	0.43698	1.08E-04	0.46639	-0.00229		5.376	0.78944	2.8042	0.39224		0.37495	0.0271	0.42606	0.03158	0.43698	1.08E-04	0.56194	0.00108		0.41634	0.02008	0.45693	0.03031	0.4674	-0.00246	0.71561	-0.00195
0.37597	0.02787	0.41634	0.02008	0.43799	-8.39E-06	0.4674	-0.00246		5.476	0.78314	2.9042	0.38613		0.37597	0.02787	0.42708	0.03254	0.43799	-8.39E-06	0.56294	0.00109		0.41734	0.02109	0.45789	0.03098	0.4684	-0.0028	0.71663	-0.00221
0.37697	0.02857	0.41734	0.02109	0.43901	-7.88E-06	0.4684	-0.0028		5.576	0.78796	3.0042	0.38367		0.37697	0.02857	0.42809	0.03329	0.43901	-7.88E-06	0.56392	0.00109		0.41833	0.02145	0.4589	0.03172	0.4694	-0.00257	0.71763	-0.0022
0.37799	0.02923	0.41833	0.02145	0.43999	-1.08E-04	0.4694	-0.00257		5.676	0.77909	3.1042	0.38293		0.37799	0.02923	0.42905	0.03423	0.43999	-1.08E-04	0.56492	0.0011		0.41932	0.0218	0.45989	0.03252	0.47039	-0.00275	0.71863	-0.0021
0.37897	0.03005	0.41932	0.0218	0.44102	8.60E-05	0.47039	-0.00275		5.776	0.77794	3.2042	0.37659		0.37897	0.03005	0.43006	0.03473	0.44102	8.60E-05	0.56594	0.00111		0.42034	0.02279	0.46092	0.03307	0.47139	-0.00276	0.71961	-0.00211
0.37999	0.03058	0.42034	0.02279	0.44201	3.63E-07	0.47139	-0.00276		5.876	0.77781	3.3042	0.37511		0.37999	0.03058	0.43103	0.03554	0.44201	3.63E-07	0.56692	0.00112		0.42133	0.02356	0.46188	0.03387	0.4724	-0.0027	0.7206	-0.002
0.38099	0.0316	0.42133	0.02356	0.44301	2.96E-05	0.4724	-0.0027		5.976	0.76903	3.4042	0.37122		0.38099	0.0316	0.43204	0.03655	0.44301	2.96E-05	0.56793	0.00112		0.42235	0.0245	0.46289	0.03437	0.47343	-0.00254	0.72159	-0.00231
0.38199	0.03237	0.42235	0.0245	0.44401	9.11E-05	0.47343	-0.00254		6.076	0.77477	3.5042	0.36751		0.38199	0.03237	0.43303	0.03743	0.44401	9.11E-05	0.56892	0.00112		0.42331	0.02489	0.46389	0.03555	0.47442	-0.00269	0.72262	-0.00215
0.38298	0.03309	0.42331	0.02489	0.44498	2.13E-04	0.47442	-0.00269		6.176	0.7755	3.6042	0.36325		0.38298	0.03309	0.43409	0.03818	0.44498	2.13E-04	0.5699	0.00112		0.42434	0.02601	0.46492	0.0363	0.47544	-0.00257	0.72362	-0.00213
0.384	0.03388	0.42434	0.02601	0.44599	4.28E-05	0.47544	-0.00257		6.276	0.77822	3.7042	0.36121		0.384	0.03388	0.43507	0.03914	0.44599	4.28E-05	0.57094	0.00113		0.42535	0.02659	0.46591	0.03691	0.47646	-0.00276	0.72463	-0.00196
0.38497	0.03446	0.42535	0.02659	0.44699	-1.76E-04	0.47646	-0.00276		6.376	0.77639	3.8042	0.35813		0.38497	0.03446	0.43604	0.04021	0.44699	-1.76E-04	0.57192	0.00113		0.42634	0.02743	0.46689	0.03805	0.47744	-0.00258	0.72562	-0.00228
0.38599	0.03557	0.42634	0.02743	0.44798	1.77E-04	0.47744	-0.00258		6.476	0.77367	3.9042	0.35679		0.38599	0.03557	0.43707	0.04108	0.44798	1.77E-04	0.57291	0.00114		0.42734	0.02828	0.4679	0.03879	0.4784	-0.00287	0.72661	-0.00231
0.387	0.03639	0.42734	0.02828	0.44898	1.37E-04	0.4784	-0.00287		6.576	0.7741	4.0042	0.35288		0.387	0.03639	0.43803	0.0419	0.44898	1.37E-04	0.57391	0.00115		0.42835	0.02899	0.4689	0.03938	0.47942	-0.00262	0.72763	-0.00216
0.38798	0.03746	0.42835	0.02899	0.44999	2.09E-04	0.47942	-0.00262		6.676	0.7717	4.1042	0.35195		0.38798	0.03746	0.43903	0.0429	0.44999	2.09E-04	0.57492	0.00115		0.42933	0.02975	0.46991	0.04021	0.48042	-0.00274	0.72863	-0.00215
0.38902	0.03823	0.42933	0.02975	0.45099	5.97E-05	0.48042	-0.00274		6.776	0.7677	4.2042	0.34676		0.38902	0.03823	0.44005	0.044	0.45099	5.97E-05	0.57591	0.00116		0.43031	0.03073	0.47089	0.04107	0.48141	-0.00262	0.72966	-0.00209
0.38999	0.03923	0.43031	0.03073	0.45201	1.22E-04	0.48141	-0.00262		6.876	0.77902	4.3042	0.34639		0.38999	0.03923	0.44103	0.0449	0.45201	1.22E-04	0.57691	0.00116		0.43131	0.03141	0.47188	0.04203	0.48237	-0.00278	0.73062	-0.00216
0.391	0.04005	0.43131	0.03141	0.45301	2.20E-04	0.48237	-0.00278		6.976	0.76102	4.4042	0.34429		0.391	0.04005	0.44205	0.0458	0.45301	2.20E-04	0.57791	0.00117		0.43234	0.03253	0.47291	0.04272	0.48338	-0.00238	0.73163	-0.00187
0.39199	0.04121	0.43234	0.03253	0.45399	5.81E-05	0.48338	-0.00238		7.076	0.7602	4.5042	0.3404		0.39199	0.04121	0.44305	0.04685	0.45399	5.81E-05	0.5789	0.00118		0.43333	0.03337	0.4739	0.04373	0.48442	-0.00254	0.73264	-0.00206
0.393	0.04218	0.43333	0.03337	0.45501	2.19E-05	0.48442	-0.00254		7.176	0.76486	4.6042	0.34028		0.393	0.04218	0.44404	0.048	0.45501	2.19E-05	0.57992	0.00118		0.43433	0.03414	0.47493	0.04457	0.48538	-0.00264	0.73366	-0.00184
0.39401	0.04313	0.43433	0.03414	0.45603	9.25E-05	0.48538	-0.00264		7.276	0.77237	4.7042	0.33852		0.39401	0.04313	0.44506	0.04922	0.45603	9.25E-05	0.58091	0.00118		0.43534	0.03532	0.47593	0.04513	0.48639	-0.00272	0.73464	-0.00202
0.39497	0.04432	0.43534	0.03532	0.45703	8.26E-05	0.48639	-0.00272		7.376	0.76494	4.8042	0.33634		0.39497	0.04432	0.44604	0.05019	0.45703	8.26E-05	0.58192	0.00119		0.43634	0.03552	0.47691	0.04634	0.48737	-0.00264	0.73563	-0.00189
0.39599	0.04522	0.43634	0.03552	0.458	9.84E-05	0.48737	-0.00264		7.476	0.7634	4.9042	0.33248		0.39599	0.04522	0.44704	0.05103	0.458	9.84E-05	0.58292	0.00119		0.43734	0.03671	0.47793	0.04732	0.48839	-0.00234	0.73661	-0.0019
0.39695	0.04636	0.43734	0.03671	0.45902	1.67E-04	0.48839	-0.00234		7.576	0.76768	5.0042	0.3303		0.39695	0.04636	0.44805	0.05252	0.45902	1.67E-04	0.5839	0.0012		0.43835	0.03786	0.47891	0.04821	0.48939	-0.00252	0.73765	-0.00219
0.39795	0.04735	0.43835	0.03786	0.46001	1.94E-04	0.48939	-0.00252		7.676	0.76528	5.1042	0.33062		0.39795	0.04735	0.44904	0.05354	0.46001	1.94E-04	0.5849	0.0012		0.43934	0.03899	0.47991	0.0493	0.49041	-0.00235	0.73862	-0.0022
0.39896	0.04845	0.43934	0.03899	0.46099	1.81E-04	0.49041	-0.00235		7.776	0.75922	5.2042	0.32935		0.39896	0.04845	0.45005	0.05452	0.46099	1.81E-04	0.58592	0.00121		0.44033	0.04	0.4809	0.04992	0.49139	-0.00233	0.73964	-0.0021
0.39997	0.04968	0.44033	0.04	0.46201	2.37E-04	0.49139	-0.00233		7.876	0.75846	5.3042	0.32787		0.39997	0.04968	0.45106	0.05565	0.46201	2.37E-04	0.5869	0.00121		0.44133	0.04094	0.4819	0.05134	0.49238	-0.00274	0.74058	-0.00203
0.40095	0.05108	0.44133	0.04094	0.46299	3.23E-04	0.49238	-0.00274		7.976	0.76121	5.4042	0.32328		0.40095	0.05108	0.45205	0.05709	0.46299	3.23E-04	0.58791	0.00122		0.44232	0.04201	0.4829	0.05178	0.4934	-0.00235	0.74162	-0.00205
0.40199	0.05215	0.44232	0.04201	0.464	2.02E-04	0.4934	-0.00235		8.076	0.75691	5.5042	0.32226		0.40199	0.05215	0.45307	0.05825	0.464	2.02E-04	0.5889	0.00122		0.44332	0.04286	0.48389	0.0533	0.49441	-0.00238	0.74261	-0.00201
0.40294	0.05333	0.44332	0.04286	0.46502	1.58E-04	0.49441	-0.00238		8.176	0.76334	5.6042	0.32203		0.40294	0.05333	0.45405	0.05956	0.46502	1.58E-04	0.58992	0.00123		0.44432	0.04371	0.48489	0.05412	0.49539	-0.00259	0.74362	-0.00221
0.40398	0.05457	0.44432	0.04371	0.46599	7.58E-05	0.49539	-0.00259		8.276	0.76436	5.7042	0.31986		0.40398	0.05457	0.45504	0.0612	0.46599	7.58E-05	0.5909	0.00123		0.44529	0.04499	0.4859	0.0555	0.4964	-0.00235	0.74462	-0.00205
0.405	0.05601	0.44529	0.04499	0.467	1.18E-04	0.4964	-0.00235		8.376	0.75899	5.8042	0.31986		0.405	0.05601	0.45605	0.06238	0.467	1.18E-04	0.59191	0.00123		0.4463	0.04599	0.48686	0.05639	0.49741	-0.00254	0.74562	-0.0021
0.40599	0.05732	0.4463	0.04599	0.46798	1.90E-04	0.49741	-0.00254		8.476	0.74833	5.9042	0.3178		0.40599	0.05732	0.45707	0.06391	0.46798	1.90E-04	0.59289	0.00124		0.4473	0.04737	0.48787	0.0571	0.49841	-0.00262	0.74663	-0.00202
0.40698	0.05858	0.4473	0.04737	0.46897	1.51E-04	0.49841	-0.00262		8.576	0.75735	6.0042	0.31784		0.40698	0.05858	0.45806	0.06522	0.46897	1.51E-04	0.5939	0.00124		0.44831	0.04814	0.48889	0.05841	0.49943	-0.00252	0.74762	-0.00221
0.40798	0.06002	0.44831	0.04814	0.46999	1.88E-04	0.49943	-0.00252		8.676	0.75744	6.1042	0.31532		0.40798	0.06002	0.45907	0.06669	0.46999	1.88E-04	0.59493	0.00125		0.44929	0.0492	0.48989	0.05951	0.50042	-0.00262	0.74864	-0.00203
0.40898	0.06123	0.44929	0.0492	0.471	1.60E-04	0.50042	-0.00262		8.776	0.76013	6.2042	0.31367		0.40898	0.06123	0.46005	0.06791	0.471	1.60E-04	0.59591	0.00125		0.45032	0.05043	0.49089	0.06051	0.5014	-0.0025	0.74963	-0.00201
0.40999	0.06273	0.45032	0.05043	0.472	1.81E-04	0.5014	-0.0025		8.876	0.75252	6.3042	0.31347		0.40999	0.06273	0.46108	0.06939	0.472	1.81E-04	0.59692	0.00126		0.45133	0.05122	0.4919	0.06154	0.5024	-0.00278	0.7506	-0.00219
0.41098	0.06412	0.45133	0.05122	0.47297	1.19E-04	0.5024	-0.00278		8.976	0.75295	6.4042	0.31164		0.41098	0.06412	0.46204	0.07094	0.47297	1.19E-04	0.59792	0.00126		0.45234	0.05298	0.4929	0.06256	0.50343	-0.00264	0.75166	-0.00197
0.41197	0.0656	0.45234	0.05298	0.47398	2.05E-04	0.50343	-0.00264		9.076	0.75561	6.5042	0.30969		0.41197	0.0656	0.46306	0.07231	0.47398	2.05E-04	0.59893	0.00127		0.45333	0.05402	0.49389	0.06377	0.5044	-0.0025	0.75264	-0.00219
0.41297	0.06692	0.45333	0.05402	0.475	7.34E-05	0.5044	-0.0025		9.176	0.76	6.6042	0.309		0.41297	0.06692	0.46406	0.07354	0.475	7.34E-05	0.59993	0.00128		0.45436	0.05504	0.4949	0.06483	0.50542	-0.00239	0.75363	-0.00201
0.414	0.06856	0.45436	0.05504	0.476	2.40E-04	0.50542	-0.00239		9.276	0.74968	6.7042	0.30707		0.414	0.06856	0.46506	0.07527	0.476	2.40E-04	0.60092	0.00128		0.45531	0.05634	0.49593	0.06592	0.50639	-0.0026	0.75462	-0.00203
0.415	0.07018	0.45531	0.05634	0.477	2.05E-04	0.50639	-0.0026		9.376	0.75433	6.8042	0.30478		0.415	0.07018	0.46606	0.07661	0.477	2.05E-04	0.60192	0.00128		0.45632	0.05778	0.49692	0.06746	0.50738	-0.00242	0.75563	-0.00198
0.41595	0.07172	0.45632	0.05778	0.47799	1.24E-04	0.50738	-0.00242		9.476	0.75512	6.9042	0.3064		0.41595	0.07172	0.46706	0.0782	0.47799	1.24E-04	0.6029	0.00129		0.45732	0.05898	0.4979	0.06843	0.50837	-0.00235	0.75662	-0.00167
0.41696	0.07317	0.45732	0.05898	0.47903	1.08E-04	0.50837	-0.00235		9.576	0.75623	7.0042	0.30527		0.41696	0.07317	0.46806	0.07979	0.47903	1.08E-04	0.60393	0.00129		0.45833	0.06019	0.4989	0.06963	0.50941	-0.00255	0.75765	-0.00183
0.41799	0.07483	0.45833	0.06019	0.47999	1.94E-04	0.50941	-0.00255		9.676	0.74854	7.1042	0.30175		0.41799	0.07483	0.46906	0.08152	0.47999	1.94E-04	0.60492	0.00129		0.45933	0.06155	0.49993	0.07072	0.51038	-0.00239	0.75865	-0.00203
0.41894	0.07653	0.45933	0.06155	0.481	1.83E-04	0.51038	-0.00239		9.776	0.76237	7.2042	0.30133		0.41894	0.07653	0.47005	0.08308	0.481	1.83E-04	0.60594	0.0013		0.46031	0.06296	0.50089	0.07187	0.51137	-0.00254	0.75965	-0.00223
0.41997	0.07822	0.46031	0.06296	0.48201	2.08E-04	0.51137	-0.00254		9.876	0.75177	7.3042	0.30112		0.41997	0.07822	0.47102	0.08474	0.48201	2.08E-04	0.60692	0.00131		0.46132	0.0641	0.50188	0.07337	0.51242	-0.00247	0.76062	-0.00203
0.42099	0.08013	0.46132	0.0641	0.48301	1.93E-04	0.51242	-0.00247		9.976	0.75032	7.4042	0.29913		0.42099	0.08013	0.47205	0.08642	0.48301	1.93E-04	0.60795	0.00131		0.46229	0.06557	0.50288	0.07429	0.51342	-0.00235	0.76162	-0.00201
0.422	0.08173	0.46229	0.06557	0.48401	9.32E-05	0.51342	-0.00235		10.076	0.74934	7.5042	0.29689		0.422	0.08173	0.47303	0.08812	0.48401	9.32E-05	0.6089	0.00131		0.46331	0.067	0.50391	0.07547	0.51441	-0.00237	0.76262	-0.00205
0.42301	0.08348	0.46331	0.067	0.48498	2.27E-04	0.51441	-0.00237		10.176	0.73631	7.6042	0.29399		0.42301	0.08348	0.47403	0.08991	0.48498	2.27E-04	0.60992	0.00132		0.46431	0.06844	0.50489	0.07683	0.51542	-0.00249	0.76361	-0.00202
0.42399	0.085	0.46431	0.06844	0.486	2.14E-04	0.51542	-0.00249		10.276	0.74648	7.7042	0.29557		0.42399	0.085	0.47501	0.09175	0.486	2.14E-04	0.61091	0.00132		0.46532	0.06974	0.50591	0.07785	0.5164	-0.00285	0.76462	-0.00196
0.42497	0.08666	0.46532	0.06974	0.48697	3.07E-04	0.5164	-0.00285		10.376	0.74671	7.8042	0.29191		0.42497	0.08666	0.47601	0.09356	0.48697	3.07E-04	0.61192	0.00133		0.4663	0.07079	0.5069	0.07922	0.51739	-0.00255	0.76562	-0.00209
0.42596	0.08877	0.4663	0.07079	0.48798	2.64E-04	0.51739	-0.00255		10.476	0.74555	7.9042	0.29346		0.42596	0.08877	0.47704	0.09546	0.48798	2.64E-04	0.61291	0.00133		0.4673	0.07225	0.50788	0.08089	0.51841	-0.00243	0.76662	-0.002
0.42699	0.09065	0.4673	0.07225	0.48899	1.43E-04	0.51841	-0.00243		10.576	0.74761	8.0042	0.293		0.42699	0.09065	0.47803	0.09728	0.48899	1.43E-04	0.61391	0.00134		0.46832	0.07352	0.50888	0.08181	0.5194	-0.00257	0.7676	-0.00194
0.42799	0.09228	0.46832	0.07352	0.48998	6.17E-05	0.5194	-0.00257		10.676	0.7509	8.1042	0.29251		0.42799	0.09228	0.47903	0.09938	0.48998	6.17E-05	0.61493	0.00134		0.46928	0.07521	0.5099	0.08322	0.52041	-0.00248	0.76863	-0.00179
0.42898	0.09427	0.46928	0.07521	0.491	8.94E-05	0.52041	-0.00248		10.776	0.73679	8.2042	0.29119		0.42898	0.09427	0.48002	0.10126	0.491	8.94E-05	0.61592	0.00134		0.4703	0.07668	0.51091	0.08492	0.52141	-0.00212	0.76961	-0.00217
0.42998	0.09643	0.4703	0.07668	0.49199	2.37E-04	0.52141	-0.00212		10.876	0.73999	8.3042	0.28985		0.42998	0.09643	0.48103	0.10309	0.49199	2.37E-04	0.61691	0.00135		0.47131	0.07828	0.51187	0.08611	0.52239	-0.00246	0.7706	-0.00182
0.43097	0.09796	0.47131	0.07828	0.49298	1.43E-04	0.52239	-0.00246		10.976	0.74127	8.4042	0.28906		0.43097	0.09796	0.48204	0.1049	0.49298	1.43E-04	0.61791	0.00135		0.4723	0.07956	0.51288	0.08744	0.52341	-0.0023	0.77161	-0.00218
0.43197	0.10005	0.4723	0.07956	0.49401	2.08E-04	0.52341	-0.0023		11.076	0.7457	8.5042	0.28915		0.43197	0.10005	0.48304	0.10667	0.49401	2.08E-04	0.61891	0.00136		0.47332	0.08123	0.51389	0.08863	0.52441	-0.00244	0.77262	-0.00187
0.43297	0.1023	0.47332	0.08123	0.49501	2.05E-04	0.52441	-0.00244		11.176	0.74052	8.6042	0.28686		0.43297	0.1023	0.48405	0.10875	0.49501	2.05E-04	0.61991	0.00137		0.4743	0.08295	0.51491	0.09025	0.5254	-0.00251	0.77362	-0.00221
0.43399	0.10413	0.4743	0.08295	0.49599	4.77E-05	0.5254	-0.00251		11.276	0.74079	8.7042	0.28547		0.43399	0.10413	0.48503	0.11058	0.49599	4.77E-05	0.62092	0.00137		0.47532	0.08438	0.5159	0.09162	0.5264	-0.00239	0.77463	-0.00177
0.43497	0.10626	0.47532	0.08438	0.49696	1.52E-04	0.5264	-0.00239		11.376	0.74475	8.8042	0.28436		0.43497	0.10626	0.48604	0.11278	0.49696	1.52E-04	0.62193	0.00137		0.47632	0.08608	0.51687	0.09309	0.52736	-0.00229	0.7756	-0.00186
0.43594	0.10834	0.47632	0.08608	0.49797	8.58E-05	0.52736	-0.00229		11.476	0.74628	8.9042	0.28413		0.43594	0.10834	0.48706	0.11495	0.49797	8.58E-05	0.62292	0.00138		0.47731	0.08761	0.51789	0.0945	0.52841	-0.00246	0.77661	-0.00198
0.43697	0.11042	0.47731	0.08761	0.49902	2.79E-04	0.52841	-0.00246		11.576	0.74529	9.0042	0.28272		0.43697	0.11042	0.48802	0.11696	0.49902	2.79E-04	0.6239	0.00138		0.47828	0.08908	0.51888	0.09599	0.52942	-0.00244	0.7776	-0.00201
0.43796	0.11229	0.47828	0.08908	0.50002	1.12E-04	0.52942	-0.00244		11.676	0.7417	9.1042	0.28151		0.43796	0.11229	0.48906	0.11915	0.50002	1.12E-04	0.6249	0.00139		0.47933	0.09089	0.51988	0.09756	0.53043	-0.00223	0.7786	-0.002
0.43897	0.11453	0.47933	0.09089	0.50102	1.51E-04	0.53043	-0.00223		11.776	0.73693	9.2042	0.28058		0.43897	0.11453	0.49003	0.12122	0.50102	1.51E-04	0.62594	0.00139		0.48031	0.0924	0.52086	0.09894	0.5314	-0.00244	0.7796	-0.00198
0.43995	0.11693	0.48031	0.0924	0.502	1.86E-04	0.5314	-0.00244		11.876	0.74251	9.3042	0.27961		0.43995	0.11693	0.49102	0.12337	0.502	1.86E-04	0.62691	0.00139		0.4813	0.09362	0.52186	0.10014	0.53244	-0.00249	0.78061	-0.00209
0.44095	0.11923	0.4813	0.09362	0.50299	2.71E-04	0.53244	-0.00249		11.976	0.73812	9.4042	0.27947		0.44095	0.11923	0.49202	0.12546	0.50299	2.71E-04	0.62789	0.0014		0.4823	0.09549	0.52285	0.10225	0.5334	-0.00229	0.78163	-0.00206
0.44198	0.12165	0.4823	0.09549	0.504	2.32E-04	0.5334	-0.00229		12.076	0.73841	9.5042	0.27818		0.44198	0.12165	0.49303	0.12783	0.504	2.32E-04	0.6289	0.0014		0.4833	0.09715	0.52387	0.10371	0.53443	-0.0024	0.78264	-0.00178
0.44298	0.12392	0.4833	0.09715	0.50498	5.93E-05	0.53443	-0.0024		12.176	0.73935	9.6042	0.27806		0.44298	0.12392	0.49402	0.13022	0.50498	5.93E-05	0.62991	0.0014		0.4843	0.09885	0.52487	0.10528	0.5354	-0.00227	0.78362	-0.00188
0.44397	0.12611	0.4843	0.09885	0.50601	3.19E-04	0.5354	-0.00227		12.276	0.73295	9.7042	0.27663		0.44397	0.12611	0.49504	0.13216	0.50601	3.19E-04	0.63088	0.00141		0.48532	0.1003	0.52587	0.10647	0.53639	-0.00226	0.78464	-0.00199
0.44499	0.12825	0.48532	0.1003	0.50701	1.64E-04	0.53639	-0.00226		12.376	0.73878	9.8042	0.27561		0.44499	0.12825	0.496	0.13467	0.50701	1.64E-04	0.63189	0.00142		0.48629	0.10178	0.52687	0.108	0.53741	-0.00221	0.78565	-0.00192
0.44597	0.13078	0.48629	0.10178	0.508	2.00E-04	0.53741	-0.00221		12.476	0.73164	9.9042	0.2754		0.44597	0.13078	0.49703	0.13707	0.508	2.00E-04	0.6329	0.00142		0.4873	0.10346	0.52787	0.10975	0.53839	-0.00228	0.78662	-0.00194
0.44695	0.13365	0.4873	0.10346	0.50902	1.28E-04	0.53839	-0.00228		12.576	0.73324	10.0042	0.27693		0.44695	0.13365	0.49805	0.13946	0.50902	1.28E-04	0.6339	0.00142		0.48831	0.10535	0.52888	0.11141	0.53941	-0.00255	0.78762	-0.002
0.44796	0.13603	0.48831	0.10535	0.51002	1.83E-04	0.53941	-0.00255		12.676	0.72289	10.1042	0.27443		0.44796	0.13603	0.49904	0.14176	0.51002	1.83E-04	0.6349	0.00143		0.4893	0.10713	0.52987	0.11303	0.54037	-0.00235	0.78864	-0.00196
0.44895	0.13866	0.4893	0.10713	0.51101	2.42E-04	0.54037	-0.00235		12.776	0.73368	10.2042	0.27209		0.44895	0.13866	0.50006	0.14412	0.51101	2.42E-04	0.6359	0.00143		0.49029	0.10903	0.5309	0.11462	0.54139	-0.00237	0.78963	-0.00196
0.44995	0.14119	0.49029	0.10903	0.51201	1.63E-04	0.54139	-0.00237		12.876	0.73247	10.3042	0.27118		0.44995	0.14119	0.50103	0.14685	0.51201	1.63E-04	0.6369	0.00144		0.4913	0.11061	0.5319	0.11654	0.54239	-0.0022	0.79062	-0.00184
0.45095	0.14371	0.4913	0.11061	0.51302	2.50E-04	0.54239	-0.0022		12.976	0.73869	10.4042	0.27352		0.45095	0.14371	0.50206	0.14918	0.51302	2.50E-04	0.63789	0.00144		0.49228	0.11216	0.53288	0.11816	0.54341	-0.00235	0.79162	-0.00222
0.45195	0.14605	0.49228	0.11216	0.51402	1.79E-05	0.54341	-0.00235		13.076	0.7418	10.5042	0.27079		0.45195	0.14605	0.50304	0.15145	0.51402	1.79E-05	0.63889	0.00144		0.4933	0.11415	0.5339	0.11959	0.5444	-0.00243	0.79263	-0.0018
0.45294	0.14849	0.4933	0.11415	0.51499	2.83E-04	0.5444	-0.00243		13.176	0.73569	10.6042	0.27012		0.45294	0.14849	0.50404	0.15384	0.51499	2.83E-04	0.63991	0.00145		0.49431	0.11585	0.53491	0.1209	0.5454	-0.00224	0.79363	-0.00204
0.45397	0.1512	0.49431	0.11585	0.51599	7.32E-05	0.5454	-0.00224		13.276	0.72844	10.7042	0.26841		0.45397	0.1512	0.50503	0.15641	0.51599	7.32E-05	0.64089	0.00145		0.4953	0.11826	0.53589	0.12281	0.5464	-0.00262	0.7946	-0.00207
0.45494	0.15388	0.4953	0.11826	0.51698	9.52E-05	0.5464	-0.00262		13.376	0.72671	10.8042	0.26885		0.45494	0.15388	0.50602	0.15902	0.51698	9.52E-05	0.64189	0.00146		0.49629	0.1197	0.53688	0.12459	0.54737	-0.00221	0.79561	-0.00199
0.45595	0.1566	0.49629	0.1197	0.51798	-1.08E-04	0.54737	-0.00221		13.476	0.72893	10.9042	0.26905		0.45595	0.1566	0.50705	0.16117	0.51798	-1.08E-04	0.64288	0.00146		0.4973	0.12174	0.53789	0.12623	0.54836	-0.00224	0.79661	-0.00183
0.45695	0.15909	0.4973	0.12174	0.51899	4.83E-05	0.54836	-0.00224		13.576	0.72893	11.0042	0.26681		0.45695	0.15909	0.50805	0.16378	0.51899	4.83E-05	0.64391	0.00146		0.4983	0.12385	0.53891	0.1281	0.54938	-0.00203	0.79759	-0.00205
0.45797	0.16185	0.4983	0.12385	0.52	4.67E-05	0.54938	-0.00203		13.676	0.72902	11.1042	0.26692		0.45797	0.16185	0.50906	0.16604	0.52	4.67E-05	0.64488	0.00147		0.49932	0.12553	0.53989	0.13013	0.55039	-0.00215	0.79859	-0.00198
0.45896	0.16444	0.49932	0.12553	0.52101	1.64E-04	0.55039	-0.00215		13.776	0.72806	11.2042	0.26616		0.45896	0.16444	0.51003	0.16852	0.52101	1.64E-04	0.64589	0.00147		0.50031	0.12757	0.54089	0.13168	0.55141	-0.00211	0.79959	-0.00192
0.45997	0.16686	0.50031	0.12757	0.52198	2.20E-04	0.55141	-0.00211		13.876	0.72805	11.3042	0.26424		0.45997	0.16686	0.51102	0.17151	0.52198	2.20E-04	0.64688	0.00148		0.50131	0.12959	0.54189	0.13325	0.55242	-0.00246	0.80058	-0.00202
0.46096	0.16981	0.50131	0.12959	0.52299	1.14E-04	0.55242	-0.00246		13.976	0.73194	11.4042	0.26403		0.46096	0.16981	0.51204	0.17418	0.52299	1.14E-04	0.64791	0.00148		0.5023	0.13148	0.5429	0.13519	0.55341	-0.00231	0.8016	-0.00197
0.46197	0.17235	0.5023	0.13148	0.52398	2.89E-04	0.55341	-0.00231		14.076	0.72154	11.5042	0.26495		0.46197	0.17235	0.51303	0.17715	0.52398	2.89E-04	0.64888	0.00149		0.50333	0.1335	0.5439	0.13695	0.55443	-0.00226	0.80258	-0.00191
0.46299	0.17554	0.50333	0.1335	0.52497	1.51E-04	0.55443	-0.00226		14.176	0.71992	11.6042	0.26287		0.46299	0.17554	0.51403	0.17992	0.52497	1.51E-04	0.64986	0.00149		0.5043	0.13528	0.54488	0.13906	0.5554	-0.0023	0.80359	-0.00218
0.46396	0.17834	0.5043	0.13528	0.526	2.23E-04	0.5554	-0.0023		14.276	0.72287	11.7042	0.26347		0.46396	0.17834	0.51503	0.18228	0.526	2.23E-04	0.65088	0.00149		0.50531	0.13701	0.54587	0.14076	0.55639	-0.00191	0.80458	-0.00213
0.46498	0.18093	0.50531	0.13701	0.527	8.53E-05	0.55639	-0.00191		14.376	0.7236	11.8042	0.26366		0.46498	0.18093	0.51602	0.18529	0.527	8.53E-05	0.65187	0.0015		0.5063	0.13927	0.54689	0.14265	0.55739	-0.00212	0.80563	-0.00171
0.46596	0.18338	0.5063	0.13927	0.52799	1.87E-04	0.55739	-0.00212		14.476	0.72733	11.9042	0.26236		0.46596	0.18338	0.51705	0.18784	0.52799	1.87E-04	0.65286	0.0015		0.5073	0.14156	0.54788	0.14447	0.55838	-0.00247	0.80661	-0.00187
0.46696	0.18613	0.5073	0.14156	0.52897	2.80E-04	0.55838	-0.00247		14.576	0.72151	12.0042	0.26146		0.46696	0.18613	0.51804	0.19094	0.52897	2.80E-04	0.65389	0.00151		0.50829	0.14326	0.54887	0.14613	0.55939	-0.00212	0.80763	-0.00197
0.46796	0.18921	0.50829	0.14326	0.52998	1.40E-04	0.55939	-0.00212		14.676	0.72095	12.1042	0.26134		0.46796	0.18921	0.51905	0.19362	0.52998	1.40E-04	0.65488	0.00151		0.50929	0.14564	0.54986	0.1479	0.56038	-0.0024	0.80862	-0.00182
0.46894	0.19194	0.50929	0.14564	0.531	2.49E-04	0.56038	-0.0024		14.776	0.7209	12.2042	0.2591		0.46894	0.19194	0.52005	0.19636	0.531	2.49E-04	0.65588	0.00152		0.51027	0.14754	0.55092	0.14969	0.56139	-0.00221	0.80962	-0.00206
0.46996	0.19527	0.51027	0.14754	0.53199	7.46E-05	0.56139	-0.00221		14.876	0.71424	12.3042	0.2597		0.46996	0.19527	0.52104	0.19939	0.53199	7.46E-05	0.65687	0.00152		0.51129	0.14953	0.55191	0.15148	0.56239	-0.00219	0.8106	-0.002
0.47094	0.19846	0.51129	0.14953	0.533	6.66E-05	0.56239	-0.00219		14.976	0.72245	12.4042	0.2591		0.47094	0.19846	0.52203	0.20241	0.533	6.66E-05	0.65788	0.00153		0.51228	0.1513	0.5529	0.15366	0.56335	-0.00242	0.81163	-0.00179
0.47194	0.20163	0.51228	0.1513	0.53401	-4.34E-05	0.56335	-0.00242		15.076	0.71527	12.5042	0.25933		0.47194	0.20163	0.52306	0.20498	0.53401	-4.34E-05	0.65886	0.00153		0.5133	0.15335	0.55393	0.15538	0.56438	-0.00196	0.81259	-0.00189
0.47296	0.2046	0.5133	0.15335	0.535	1.17E-04	0.56438	-0.00196		15.176	0.72287	12.6042	0.25692		0.47296	0.2046	0.52405	0.20822	0.535	1.17E-04	0.65988	0.00153		0.51427	0.15529	0.5549	0.15733	0.56538	-0.00209	0.81361	-0.00196
0.47395	0.20744	0.51427	0.15529	0.53601	2.27E-04	0.56538	-0.00209		15.276	0.7115	12.7042	0.25528		0.47395	0.20744	0.52505	0.21101	0.53601	2.27E-04	0.66089	0.00154		0.5153	0.15793	0.55591	0.15934	0.56638	-0.00221	0.81461	-0.00213
0.47494	0.21051	0.5153	0.15793	0.53701	4.41E-05	0.56638	-0.00221		15.376	0.71271	12.8042	0.25567		0.47494	0.21051	0.52607	0.2144	0.53701	4.41E-05	0.66186	0.00154		0.51629	0.15989	0.5569	0.16107	0.56738	-0.0026	0.81561	-0.00196
0.47593	0.21363	0.51629	0.15989	0.538	6.06E-05	0.56738	-0.0026		15.476	0.71381	12.9042	0.25435		0.47593	0.21363	0.52703	0.21714	0.538	6.06E-05	0.66284	0.00155		0.51728	0.16195	0.5579	0.16327	0.56837	-0.0024	0.81662	-0.00197
0.47694	0.21691	0.51728	0.16195	0.53901	4.17E-05	0.56837	-0.0024		15.576	0.71857	13.0042	0.25259		0.47694	0.21691	0.52804	0.22013	0.53901	4.17E-05	0.66389	0.00155		0.51829	0.16402	0.5589	0.16572	0.56937	-0.00242	0.81761	-0.00211
0.47794	0.2199	0.51829	0.16402	0.54001	-1.30E-04	0.56937	-0.00242		15.676	0.71438	13.1042	0.25574		0.47794	0.2199	0.52901	0.22323	0.54001	-1.30E-04	0.66486	0.00155		0.5193	0.16643	0.55987	0.16723	0.57036	-0.00249	0.8186	-0.00235
0.47893	0.22273	0.5193	0.16643	0.54102	7.63E-05	0.57036	-0.00249		15.776	0.70997	13.2042	0.25333		0.47893	0.22273	0.53004	0.22619	0.54102	7.63E-05	0.66589	0.00156		0.52029	0.16878	0.56087	0.16886	0.57137	-0.00231	0.81958	-0.00211
0.47995	0.22555	0.52029	0.16878	0.54202	2.14E-06	0.57137	-0.00231		15.876	0.72616	13.3042	0.25451		0.47995	0.22555	0.53103	0.22967	0.54202	2.14E-06	0.66685	0.00156		0.52128	0.17075	0.56186	0.17117	0.57237	-0.00238	0.82056	-0.00204
0.48096	0.22881	0.52128	0.17075	0.543	4.26E-05	0.57237	-0.00238		15.976	0.71022	13.4042	0.2519		0.48096	0.22881	0.53204	0.23259	0.543	4.26E-05	0.66785	0.00157		0.52229	0.17297	0.56287	0.17315	0.57338	-0.00259	0.82159	-0.00202
0.482	0.23133	0.52229	0.17297	0.544	9.15E-05	0.57338	-0.00259		16.076	0.70935	13.5042	0.2506		0.482	0.23133	0.53305	0.23608	0.544	9.15E-05	0.66886	0.00157		0.52327	0.17568	0.56386	0.1751	0.57439	-0.00207	0.8226	-0.002
0.48298	0.23447	0.52327	0.17568	0.54499	-1.56E-04	0.57439	-0.00207		16.176	0.71118	13.6042	0.25187		0.48298	0.23447	0.53402	0.2393	0.54499	-1.56E-04	0.66986	0.00157		0.52429	0.17792	0.56487	0.17762	0.57538	-0.00214	0.8236	-0.00212
0.48397	0.23744	0.52429	0.17792	0.54598	-3.79E-05	0.57538	-0.00214		16.276	0.71448	13.7042	0.25136		0.48397	0.23744	0.53503	0.24223	0.54598	-3.79E-05	0.67087	0.00157		0.52529	0.18031	0.56589	0.17952	0.57638	-0.00245	0.82459	-0.00198
0.48497	0.24072	0.52529	0.18031	0.54698	-1.26E-06	0.57638	-0.00245		16.376	0.71555	13.8042	0.25088		0.48497	0.24072	0.53602	0.24544	0.54698	-1.26E-06	0.67186	0.00158		0.52628	0.18241	0.56685	0.18161	0.57739	-0.00214	0.82562	-0.00201
0.48594	0.24417	0.52628	0.18241	0.54797	-3.33E-05	0.57739	-0.00214		16.476	0.70853	13.9042	0.25069		0.48594	0.24417	0.53704	0.24849	0.54797	-3.33E-05	0.67286	0.00159		0.52726	0.18457	0.56787	0.18376	0.57837	-0.00213	0.82663	-0.00182
0.48695	0.24811	0.52726	0.18457	0.54897	-5.22E-05	0.57837	-0.00213		16.576	0.71221	14.0042	0.25009		0.48695	0.24811	0.53804	0.25126	0.54897	-5.22E-05	0.67388	0.00159		0.52829	0.18646	0.56885	0.18545	0.57938	-0.00234	0.82764	-0.00218
0.48796	0.25188	0.52829	0.18646	0.54999	1.12E-04	0.57938	-0.00234		16.676	0.71827	14.1042	0.24963		0.48796	0.25188	0.53902	0.25448	0.54999	1.12E-04	0.67487	0.0016		0.52931	0.18864	0.56987	0.18771	0.58039	-0.00236	0.82863	-0.00186
0.48893	0.25511	0.52931	0.18864	0.55096	-7.08E-05	0.58039	-0.00236		16.776	0.71164	14.2042	0.24944		0.48893	0.25511	0.54005	0.2576	0.55096	-7.08E-05	0.67588	0.0016		0.53028	0.19085	0.57085	0.1898	0.58136	-0.00223	0.82962	-0.00224
0.48994	0.25848	0.53028	0.19085	0.55197	5.78E-05	0.58136	-0.00223		16.876	0.7099	14.3042	0.24847		0.48994	0.25848	0.54102	0.26055	0.55197	5.78E-05	0.67687	0.0016		0.5313	0.19354	0.57184	0.19214	0.58238	-0.00212	0.83064	-0.00216
0.49094	0.26219	0.5313	0.19354	0.55302	-1.32E-04	0.58238	-0.00212		16.976	0.71013	14.4042	0.24819		0.49094	0.26219	0.54203	0.26345	0.55302	-1.32E-04	0.67787	0.00161		0.53232	0.19565	0.57287	0.19399	0.58339	-0.00215	0.8316	-0.00203
0.49194	0.26586	0.53232	0.19565	0.554	2.36E-05	0.58339	-0.00215		17.076	0.70464	14.5042	0.24669		0.49194	0.26586	0.54302	0.26664	0.554	2.36E-05	0.67884	0.00161		0.53334	0.19729	0.57387	0.19692	0.58435	-0.00262	0.83259	-0.00192
0.49292	0.26918	0.53334	0.19729	0.55499	2.41E-04	0.58435	-0.00262		17.176	0.70846	14.6042	0.24537		0.49292	0.26918	0.54403	0.2703	0.55499	2.41E-04	0.67985	0.00161		0.53431	0.19994	0.57486	0.19896	0.58536	-0.00233	0.83362	-0.00187
0.49396	0.27284	0.53431	0.19994	0.556	6.59E-05	0.58536	-0.00233		17.276	0.71125	14.7042	0.24622		0.49396	0.27284	0.54501	0.27362	0.556	6.59E-05	0.68085	0.00162		0.53528	0.20211	0.57585	0.20118	0.58641	-0.00223	0.83458	-0.00215
0.49495	0.2763	0.53528	0.20211	0.557	1.46E-04	0.58641	-0.00223		17.376	0.70368	14.8042	0.24629		0.49495	0.2763	0.54602	0.27755	0.557	1.46E-04	0.68185	0.00162		0.53629	0.20452	0.57687	0.20335	0.58736	-0.00226	0.83563	-0.00199
0.49593	0.27969	0.53629	0.20452	0.55799	-1.03E-04	0.58736	-0.00226		17.476	0.70489	14.9042	0.24571		0.49593	0.27969	0.54703	0.28107	0.55799	-1.03E-04	0.68285	0.00162		0.53728	0.20683	0.57788	0.20547	0.58836	-0.00202	0.83661	-0.00205
0.49695	0.28279	0.53728	0.20683	0.559	5.48E-05	0.58836	-0.00202		17.576	0.70993	15.0042	0.2453		0.49695	0.28279	0.54801	0.28429	0.559	5.48E-05	0.68385	0.00162		0.53828	0.20898	0.57887	0.20757	0.58934	-0.00214	0.83762	-0.00188
0.49797	0.28612	0.53828	0.20898	0.56	1.07E-04	0.58934	-0.00214		17.676	0.70691	15.1042	0.24518		0.49797	0.28612	0.54902	0.2881	0.56	1.07E-04	0.68486	0.00163		0.53927	0.21132	0.57989	0.20951	0.59038	-0.00238	0.83861	-0.00213
0.49898	0.28929	0.53927	0.21132	0.56101	1.14E-04	0.59038	-0.00238		17.776	0.70688	15.2042	0.2433		0.49898	0.28929	0.55004	0.29167	0.56101	1.14E-04	0.68586	0.00164		0.54028	0.21345	0.58086	0.21225	0.59138	-0.00222	0.83961	-0.00216
0.49993	0.29248	0.54028	0.21345	0.562	-4.38E-05	0.59138	-0.00222		17.876	0.70121	15.3042	0.24321		0.49993	0.29248	0.55101	0.2953	0.562	-4.38E-05	0.68685	0.00165		0.54129	0.21578	0.58189	0.21419	0.59238	-0.00213	0.84061	-0.00178
0.50096	0.29576	0.54129	0.21578	0.56301	-6.37E-05	0.59238	-0.00213		17.976	0.70537	15.4042	0.24289		0.50096	0.29576	0.55202	0.29906	0.56301	-6.37E-05	0.68787	0.00165		0.54229	0.21806	0.58289	0.21628	0.59338	-0.00206	0.84161	-0.00213
0.50195	0.29926	0.54229	0.21806	0.56401	-6.38E-05	0.59338	-0.00206		18.076	0.70331	15.5042	0.24229		0.50195	0.29926	0.55302	0.30176	0.56401	-6.38E-05	0.68886	0.00165		0.54329	0.22036	0.58388	0.2184	0.5944	-0.00205	0.8426	-0.00201
0.50297	0.3029	0.54329	0.22036	0.565	1.42E-04	0.5944	-0.00205		18.176	0.70611	15.6042	0.2421		0.50297	0.3029	0.55401	0.305	0.565	1.42E-04	0.68987	0.00165		0.54426	0.22264	0.58487	0.22051	0.59537	-0.00227	0.84361	-0.0021
0.50397	0.30645	0.54426	0.22264	0.56601	8.59E-05	0.59537	-0.00227		18.276	0.70732	15.7042	0.24196		0.50397	0.30645	0.55502	0.30858	0.56601	8.59E-05	0.69084	0.00165		0.54527	0.22518	0.58587	0.22269	0.59637	-0.00224	0.8446	-0.0023
0.50493	0.31034	0.54527	0.22518	0.567	-2.92E-05	0.59637	-0.00224		18.376	0.70286	15.8042	0.24087		0.50493	0.31034	0.55601	0.31218	0.567	-2.92E-05	0.69185	0.00166		0.54628	0.2275	0.58686	0.22499	0.59736	-0.00221	0.84561	-0.00191
0.50598	0.31459	0.54628	0.2275	0.56798	-2.77E-05	0.59736	-0.00221		18.476	0.7065	15.9042	0.24196		0.50598	0.31459	0.55702	0.31568	0.56798	-2.77E-05	0.69286	0.00167		0.54725	0.23019	0.58787	0.22732	0.59839	-0.0022	0.84662	-0.00193
0.50696	0.31826	0.54725	0.23019	0.56898	7.62E-06	0.59839	-0.0022		18.576	0.70146	16.0042	0.24029		0.50696	0.31826	0.55802	0.31923	0.56898	7.62E-06	0.69388	0.00168		0.54829	0.2324	0.58886	0.23006	0.59934	-0.00228	0.84761	-0.00179
0.50797	0.32208	0.54829	0.2324	0.57	2.17E-05	0.59934	-0.00228		18.676	0.70642	16.1042	0.23937		0.50797	0.32208	0.55902	0.32251	0.57	2.17E-05	0.69484	0.00167		0.54927	0.23524	0.58986	0.23247	0.60036	-0.00231	0.8486	-0.00219
0.50894	0.32577	0.54927	0.23524	0.57098	-3.37E-05	0.60036	-0.00231		18.776	0.69858	16.2042	0.23981		0.50894	0.32577	0.56002	0.3263	0.57098	-3.37E-05	0.69584	0.00168		0.55029	0.23791	0.59089	0.23468	0.60135	-0.00209	0.84959	-0.00208
0.50997	0.32921	0.55029	0.23791	0.57199	-1.29E-04	0.60135	-0.00209		18.876	0.69996	16.3042	0.23928		0.50997	0.32921	0.56105	0.33032	0.57199	-1.29E-04	0.69687	0.00168		0.55131	0.24022	0.5919	0.2368	0.60237	-0.00246	0.8506	-0.00196
0.51096	0.33287	0.55131	0.24022	0.57301	-7.71E-05	0.60237	-0.00246		18.976	0.69495	16.4042	0.23747		0.51096	0.33287	0.56203	0.33401	0.57301	-7.71E-05	0.69786	0.00168		0.5523	0.24308	0.59289	0.239	0.60336	-0.00194	0.85159	-0.00223
0.51193	0.3364	0.5523	0.24308	0.574	-1.48E-04	0.60336	-0.00194		19.076	0.69849	16.5042	0.23768		0.51193	0.3364	0.56303	0.33774	0.574	-1.48E-04	0.69884	0.00169		0.55329	0.24538	0.59389	0.24163	0.60435	-0.00235	0.85258	-0.00206
0.51293	0.34002	0.55329	0.24538	0.57499	-1.76E-04	0.60435	-0.00235		19.176	0.70743	16.6042	0.23779		0.51293	0.34002	0.56404	0.3413	0.57499	-1.76E-04	0.69987	0.0017		0.55431	0.2482	0.59488	0.24369	0.60534	-0.00239	0.85362	-0.00216
0.51393	0.34285	0.55431	0.2482	0.57598	9.45E-06	0.60534	-0.00239		19.276	0.70366	16.7042	0.23657		0.51393	0.34285	0.56505	0.3445	0.57598	9.45E-06	0.70087	0.0017		0.55529	0.25078	0.5959	0.24637	0.60635	-0.00223	0.85462	-0.00208
0.51494	0.34656	0.55529	0.25078	0.57702	-8.74E-05	0.60635	-0.00223		19.376	0.69799	16.8042	0.23636		0.51494	0.34656	0.56601	0.34856	0.57702	-8.74E-05	0.70185	0.0017		0.5563	0.25349	0.5969	0.24871	0.60733	-0.00215	0.85563	-0.00212
0.51594	0.3505	0.5563	0.25349	0.57797	-6.12E-05	0.60733	-0.00215		19.476	0.69744	16.9042	0.23564		0.51594	0.3505	0.56704	0.35187	0.57797	-6.12E-05	0.70285	0.0017		0.5573	0.25618	0.59789	0.25143	0.60835	-0.00234	0.85661	-0.00223
0.51694	0.35425	0.5573	0.25618	0.57899	-5.29E-05	0.60835	-0.00234		19.576	0.70306	17.0042	0.23647		0.51694	0.35425	0.56802	0.35543	0.57899	-5.29E-05	0.70382	0.00171		0.5583	0.25833	0.59888	0.25351	0.60935	-0.00231	0.8576	-0.00187
0.51796	0.35833	0.5583	0.25833	0.58001	1.86E-04	0.60935	-0.00231		19.676	0.69531	17.1042	0.23508		0.51796	0.35833	0.56901	0.35937	0.58001	1.86E-04	0.70487	0.00172		0.55931	0.26097	0.59985	0.2558	0.61036	-0.00195	0.85859	-0.00232
0.51895	0.36185	0.55931	0.26097	0.58097	-2.39E-05	0.61036	-0.00195		19.776	0.70519	17.2042	0.23534		0.51895	0.36185	0.57005	0.36333	0.58097	-2.39E-05	0.70585	0.00172		0.56027	0.26367	0.60085	0.25843	0.61134	-0.00228	0.85959	-0.00194
0.51995	0.36502	0.56027	0.26367	0.58199	-2.35E-05	0.61134	-0.00228		19.876	0.70069	17.3042	0.23552		0.51995	0.36502	0.57103	0.36731	0.58199	-2.35E-05	0.70684	0.00172		0.56125	0.26608	0.60186	0.26095	0.61236	-0.00203	0.86059	-0.00188
0.52096	0.36935	0.56125	0.26608	0.58301	-1.52E-04	0.61236	-0.00203		19.976	0.7011	17.4042	0.2342		0.52096	0.36935	0.57203	0.37085	0.58301	-1.52E-04	0.70783	0.00172		0.56228	0.26897	0.60288	0.26397	0.61338	-0.00228	0.86159	-0.00223
0.52196	0.3734	0.56228	0.26897	0.58401	-2.31E-04	0.61338	-0.00228		20.076	0.69639	17.5042	0.23495		0.52196	0.3734	0.57298	0.37388	0.58401	-2.31E-04	0.70882	0.00172		0.56328	0.27172	0.60384	0.26643	0.61436	-0.00232	0.86261	-0.00204
0.52295	0.37727	0.56328	0.27172	0.58499	-9.74E-05	0.61436	-0.00232		20.176	0.69346	17.6042	0.2318		0.52295	0.37727	0.57402	0.37759	0.58499	-9.74E-05	0.70983	0.00173		0.56427	0.27445	0.60484	0.26896	0.61534	-0.00245	0.8636	-0.00213
0.52394	0.38083	0.56427	0.27445	0.586	-1.96E-04	0.61534	-0.00245		20.276	0.69598	17.7042	0.2321		0.52394	0.38083	0.575	0.38098	0.586	-1.96E-04	0.71082	0.00173		0.56526	0.27652	0.60584	0.27128	0.61637	-0.00226	0.86459	-0.00209
0.52495	0.38423	0.56526	0.27652	0.58699	-1.72E-04	0.61637	-0.00226		20.376	0.69625	17.8042	0.23307		0.52495	0.38423	0.57601	0.38508	0.58699	-1.72E-04	0.71184	0.00175		0.56626	0.27921	0.60682	0.27329	0.61738	-0.00214	0.86561	-0.0021
0.52593	0.38792	0.56626	0.27921	0.58796	-3.92E-05	0.61738	-0.00214		20.476	0.70515	17.9042	0.23177		0.52593	0.38792	0.57702	0.38914	0.58796	-3.92E-05	0.71285	0.00174		0.56726	0.28217	0.60785	0.27535	0.61837	-0.00227	0.8666	-0.00201
0.52694	0.39212	0.56726	0.28217	0.589	-8.04E-05	0.61837	-0.00227		20.576	0.70396	18.0042	0.23099		0.52694	0.39212	0.57802	0.39284	0.589	-8.04E-05	0.71383	0.00175		0.56829	0.2847	0.60886	0.27723	0.61935	-0.00247	0.86762	-0.00198
0.52796	0.39599	0.56829	0.2847	0.59	-1.33E-04	0.61935	-0.00247		20.676	0.69669	18.1042	0.23166		0.52796	0.39599	0.57902	0.39618	0.59	-1.33E-04	0.71485	0.00175		0.56926	0.28787	0.60986	0.27945	0.62036	-0.00228	0.8686	-0.00221
0.52896	0.39972	0.56926	0.28787	0.59099	-2.98E-05	0.62036	-0.00228		20.776	0.69516	18.2042	0.23124		0.52896	0.39972	0.58001	0.39991	0.59099	-2.98E-05	0.71584	0.00176		0.57029	0.29051	0.61087	0.28278	0.62138	-0.00215	0.86958	-0.00195
0.52995	0.40383	0.57029	0.29051	0.59201	-7.70E-05	0.62138	-0.00215		20.876	0.69419	18.3042	0.22744		0.52995	0.40383	0.58104	0.40414	0.59201	-7.70E-05	0.71682	0.00175		0.57128	0.29314	0.61185	0.28526	0.62234	-0.00203	0.8706	-0.00207
0.53096	0.40744	0.57128	0.29314	0.59298	-2.66E-05	0.62234	-0.00203		20.976	0.69579	18.4042	0.22761		0.53096	0.40744	0.58203	0.40854	0.59298	-2.66E-05	0.71782	0.00176		0.57228	0.2959	0.61285	0.28781	0.62335	-0.00227	0.87158	-0.00219
0.53193	0.41189	0.57228	0.2959	0.59399	-3.44E-04	0.62335	-0.00227		21.076	0.69415	18.5042	0.228		0.53193	0.41189	0.58302	0.41235	0.59399	-3.44E-04	0.71884	0.00176		0.57327	0.29754	0.61384	0.2907	0.62435	-0.00232	0.87256	-0.00206
0.53295	0.41624	0.57327	0.29754	0.59496	-1.50E-04	0.62435	-0.00232		21.176	0.69952	18.6042	0.22835		0.53295	0.41624	0.58405	0.4161	0.59496	-1.50E-04	0.71984	0.00177		0.57426	0.30006	0.61487	0.29279	0.62535	-0.00233	0.87356	-0.00214
0.53395	0.4204	0.57426	0.30006	0.59598	-5.05E-05	0.62535	-0.00233		21.276	0.70059	18.7042	0.22865		0.53395	0.4204	0.58502	0.41975	0.59598	-5.05E-05	0.72083	0.00178		0.57527	0.30231	0.61586	0.29566	0.62634	-0.00227	0.87461	-0.00221
0.53496	0.4239	0.57527	0.30231	0.59698	-1.70E-04	0.62634	-0.00227		21.376	0.68731	18.8042	0.22723		0.53496	0.4239	0.58602	0.42371	0.59698	-1.70E-04	0.72185	0.00178		0.57627	0.30413	0.61685	0.29783	0.62735	-0.0025	0.87558	-0.00217
0.53596	0.42832	0.57627	0.30413	0.598	-2.01E-04	0.62735	-0.0025		21.476	0.69707	18.9042	0.22723		0.53596	0.42832	0.58702	0.42779	0.598	-2.01E-04	0.72283	0.00178		0.57727	0.3069	0.61788	0.30019	0.62837	-0.00219	0.87655	-0.00192
0.53697	0.43231	0.57727	0.3069	0.59899	-2.28E-04	0.62837	-0.00219		21.576	0.70021	19.0042	0.22737		0.53697	0.43231	0.58802	0.43202	0.59899	-2.28E-04	0.72385	0.00178		0.57828	0.30983	0.61886	0.30271	0.62938	-0.00226	0.87757	-0.00227
0.53795	0.4363	0.57828	0.30983	0.59998	-1.20E-04	0.62938	-0.00226		21.676	0.69826	19.1042	0.22617		0.53795	0.4363	0.58899	0.43666	0.59998	-1.20E-04	0.72482	0.00179		0.57925	0.31282	0.61985	0.30511	0.63036	-0.00247	0.87858	-0.00197
0.53899	0.4408	0.57925	0.31282	0.60098	-3.57E-04	0.63036	-0.00247		21.776	0.6997	19.2042	0.22499		0.53899	0.4408	0.59002	0.43969	0.60098	-3.57E-04	0.72584	0.00179		0.58025	0.31639	0.62085	0.30711	0.63137	-0.00211	0.87957	-0.00194
0.53996	0.44426	0.58025	0.31639	0.60196	-3.65E-04	0.63137	-0.00211		21.876	0.69559	19.3042	0.22457		0.53996	0.44426	0.591	0.44284	0.60196	-3.65E-04	0.72683	0.00179		0.58125	0.31936	0.62185	0.3099	0.63238	-0.00216	0.88059	-0.00206
0.54097	0.44883	0.58125	0.31936	0.60297	-3.31E-04	0.63238	-0.00216		21.976	0.69891	19.4042	0.22494		0.54097	0.44883	0.592	0.44614	0.60297	-3.31E-04	0.72782	0.0018		0.58224	0.32267	0.62284	0.31299	0.63335	-0.00197	0.88157	-0.00211
0.54195	0.45241	0.58224	0.32267	0.60398	-2.38E-04	0.63335	-0.00197		22.076	0.69508	19.5042	0.22485		0.54195	0.45241	0.59302	0.45047	0.60398	-2.38E-04	0.72884	0.0018		0.58327	0.32504	0.62384	0.31649	0.63437	-0.00212	0.88261	-0.00214
0.54293	0.45681	0.58327	0.32504	0.605	-1.25E-04	0.63437	-0.00212		22.176	0.70053	19.6042	0.22473		0.54293	0.45681	0.59399	0.45523	0.605	-1.25E-04	0.72982	0.00181		0.58427	0.32827	0.62486	0.31891	0.63535	-0.00223	0.8836	-0.00205
0.54395	0.46057	0.58427	0.32827	0.60596	-2.34E-04	0.63535	-0.00223		22.276	0.70812	19.7042	0.2252		0.54395	0.46057	0.59501	0.45932	0.60596	-2.34E-04	0.73084	0.00181		0.58526	0.33105	0.62587	0.32249	0.63636	-0.00209	0.8846	-0.00227
0.54493	0.46491	0.58526	0.33105	0.60696	-2.29E-04	0.63636	-0.00209		22.376	0.70503	19.8042	0.22249		0.54493	0.46491	0.596	0.46368	0.60696	-2.29E-04	0.73184	0.00182		0.58626	0.33342	0.62688	0.32483	0.63737	-0.00217	0.8856	-0.002
0.54593	0.46963	0.58626	0.33342	0.60799	-1.46E-04	0.63737	-0.00217		22.476	0.69357	19.9042	0.2205		0.54593	0.46963	0.59701	0.46773	0.60799	-1.46E-04	0.73281	0.00182		0.58726	0.33592	0.62788	0.32732	0.63833	-0.00195	0.88661	-0.00228
0.54694	0.47288	0.58726	0.33592	0.60898	-4.25E-04	0.63833	-0.00195		22.576	0.69703	20.0042	0.22189		0.54694	0.47288	0.598	0.47111	0.60898	-4.25E-04	0.73383	0.00182		0.58826	0.33898	0.62888	0.32961	0.63936	-0.00223	0.88762	-0.00202
0.54793	0.47738	0.58826	0.33898	0.61001	-1.28E-04	0.63936	-0.00223		22.676	0.70163	20.1042	0.22216		0.54793	0.47738	0.59901	0.47518	0.61001	-1.28E-04	0.73482	0.00182		0.58926	0.34165	0.62987	0.33214	0.64034	-0.00238	0.88858	-0.00217
0.54893	0.48138	0.58926	0.34165	0.611	-1.71E-04	0.64034	-0.00238		22.776	0.6952	20.2042	0.22274		0.54893	0.48138	0.60002	0.47885	0.611	-1.71E-04	0.73581	0.00183		0.59028	0.34442	0.63088	0.33479	0.64133	-0.00214	0.88962	-0.00219
0.54993	0.48514	0.59028	0.34442	0.61201	-2.43E-04	0.64133	-0.00214		22.876	0.70668	20.3042	0.22087		0.54993	0.48514	0.60099	0.48247	0.61201	-2.43E-04	0.73683	0.00183		0.59129	0.34718	0.6319	0.33717	0.64232	-0.00188	0.8906	-0.00212
0.55092	0.48893	0.59129	0.34718	0.613	-2.26E-04	0.64232	-0.00188		22.976	0.70809	20.4042	0.2217		0.55092	0.48893	0.60201	0.4866	0.613	-2.26E-04	0.73785	0.00183		0.59227	0.35028	0.63287	0.34003	0.64335	-0.00213	0.89163	-0.00208
0.55193	0.49262	0.59227	0.35028	0.61398	-2.77E-04	0.64335	-0.00213		23.076	0.70624	20.5042	0.22075		0.55193	0.49262	0.60302	0.49027	0.61398	-2.77E-04	0.73884	0.00184		0.59329	0.35272	0.63387	0.34303	0.64435	-0.00216	0.89257	-0.00236
0.55293	0.49754	0.59329	0.35272	0.61498	-5.53E-05	0.64435	-0.00216		23.176	0.70355	20.6042	0.22003		0.55293	0.49754	0.60403	0.4943	0.61498	-5.53E-05	0.73984	0.00184		0.59427	0.35569	0.63488	0.3449	0.64531	-0.0021	0.89359	-0.00197
0.5539	0.50075	0.59427	0.35569	0.61599	-1.02E-04	0.64531	-0.0021		23.276	0.70147	20.7042	0.21915		0.5539	0.50075	0.60501	0.49743	0.61599	-1.02E-04	0.7408	0.00184		0.59527	0.35841	0.63587	0.34752	0.64632	-0.00216	0.89456	-0.00222
0.5549	0.50433	0.59527	0.35841	0.61701	-3.88E-04	0.64632	-0.00216		23.376	0.70569	20.8042	0.21952		0.5549	0.50433	0.60601	0.50282	0.61701	-3.88E-04	0.74182	0.00184		0.59627	0.36171	0.63687	0.3499	0.64733	-0.00226	0.89559	-0.00214
0.55592	0.50836	0.59627	0.36171	0.61798	-2.46E-04	0.64733	-0.00226		23.476	0.70069	20.9042	0.22001		0.55592	0.50836	0.60701	0.50753	0.61798	-2.46E-04	0.74283	0.00185		0.59727	0.364	0.63784	0.35287	0.64835	-0.0024	0.89658	-0.00201
0.55692	0.51235	0.59727	0.364	0.61903	-2.20E-04	0.64835	-0.0024		23.576	0.70418	21.0042	0.21934		0.55692	0.51235	0.608	0.51188	0.61903	-2.20E-04	0.7438	0.00186		0.59828	0.36636	0.63885	0.35574	0.64934	-0.00236	0.89756	-0.00217
0.55791	0.51645	0.59828	0.36636	0.61997	-2.69E-04	0.64934	-0.00236		23.676	0.70158	21.1042	0.2186		0.55791	0.51645	0.60899	0.51681	0.61997	-2.69E-04	0.74483	0.00186		0.59924	0.36924	0.63982	0.3585	0.65037	-0.00209	0.89857	-0.00201
0.55894	0.52043	0.59924	0.36924	0.62098	-3.29E-04	0.65037	-0.00209		23.776	0.70707	21.2042	0.21807		0.55894	0.52043	0.61	0.52007	0.62098	-3.29E-04	0.74582	0.00185		0.60026	0.37146	0.64085	0.36207	0.65135	-0.00221	0.89957	-0.00175
0.55992	0.52468	0.60026	0.37146	0.62198	-1.78E-04	0.65135	-0.00221		23.876	0.70179	21.3042	0.2179		0.55992	0.52468	0.611	0.52379	0.62198	-1.78E-04	0.74681	0.00186		0.60127	0.37341	0.64186	0.36517	0.65236	-0.00201	0.90059	-0.00195
0.56095	0.52999	0.60127	0.37341	0.62298	-3.88E-04	0.65236	-0.00201		23.976	0.69906	21.4042	0.21802		0.56095	0.52999	0.61199	0.52783	0.62298	-3.88E-04	0.7478	0.00188		0.60223	0.37475	0.64285	0.36754	0.65336	-0.0022	0.90158	-0.00202
0.56192	0.53395	0.60223	0.37475	0.62396	-3.16E-04	0.65336	-0.0022		24.076	0.70613	21.5042	0.21818		0.56192	0.53395	0.613	0.53096	0.62396	-3.16E-04	0.74879	0.00187		0.60326	0.37871	0.64384	0.37046	0.65432	-0.00217	0.90258	-0.00202
0.56293	0.53907	0.60326	0.37871	0.62496	-2.30E-04	0.65432	-0.00217		24.176	0.7083	21.6042	0.218		0.56293	0.53907	0.61399	0.53487	0.62496	-2.30E-04	0.74982	0.00187		0.60426	0.38329	0.64486	0.37263	0.65536	-0.00225	0.90357	-0.00212
0.56393	0.54339	0.60426	0.38329	0.62597	-1.40E-04	0.65536	-0.00225		24.276	0.70482	21.7042	0.21793		0.56393	0.54339	0.61499	0.53806	0.62597	-1.40E-04	0.75081	0.00187		0.60525	0.38692	0.64582	0.37521	0.65637	-0.00223	0.90456	-0.00191
0.56494	0.54689	0.60525	0.38692	0.62697	-7.87E-05	0.65637	-0.00223		24.376	0.70905	21.8042	0.21744		0.56494	0.54689	0.61598	0.54191	0.62697	-7.87E-05	0.75182	0.00188		0.60626	0.39012	0.64683	0.37805	0.65738	-0.00229	0.90558	-0.00191
0.56592	0.55142	0.60626	0.39012	0.62796	-2.16E-04	0.65738	-0.00229		24.476	0.70832	21.9042	0.21802		0.56592	0.55142	0.61702	0.54628	0.62796	-2.16E-04	0.75279	0.00189		0.60724	0.39303	0.64783	0.37968	0.65836	-0.00215	0.9066	-0.00204
0.56693	0.55565	0.60724	0.39303	0.62896	-1.55E-04	0.65836	-0.00215		24.576	0.71116	22.0042	0.21895		0.56693	0.55565	0.61801	0.55017	0.62896	-1.55E-04	0.75379	0.00188		0.60826	0.39575	0.64883	0.38171	0.65937	-0.00245	0.90758	-0.00209
0.56793	0.56051	0.60826	0.39575	0.62996	-3.65E-04	0.65937	-0.00245		24.676	0.71031	22.1042	0.21712		0.56793	0.56051	0.61902	0.5551	0.62996	-3.65E-04	0.7548	0.00189		0.60925	0.39846	0.64987	0.38437	0.66036	-0.00198	0.90859	-0.00213
0.56892	0.56398	0.60925	0.39846	0.63098	-2.03E-04	0.66036	-0.00198		24.776	0.70496	22.2042	0.21702		0.56892	0.56398	0.62002	0.55941	0.63098	-2.03E-04	0.75579	0.00189		0.61026	0.4009	0.65088	0.38773	0.66139	-0.00203	0.90959	-0.00212
0.56993	0.56802	0.61026	0.4009	0.63197	-2.35E-04	0.66139	-0.00203		24.876	0.70579	22.3042	0.21545		0.56993	0.56802	0.62102	0.56297	0.63197	-2.35E-04	0.7568	0.00189		0.61126	0.40291	0.65187	0.3914	0.66236	-0.00223	0.91061	-0.00202
0.57093	0.57245	0.61126	0.40291	0.633	-1.85E-04	0.66236	-0.00223		24.976	0.70592	22.4042	0.21591		0.57093	0.57245	0.62201	0.56713	0.633	-1.85E-04	0.75779	0.0019		0.61226	0.40549	0.65286	0.39428	0.66334	-0.00205	0.91159	-0.00203
0.57194	0.57675	0.61226	0.40549	0.63399	-3.51E-04	0.66334	-0.00205		25.076	0.70986	22.5042	0.21596		0.57194	0.57675	0.62301	0.571	0.63399	-3.51E-04	0.7588	0.0019		0.61326	0.40868	0.65385	0.39691	0.66436	-0.00199	0.91258	-0.00201
0.57292	0.58152	0.61326	0.40868	0.63496	-2.45E-04	0.66436	-0.00199		25.176	0.71717	22.6042	0.21614		0.57292	0.58152	0.624	0.57522	0.63496	-2.45E-04	0.75978	0.0019		0.61426	0.41268	0.65486	0.39954	0.66535	-0.00222	0.91359	-0.002
0.57394	0.58514	0.61426	0.41268	0.63597	-2.95E-04	0.66535	-0.00222		25.276	0.71212	22.7042	0.21573		0.57394	0.58514	0.62498	0.57917	0.63597	-2.95E-04	0.7608	0.0019		0.61526	0.41674	0.65586	0.40202	0.66635	-0.00209	0.91457	-0.00213
0.57492	0.58837	0.61526	0.41674	0.63699	-9.88E-05	0.66635	-0.00209		25.376	0.70615	22.8042	0.21656		0.57492	0.58837	0.62597	0.58303	0.63699	-9.88E-05	0.76182	0.00191		0.61627	0.42016	0.65688	0.40427	0.66736	-0.00234	0.91557	-0.00217
0.57593	0.59318	0.61627	0.42016	0.63799	-3.42E-04	0.66736	-0.00234		25.476	0.71145	22.9042	0.21647		0.57593	0.59318	0.62698	0.58705	0.63799	-3.42E-04	0.76279	0.00191		0.61728	0.42314	0.65785	0.4067	0.66836	-0.00207	0.91656	-0.00196
0.57692	0.59573	0.61728	0.42314	0.63897	-4.25E-04	0.66836	-0.00207		25.576	0.70291	23.0042	0.21577		0.57692	0.59573	0.62796	0.59176	0.63897	-4.25E-04	0.76379	0.00192		0.61826	0.42562	0.65885	0.40998	0.66936	-0.00222	0.91757	-0.00203
0.57791	0.60031	0.61826	0.42562	0.63998	-1.17E-04	0.66936	-0.00222		25.676	0.70224	23.1042	0.21418		0.57791	0.60031	0.62895	0.59672	0.63998	-1.17E-04	0.76478	0.00192		0.61923	0.42763	0.65986	0.41179	0.67034	-0.00206	0.91857	-0.0018
0.57892	0.60349	0.61923	0.42763	0.64097	-3.02E-04	0.67034	-0.00206		25.776	0.71736	23.2042	0.2151		0.57892	0.60349	0.63	0.60096	0.64097	-3.02E-04	0.7658	0.00192		0.62025	0.42992	0.66086	0.4158	0.67137	-0.00208	0.91957	-0.00211
0.5799	0.60607	0.62025	0.42992	0.64199	-2.54E-04	0.67137	-0.00208		25.876	0.70924	23.3042	0.21399		0.5799	0.60607	0.631	0.60558	0.64199	-2.54E-04	0.7668	0.00193		0.62126	0.43288	0.66185	0.41809	0.67235	-0.00214	0.92059	-0.00184
0.58094	0.61052	0.62126	0.43288	0.64296	-4.33E-04	0.67235	-0.00214		25.976	0.71724	23.4042	0.21387		0.58094	0.61052	0.63196	0.60953	0.64296	-4.33E-04	0.76781	0.00192		0.62225	0.43697	0.66285	0.421	0.67334	-0.00195	0.92158	-0.00191
0.58192	0.61543	0.62225	0.43697	0.64399	-2.02E-04	0.67334	-0.00195		26.076	0.71656	23.5042	0.21475		0.58192	0.61543	0.633	0.61331	0.64399	-2.02E-04	0.7688	0.00193		0.62325	0.44007	0.66387	0.42418	0.67433	-0.00212	0.92259	-0.00205
0.58294	0.6204	0.62325	0.44007	0.64498	-2.93E-04	0.67433	-0.00212		26.176	0.71596	23.6042	0.21422		0.58294	0.6204	0.63398	0.6176	0.64498	-2.93E-04	0.76984	0.00193		0.62427	0.44233	0.66486	0.42667	0.67532	-0.00213	0.9236	-0.00213
0.58394	0.62447	0.62427	0.44233	0.64596	-1.19E-04	0.67532	-0.00213		26.276	0.70942	23.7042	0.21424		0.58394	0.62447	0.63496	0.62141	0.64596	-1.19E-04	0.77082	0.00193		0.62526	0.44532	0.66584	0.42997	0.67633	-0.00221	0.9246	-0.00206
0.58495	0.62798	0.62526	0.44532	0.64698	-2.29E-04	0.67633	-0.00221		26.376	0.71132	23.8042	0.2132		0.58495	0.62798	0.63601	0.62506	0.64698	-2.29E-04	0.77181	0.00193		0.62627	0.44849	0.66683	0.4331	0.67735	-0.00181	0.9256	-0.00199
0.58592	0.63217	0.62627	0.44849	0.64796	-4.36E-04	0.67735	-0.00181		26.476	0.7158	23.9042	0.21466		0.58592	0.63217	0.637	0.62862	0.64796	-4.36E-04	0.77283	0.00194		0.62728	0.4515	0.66786	0.43519	0.67833	-0.00198	0.92659	-0.00208
0.58692	0.63578	0.62728	0.4515	0.64896	-2.93E-04	0.67833	-0.00198		26.576	0.70912	24.0042	0.21536		0.58692	0.63578	0.63801	0.63213	0.64896	-2.93E-04	0.77384	0.00195		0.62826	0.45498	0.66886	0.43753	0.67936	-0.00203	0.92756	-0.00199
0.58791	0.6406	0.62826	0.45498	0.64999	-4.10E-04	0.67936	-0.00203		26.676	0.72415	24.1042	0.21353		0.58791	0.6406	0.63899	0.63609	0.64999	-4.10E-04	0.77481	0.00195		0.62929	0.45739	0.66985	0.4398	0.68034	-0.00206	0.92857	-0.00232
0.58891	0.64502	0.62929	0.45739	0.65099	-3.76E-04	0.68034	-0.00206		26.776	0.71164	24.2042	0.21255		0.58891	0.64502	0.64001	0.64068	0.65099	-3.76E-04	0.77579	0.00194		0.6303	0.46044	0.67086	0.44211	0.68132	-0.00191	0.92959	-0.00218
0.58991	0.64948	0.6303	0.46044	0.65199	-1.48E-04	0.68132	-0.00191		26.876	0.71239	24.3042	0.21188		0.58991	0.64948	0.64098	0.64538	0.65199	-1.48E-04	0.7768	0.00195		0.63128	0.46495	0.67187	0.44531	0.68234	-0.00229	0.93057	-0.00215
0.59092	0.65404	0.63128	0.46495	0.65298	-3.38E-04	0.68234	-0.00229		26.976	0.71907	24.4042	0.21281		0.59092	0.65404	0.64201	0.64978	0.65298	-3.38E-04	0.7778	0.00195		0.6323	0.46777	0.67286	0.44824	0.68333	-0.00212	0.93156	-0.00189
0.59191	0.6579	0.6323	0.46777	0.65399	-3.18E-04	0.68333	-0.00212		27.076	0.71251	24.5042	0.21353		0.59191	0.6579	0.64303	0.65404	0.65399	-3.18E-04	0.77882	0.00196		0.63327	0.47036	0.67384	0.45047	0.68433	-0.00191	0.93257	-0.00195
0.59288	0.66162	0.63327	0.47036	0.65498	-2.45E-04	0.68433	-0.00191		27.176	0.70896	24.6042	0.21304		0.59288	0.66162	0.64401	0.65815	0.65498	-2.45E-04	0.7798	0.00195		0.63425	0.47348	0.67484	0.45298	0.68534	-0.00235	0.93358	-0.00196
0.59388	0.6659	0.63425	0.47348	0.65598	-2.57E-04	0.68534	-0.00235		27.276	0.71173	24.7042	0.2139		0.59388	0.6659	0.64502	0.66191	0.65598	-2.57E-04	0.78081	0.00197		0.63526	0.47627	0.67587	0.4564	0.68633	-0.00224	0.93458	-0.002
0.5949	0.67085	0.63526	0.47627	0.65697	-2.95E-04	0.68633	-0.00224		27.376	0.71372	24.8042	0.21325		0.5949	0.67085	0.64604	0.66589	0.65697	-2.95E-04	0.78177	0.00196		0.63626	0.47895	0.67684	0.45948	0.68736	-0.00229	0.93558	-0.00211
0.59588	0.67565	0.63626	0.47895	0.65795	-2.52E-04	0.68736	-0.00229		27.476	0.71777	24.9042	0.21251		0.59588	0.67565	0.64698	0.66931	0.65795	-2.52E-04	0.78277	0.00196		0.63728	0.48249	0.67783	0.46228	0.68835	-0.0022	0.93658	-0.00222
0.5969	0.67879	0.63728	0.48249	0.65896	-2.57E-04	0.68835	-0.0022		27.576	0.72103	25.0042	0.21267		0.5969	0.67879	0.64798	0.67264	0.65896	-2.57E-04	0.78379	0.00197		0.63826	0.4852	0.67885	0.46418	0.68932	-0.00232	0.93758	-0.00199
0.59792	0.68309	0.63826	0.4852	0.65994	-3.31E-04	0.68932	-0.00232		27.676	0.71424	25.1042	0.21204		0.59792	0.68309	0.64899	0.67719	0.65994	-3.31E-04	0.78478	0.00197		0.63925	0.48841	0.67985	0.46681	0.69032	-0.00183	0.93859	-0.00222
0.59893	0.68576	0.63925	0.48841	0.66098	-2.67E-04	0.69032	-0.00183		27.776	0.71063	25.2042	0.21265		0.59893	0.68576	0.64997	0.68174	0.66098	-2.67E-04	0.78577	0.00197		0.64025	0.49072	0.68082	0.47004	0.69134	-0.00216	0.93958	-0.00213
0.59994	0.6873	0.64025	0.49072	0.66198	-4.10E-04	0.69134	-0.00216		27.876	0.71681	25.3042	0.21297		0.59994	0.6873	0.65098	0.68712	0.66198	-4.10E-04	0.78679	0.00197		0.64123	0.49225	0.68185	0.47258	0.69232	-0.00205	0.94055	-0.00221
0.60093	0.69348	0.64123	0.49225	0.66296	-4.66E-04	0.69232	-0.00205		27.976	0.71251	25.4042	0.21149		0.60093	0.69348	0.65195	0.69151	0.66296	-4.66E-04	0.78779	0.00198		0.64225	0.49403	0.68282	0.47539	0.69333	-0.00211	0.94158	-0.00199
0.60194	0.69948	0.64225	0.49403	0.66397	-2.08E-04	0.69333	-0.00211		28.076	0.72072	25.5042	0.21126		0.60194	0.69948	0.65298	0.69545	0.66397	-2.08E-04	0.78876	0.00198		0.64323	0.49721	0.68383	0.4788	0.69433	-0.00206	0.94258	-0.00231
0.60293	0.70508	0.64323	0.49721	0.66495	-2.87E-04	0.69433	-0.00206		28.176	0.72044	25.6042	0.21154		0.60293	0.70508	0.65398	0.69968	0.66495	-2.87E-04	0.78979	0.00198		0.64425	0.50154	0.68484	0.48118	0.69535	-0.00185	0.94357	-0.00216
0.60392	0.70884	0.64425	0.50154	0.66595	-2.43E-04	0.69535	-0.00185		28.276	0.71582	25.7042	0.21086		0.60392	0.70884	0.655	0.70317	0.66595	-2.43E-04	0.79081	0.00198		0.64525	0.5065	0.68582	0.48409	0.69632	-0.002	0.9446	-0.00196
0.60495	0.71321	0.64525	0.5065	0.66697	-2.31E-04	0.69632	-0.002		28.376	0.71274	25.8042	0.21214		0.60495	0.71321	0.65597	0.70778	0.66697	-2.31E-04	0.79179	0.00198		0.64624	0.51094	0.68685	0.48672	0.69731	-0.00224	0.94557	-0.00188
0.60592	0.71808	0.64624	0.51094	0.66798	-2.15E-04	0.69731	-0.00224		28.476	0.71809	25.9042	0.21142		0.60592	0.71808	0.65699	0.71252	0.66798	-2.15E-04	0.7928	0.00199		0.64723	0.51366	0.68786	0.48955	0.69833	-0.00225	0.94655	-0.00208
0.6069	0.72159	0.64723	0.51366	0.66898	-2.66E-04	0.69833	-0.00225		28.576	0.71544	26.0042	0.21045		0.6069	0.72159	0.65799	0.71678	0.66898	-2.66E-04	0.79379	0.00199		0.64826	0.51604	0.68886	0.49162	0.69935	-0.00228	0.94755	-0.00174
0.60791	0.72502	0.64826	0.51604	0.66999	-4.68E-04	0.69935	-0.00228		28.676	0.71241	26.1042	0.21149		0.60791	0.72502	0.659	0.72046	0.66999	-4.68E-04	0.7948	0.00199		0.64924	0.51704	0.68983	0.49289	0.70032	-0.00195	0.94857	-0.00184
0.6089	0.72758	0.64924	0.51704	0.67098	-2.93E-04	0.70032	-0.00195		28.776	0.71553	26.2042	0.21059		0.6089	0.72758	0.65997	0.7238	0.67098	-2.93E-04	0.79578	0.00199		0.65028	0.51868	0.69085	0.49512	0.7013	-0.00206	0.94955	-0.00204
0.60992	0.72937	0.65028	0.51868	0.67197	-1.99E-04	0.7013	-0.00206		28.876	0.72209	26.3042	0.20989		0.60992	0.72937	0.661	0.72838	0.67197	-1.99E-04	0.79678	0.00198		0.65126	0.52047	0.69184	0.49789	0.70232	-0.00216	0.95057	-0.00206
0.61091	0.73381	0.65126	0.52047	0.67296	-3.14E-04	0.70232	-0.00216		28.976	0.71806	26.4042	0.21005		0.61091	0.73381	0.66197	0.73215	0.67296	-3.14E-04	0.79779	0.00199		0.65226	0.52398	0.69285	0.50213	0.70331	-0.0021	0.95156	-0.00193
0.61192	0.73807	0.65226	0.52398	0.67397	-3.50E-04	0.70331	-0.0021		29.076	0.70908	26.5042	0.20908		0.61192	0.73807	0.66295	0.73512	0.67397	-3.50E-04	0.7988	0.002		0.65327	0.5277	0.69382	0.50581	0.70432	-0.00201	0.95255	-0.00212
0.61292	0.74482	0.65327	0.5277	0.67496	-4.20E-04	0.70432	-0.00201		29.176	0.70899	26.6042	0.20866		0.61292	0.74482	0.664	0.73952	0.67496	-4.20E-04	0.79976	0.002		0.65427	0.53104	0.69482	0.5083	0.70531	-0.00191	0.95356	-0.00201
0.61393	0.75045	0.65427	0.53104	0.67598	-2.05E-04	0.70531	-0.00191		29.276	0.71886	26.7042	0.20936		0.61393	0.75045	0.66498	0.74319	0.67598	-2.05E-04	0.80077	0.002		0.65527	0.53464	0.69585	0.50995	0.70634	-0.00205	0.95456	-0.00213
0.61492	0.75483	0.65527	0.53464	0.67697	-3.95E-04	0.70634	-0.00205		29.376	0.71432	26.8042	0.20841		0.61492	0.75483	0.66599	0.74704	0.67697	-3.95E-04	0.80179	0.002		0.65629	0.53775	0.69681	0.51207	0.70736	-0.00198	0.95555	-0.00213
0.6159	0.75889	0.65629	0.53775	0.67797	-3.23E-04	0.70736	-0.00198		29.476	0.72023	26.9042	0.2089		0.6159	0.75889	0.66696	0.74941	0.67797	-3.23E-04	0.80277	0.002		0.65725	0.54053	0.69782	0.51564	0.70833	-0.00198	0.95655	-0.00204
0.61694	0.76292	0.65725	0.54053	0.67896	-3.06E-04	0.70833	-0.00198		29.576	0.72225	27.0042	0.20945		0.61694	0.76292	0.66797	0.75185	0.67896	-3.06E-04	0.80377	0.002		0.65827	0.54415	0.69882	0.52	0.70937	-0.00186	0.95754	-0.00216
0.61792	0.76795	0.65827	0.54415	0.67997	-5.41E-04	0.70937	-0.00186		29.676	0.72133	27.1042	0.20866		0.61792	0.76795	0.66897	0.75669	0.67997	-5.41E-04	0.80477	0.002		0.65925	0.54709	0.69983	0.52277	0.71034	-0.00175	0.95857	-0.00202
0.61894	0.77287	0.65925	0.54709	0.68096	-2.42E-04	0.71034	-0.00175		29.776	0.71962	27.2042	0.20765		0.61894	0.77287	0.66997	0.76153	0.68096	-2.42E-04	0.80578	0.00201		0.66028	0.55024	0.70084	0.52504	0.71135	-0.00193	0.95957	-0.00187
0.61992	0.77773	0.66028	0.55024	0.68198	-3.71E-04	0.71135	-0.00193		29.876	0.71639	27.3042	0.2091		0.61992	0.77773	0.67099	0.76702	0.68198	-3.71E-04	0.8068	0.00201		0.66126	0.55346	0.70182	0.52788	0.71234	-0.00217	0.96055	-0.00181
0.62091	0.78097	0.66126	0.55346	0.68299	-2.97E-04	0.71234	-0.00217		29.976	0.71866	27.4042	0.20776		0.62091	0.78097	0.67198	0.77187	0.68299	-2.97E-04	0.80778	0.00201		0.66226	0.5567	0.70282	0.53061	0.71333	-0.00204	0.96155	-0.00176
0.62194	0.78312	0.66226	0.5567	0.68398	-3.26E-04	0.71333	-0.00204		30.076	0.71553	27.5042	0.2076		0.62194	0.78312	0.67297	0.7756	0.68398	-3.26E-04	0.80878	0.00201		0.66324	0.55998	0.70382	0.53381	0.71434	-0.00213	0.96258	-0.00193
0.62291	0.78867	0.66324	0.55998	0.68495	-1.65E-04	0.71434	-0.00213		30.176	0.71738	27.6042	0.20769		0.62291	0.78867	0.67395	0.77925	0.68495	-1.65E-04	0.80978	0.00201		0.66424	0.56455	0.70484	0.53518	0.71535	-0.00202	0.96357	-0.0019
0.6239	0.79404	0.66424	0.56455	0.68599	-3.26E-04	0.71535	-0.00202		30.276	0.72319	27.7042	0.2082		0.6239	0.79404	0.67497	0.78378	0.68599	-3.26E-04	0.81079	0.00201		0.66521	0.56777	0.70583	0.53967	0.71635	-0.00192	0.9646	-0.00214
0.62491	0.7988	0.66521	0.56777	0.68697	-4.49E-04	0.71635	-0.00192		30.376	0.72055	27.8042	0.20783		0.62491	0.7988	0.67599	0.78869	0.68697	-4.49E-04	0.8118	0.00202		0.66623	0.57067	0.70684	0.54259	0.71733	-0.00224	0.96556	-0.00216
0.62592	0.80222	0.66623	0.57067	0.68799	-3.15E-04	0.71733	-0.00224		30.476	0.71907	27.9042	0.20711		0.62592	0.80222	0.67698	0.7943	0.68799	-3.15E-04	0.81278	0.00202		0.66723	0.57315	0.70785	0.54516	0.71833	-0.00199	0.96655	-0.00201
0.62692	0.80426	0.66723	0.57315	0.68901	-3.86E-04	0.71833	-0.00199		30.576	0.71928	28.0042	0.20674		0.62692	0.80426	0.67797	0.79768	0.68901	-3.86E-04	0.81378	0.00202		0.66826	0.57652	0.70884	0.54782	0.71932	-0.00202	0.96759	-0.00196
0.6279	0.80936	0.66826	0.57652	0.69001	-4.61E-04	0.71932	-0.00202		30.676	0.72195	28.1042	0.20739		0.6279	0.80936	0.67896	0.80231	0.69001	-4.61E-04	0.81479	0.00202		0.66926	0.57986	0.70986	0.54947	0.72035	-0.002	0.96856	-0.00209
0.6289	0.8134	0.66926	0.57986	0.69098	-4.52E-04	0.72035	-0.002		30.776	0.72769	28.2042	0.20774		0.6289	0.8134	0.67995	0.80435	0.69098	-4.52E-04	0.81577	0.00202		0.67025	0.58285	0.71087	0.55157	0.72135	-0.00217	0.96955	-0.00209
0.62988	0.81684	0.67025	0.58285	0.69197	-1.87E-04	0.72135	-0.00217		30.876	0.72079	28.3042	0.20741		0.62988	0.81684	0.68096	0.80758	0.69197	-1.87E-04	0.81677	0.00202		0.67125	0.58589	0.71184	0.55439	0.72233	-0.00214	0.97056	-0.00229
0.6309	0.82087	0.67125	0.58589	0.69296	-2.01E-04	0.72233	-0.00214		30.976	0.7219	28.4042	0.20732		0.6309	0.82087	0.68196	0.81263	0.69296	-2.01E-04	0.81779	0.00203		0.67224	0.5888	0.71283	0.55805	0.72332	-0.00207	0.97157	-0.00194
0.6319	0.82416	0.67224	0.5888	0.69397	-4.04E-04	0.72332	-0.00207		31.076	0.72143	28.5042	0.20716		0.6319	0.82416	0.68298	0.81572	0.69397	-4.04E-04	0.81877	0.00202		0.67324	0.59042	0.71382	0.56023	0.72434	-0.00217	0.97258	-0.002
0.63291	0.82813	0.67324	0.59042	0.69497	-4.18E-04	0.72434	-0.00217		31.176	0.71452	28.6042	0.20718		0.63291	0.82813	0.68398	0.81984	0.69497	-4.18E-04	0.81977	0.00203		0.67427	0.59359	0.71482	0.56329	0.72533	-0.00193	0.97356	-0.00218
0.6339	0.83196	0.67427	0.59359	0.69594	-4.10E-04	0.72533	-0.00193		31.276	0.72003	28.7042	0.20686		0.6339	0.83196	0.68499	0.82338	0.69594	-4.10E-04	0.82077	0.00202		0.67527	0.59656	0.71581	0.56612	0.72634	-0.00207	0.97457	-0.00187
0.63488	0.8354	0.67527	0.59656	0.69698	-3.46E-04	0.72634	-0.00207		31.376	0.72796	28.8042	0.20447		0.63488	0.8354	0.68598	0.82801	0.69698	-3.46E-04	0.82177	0.00203		0.67627	0.60027	0.71681	0.56829	0.72736	-0.00186	0.97554	-0.00222
0.63589	0.83892	0.67627	0.60027	0.69798	-3.31E-04	0.72736	-0.00186		31.476	0.72406	28.9042	0.20538		0.63589	0.83892	0.68699	0.83224	0.69798	-3.31E-04	0.82278	0.00203		0.67724	0.60249	0.71781	0.571	0.72836	-0.00194	0.97654	-0.00217
0.63693	0.84139	0.67724	0.60249	0.69897	-2.90E-04	0.72836	-0.00194		31.576	0.72252	29.0042	0.20466		0.63693	0.84139	0.68798	0.83583	0.69897	-2.90E-04	0.82376	0.00203		0.67826	0.60363	0.71883	0.57402	0.72935	-0.002	0.97755	-0.00223
0.63794	0.8486	0.67826	0.60363	0.69997	-4.92E-04	0.72935	-0.002		31.676	0.71957	29.1042	0.20568		0.63794	0.8486	0.68899	0.84069	0.69997	-4.92E-04	0.82477	0.00203		0.67926	0.60613	0.71981	0.57587	0.73033	-0.00188	0.97856	-0.00209
0.63892	0.85178	0.67926	0.60613	0.70095	-2.49E-04	0.73033	-0.00188		31.776	0.72085	29.2042	0.2063		0.63892	0.85178	0.68997	0.84475	0.70095	-2.49E-04	0.82577	0.00203		0.68023	0.60822	0.72083	0.57858	0.73133	-0.00203	0.97955	-0.00206
0.63994	0.85564	0.68023	0.60822	0.70197	-3.08E-04	0.73133	-0.00203		31.876	0.72092	29.3042	0.20396		0.63994	0.85564	0.69099	0.8494	0.70197	-3.08E-04	0.82677	0.00203		0.68125	0.61077	0.72183	0.58051	0.73234	-0.00198	0.98057	-0.00216
0.64092	0.86054	0.68125	0.61077	0.70296	-1.96E-04	0.73234	-0.00198		31.976	0.71804	29.4042	0.20406		0.64092	0.86054	0.69197	0.85207	0.70296	-1.96E-04	0.82776	0.00204		0.68223	0.6157	0.7228	0.58302	0.73334	-0.00212	0.98155	-0.00202
0.64192	0.86405	0.68223	0.6157	0.70396	-1.77E-04	0.73334	-0.00212		32.076	0.71893	29.5042	0.20461		0.64192	0.86405	0.69297	0.85518	0.70396	-1.77E-04	0.82877	0.00204		0.68325	0.61905	0.7238	0.58548	0.73436	-0.00182	0.9826	-0.00217
0.64291	0.86838	0.68325	0.61905	0.70495	-4.03E-04	0.73436	-0.00182		32.176	0.72268	29.6042	0.20301		0.64291	0.86838	0.69397	0.86	0.70495	-4.03E-04	0.82977	0.00205		0.68423	0.62211	0.7248	0.58764	0.73535	-0.00198	0.98358	-0.00223
0.64387	0.87241	0.68423	0.62211	0.70598	-4.69E-04	0.73535	-0.00198		32.276	0.71868	29.7042	0.20459		0.64387	0.87241	0.69496	0.86329	0.70598	-4.69E-04	0.83077	0.00204		0.68524	0.62533	0.72582	0.59023	0.73635	-0.00186	0.98457	-0.00208
0.64492	0.87655	0.68524	0.62533	0.70695	-4.16E-04	0.73635	-0.00186		32.376	0.72074	29.8042	0.2038		0.64492	0.87655	0.69597	0.86711	0.70695	-4.16E-04	0.83177	0.00204		0.68624	0.62852	0.72682	0.59212	0.73736	-0.00193	0.98558	-0.00231
0.64591	0.8808	0.68624	0.62852	0.70797	-4.08E-04	0.73736	-0.00193		32.476	0.72147	29.9042	0.20345		0.64591	0.8808	0.69698	0.87224	0.70797	-4.08E-04	0.83278	0.00204		0.68727	0.63143	0.72783	0.59484	0.73836	-0.00196	0.98659	-0.00214
0.64689	0.88386	0.68727	0.63143	0.70897	-2.44E-04	0.73836	-0.00196		32.576	0.71557	30.0042	0.20373		0.64689	0.88386	0.69796	0.87521	0.70897	-2.44E-04	0.83376	0.00204		0.68826	0.63423	0.72886	0.59842	0.73933	-0.00181	0.98757	-0.00201
0.6479	0.88661	0.68826	0.63423	0.70996	-5.99E-04	0.73933	-0.00181		32.676	0.72312	30.1042	0.20466		0.6479	0.88661	0.69897	0.87934	0.70996	-5.99E-04	0.83478	0.00205		0.68927	0.63803	0.72987	0.60145	0.74033	-0.0019	0.9886	-0.00208
0.64892	0.89002	0.68927	0.63803	0.71096	-4.25E-04	0.74033	-0.0019		32.776	0.71594	30.2042	0.20209		0.64892	0.89002	0.69999	0.88244	0.71096	-4.25E-04	0.83577	0.00204		0.69024	0.64174	0.73086	0.60427	0.74131	-0.00173	0.98957	-0.00219
0.64989	0.89531	0.69024	0.64174	0.71196	-3.91E-04	0.74131	-0.00173		32.876	0.72554	30.3042	0.20313		0.64989	0.89531	0.70099	0.88596	0.71196	-3.91E-04	0.83676	0.00205		0.69124	0.64552	0.73185	0.60712	0.74231	-0.00195	0.99056	-0.00213
0.65088	0.90062	0.69124	0.64552	0.71298	-3.83E-04	0.74231	-0.00195		32.976	0.72248	30.4042	0.20234		0.65088	0.90062	0.702	0.89039	0.71298	-3.83E-04	0.83773	0.00205		0.69222	0.64796	0.73284	0.60991	0.74335	-0.00181	0.99155	-0.00183
0.65188	0.90437	0.69222	0.64796	0.71398	-4.37E-04	0.74335	-0.00181		33.076	0.72117	30.5042	0.20095		0.65188	0.90437	0.70298	0.89327	0.71398	-4.37E-04	0.83874	0.00205		0.69325	0.65036	0.73386	0.61337	0.74434	-0.00185	0.99254	-0.00192
0.65289	0.90864	0.69325	0.65036	0.71498	-3.04E-04	0.74434	-0.00185		33.176	0.71246	30.6042	0.2016		0.65289	0.90864	0.70397	0.89949	0.71498	-3.04E-04	0.83976	0.00205		0.69422	0.65368	0.73486	0.61549	0.74534	-0.00162	0.99355	-0.00213
0.65387	0.91247	0.69422	0.65368	0.71596	-2.72E-04	0.74534	-0.00162		33.276	0.7222	30.7042	0.20186		0.65387	0.91247	0.70497	0.90248	0.71596	-2.72E-04	0.84075	0.00205		0.69525	0.65623	0.73585	0.6197	0.74632	-0.00186	0.99455	-0.00204
0.65488	0.91563	0.69525	0.65623	0.71697	-4.01E-04	0.74632	-0.00186		33.376	0.71772	30.8042	0.20061		0.65488	0.91563	0.70597	0.9075	0.71697	-4.01E-04	0.84175	0.00206		0.69627	0.65807	0.73683	0.6224	0.74734	-0.002	0.99555	-0.00219
0.6559	0.91963	0.69627	0.65807	0.71798	-4.04E-04	0.74734	-0.002		33.476	0.72007	30.9042	0.20165		0.6559	0.91963	0.70694	0.91153	0.71798	-4.04E-04	0.84273	0.00205		0.69723	0.66255	0.73785	0.62387	0.74834	-0.00189	0.99654	-0.00197
0.65692	0.92188	0.69723	0.66255	0.71896	-2.66E-04	0.74834	-0.00189		33.576	0.72431	31.0042	0.20158		0.65692	0.92188	0.70793	0.91467	0.71896	-2.66E-04	0.84377	0.00205		0.69823	0.66467	0.73884	0.62586	0.74935	-0.00218	0.99754	-0.00225
0.65792	0.92692	0.69823	0.66467	0.71996	-3.86E-04	0.74935	-0.00218		33.676	0.71998	31.1042	0.20165		0.65792	0.92692	0.70895	0.91851	0.71996	-3.86E-04	0.84475	0.00205		0.69925	0.66657	0.73982	0.62727	0.75031	-0.00218	0.99852	-0.00238
0.6589	0.93074	0.69925	0.66657	0.72096	-3.14E-04	0.75031	-0.00218		33.776	0.7247	31.2042	0.20211		0.6589	0.93074	0.70994	0.92111	0.72096	-3.14E-04	0.84577	0.00205		0.70025	0.67087	0.74085	0.62974	0.75132	-0.00194	0.99953	-0.00215
0.65992	0.93413	0.70025	0.67087	0.72197	-2.54E-04	0.75132	-0.00194		33.876	0.72403	31.3042	0.20197		0.65992	0.93413	0.71096	0.92516	0.72197	-2.54E-04	0.84675	0.00206		0.70123	0.67432	0.74185	0.63367	0.75232	-0.00222	1.00055	-0.00209
0.66092	0.93797	0.70123	0.67432	0.72297	-5.55E-04	0.75232	-0.00222		33.976	0.72394	31.4042	0.19926		0.66092	0.93797	0.712	0.92818	0.72297	-5.55E-04	0.84775	0.00205		0.70222	0.67731	0.74283	0.6371	0.75333	-0.00217	1.00155	-0.00216
0.66189	0.94242	0.70222	0.67731	0.72394	-2.91E-04	0.75333	-0.00217		34.076	0.71944	31.5042	0.20019		0.66189	0.94242	0.71298	0.93018	0.72394	-2.91E-04	0.84875	0.00206		0.70322	0.67859	0.74383	0.64108	0.75435	-0.00198	1.00256	-0.00199
0.6629	0.94619	0.70322	0.67859	0.72494	-5.08E-04	0.75435	-0.00198		34.176	0.71815	31.6042	0.19938		0.6629	0.94619	0.714	0.93269	0.72494	-5.08E-04	0.84974	0.00206		0.70423	0.68113	0.74485	0.64266	0.75533	-0.00206	1.00355	-0.00218
0.66391	0.95036	0.70423	0.68113	0.72596	-3.34E-04	0.75533	-0.00206		34.276	0.71895	31.7042	0.19977		0.66391	0.95036	0.71498	0.93739	0.72596	-3.34E-04	0.85073	0.00205		0.70525	0.68468	0.74586	0.64567	0.75633	-0.00169	1.00454	-0.00206
0.66492	0.95447	0.70525	0.68468	0.72696	-3.79E-04	0.75633	-0.00169		34.376	0.72087	31.8042	0.19996		0.66492	0.95447	0.71597	0.94224	0.72696	-3.79E-04	0.85175	0.00205		0.70626	0.68706	0.74686	0.64744	0.75733	-0.00204	1.00555	-0.00197
0.66589	0.95812	0.70626	0.68706	0.72795	-2.93E-04	0.75733	-0.00204		34.476	0.71799	31.9042	0.19963		0.66589	0.95812	0.71697	0.94617	0.72795	-2.93E-04	0.85275	0.00206		0.70725	0.68935	0.74785	0.64942	0.75832	-0.00193	1.00654	-0.00206
0.66689	0.96082	0.70725	0.68935	0.72898	-2.36E-04	0.75832	-0.00193		34.576	0.71921	32.0042	0.19855		0.66689	0.96082	0.71796	0.94925	0.72898	-2.36E-04	0.85374	0.00205		0.70824	0.69087	0.74885	0.6519	0.7593	-0.00185	1.00758	-0.00189
0.66791	0.96592	0.70824	0.69087	0.72996	-1.73E-04	0.7593	-0.00185		34.676	0.718	32.1042	0.19947		0.66791	0.96592	0.71898	0.95456	0.72996	-1.73E-04	0.85474	0.00205		0.70925	0.69454	0.74984	0.65363	0.76031	-0.00168	1.00858	-0.0021
0.6689	0.96955	0.70925	0.69454	0.73096	-1.93E-04	0.76031	-0.00168		34.776	0.7243	32.2042	0.19938		0.6689	0.96955	0.71997	0.95863	0.73096	-1.93E-04	0.85574	0.00206		0.71026	0.69837	0.75084	0.65514	0.76132	-0.00196	1.00953	-0.00215
0.66991	0.97309	0.71026	0.69837	0.73197	-3.43E-04	0.76132	-0.00196		34.876	0.72005	32.3042	0.1991		0.66991	0.97309	0.72096	0.96328	0.73197	-3.43E-04	0.85674	0.00206		0.71126	0.70206	0.75183	0.65786	0.76232	-0.00176	1.01053	-0.00229
0.67087	0.97804	0.71126	0.70206	0.73295	-3.47E-04	0.76232	-0.00176		34.976	0.72094	32.4042	0.19878		0.67087	0.97804	0.72197	0.96679	0.73295	-3.47E-04	0.85773	0.00206		0.71226	0.70622	0.75283	0.66045	0.76331	-0.00188	1.01156	-0.00233
0.67189	0.98189	0.71226	0.70622	0.73396	-3.86E-04	0.76331	-0.00188		35.076	0.71745	32.5042	0.19855		0.67189	0.98189	0.72296	0.96928	0.73396	-3.86E-04	0.85874	0.00206		0.71324	0.70857	0.75384	0.66261	0.76433	-0.00206	1.01256	-0.00238
0.67288	0.98634	0.71324	0.70857	0.73494	-2.80E-04	0.76433	-0.00206		35.176	0.7259	32.6042	0.19912		0.67288	0.98634	0.72395	0.97519	0.73494	-2.80E-04	0.85972	0.00206		0.71425	0.71249	0.75484	0.66559	0.76532	-0.00204	1.01357	-0.00215
0.67389	0.99045	0.71425	0.71249	0.73594	-3.31E-04	0.76532	-0.00204		35.276	0.72376	32.7042	0.19822		0.67389	0.99045	0.72495	0.97742	0.73594	-3.31E-04	0.86073	0.00206		0.71525	0.71603	0.75584	0.66872	0.76632	-0.00232	1.01456	-0.00214
0.67489	0.99593	0.71525	0.71603	0.73695	-3.08E-04	0.76632	-0.00232		35.376	0.71783	32.8042	0.19882		0.67489	0.99593	0.72598	0.98258	0.73695	-3.08E-04	0.86173	0.00206		0.71624	0.71914	0.75684	0.6696	0.76732	-0.00198	1.01554	-0.00196
0.67592	0.99889	0.71624	0.71914	0.73795	-3.38E-04	0.76732	-0.00198		35.476	0.72277	32.9042	0.20072		0.67592	0.99889	0.72695	0.98613	0.73795	-3.38E-04	0.86273	0.00207		0.71724	0.72263	0.75785	0.67266	0.76831	-0.00202	1.01656	-0.00217
0.67688	1.00141	0.71724	0.72263	0.73895	-3.10E-04	0.76831	-0.00202		35.576	0.71742	33.0042	0.1969		0.67688	1.00141	0.72795	0.98807	0.73895	-3.10E-04	0.86373	0.00206		0.71825	0.72574	0.7588	0.67518	0.76932	-0.00199	1.01755	-0.00186
0.67791	1.00437	0.71825	0.72574	0.73995	-2.53E-04	0.76932	-0.00199		35.676	0.70981	33.1042	0.19736		0.67791	1.00437	0.72895	0.99245	0.73995	-2.53E-04	0.86471	0.00206		0.71926	0.72833	0.75984	0.67659	0.77032	-0.0019	1.01854	-0.00219
0.67891	1.00718	0.71926	0.72833	0.74096	-2.31E-04	0.77032	-0.0019		35.776	0.71903	33.2042	0.1975		0.67891	1.00718	0.72993	0.99499	0.74096	-2.31E-04	0.86569	0.00206		0.72026	0.72981	0.76083	0.67802	0.77132	-0.00198	1.01957	-0.00217
0.67989	1.00917	0.72026	0.72981	0.74195	-1.74E-04	0.77132	-0.00198		35.876	0.72254	33.3042	0.19695		0.67989	1.00917	0.73094	0.99915	0.74195	-1.74E-04	0.86669	0.00206		0.72125	0.73014	0.7618	0.68123	0.77232	-0.0021	1.02057	-0.0019
0.68088	1.00976	0.72125	0.73014	0.74295	-2.88E-04	0.77232	-0.0021		35.976	0.7187	33.4042	0.19618		0.68088	1.00976	0.73194	1.00233	0.74295	-2.88E-04	0.86771	0.00206		0.72222	0.7333	0.76284	0.68459	0.77335	-0.002	1.02154	-0.00201
0.68187	1.01132	0.72222	0.7333	0.74394	-3.18E-04	0.77335	-0.002		36.076	0.72954	33.5042	0.19748		0.68187	1.01132	0.73294	1.00461	0.74394	-3.18E-04	0.86871	0.00206		0.72322	0.73601	0.76384	0.68737	0.77437	-0.00211	1.02255	-0.00209
0.6829	1.01754	0.72322	0.73601	0.74493	-4.43E-04	0.77437	-0.00211		36.176	0.72563	33.6042	0.19762		0.6829	1.01754	0.73396	1.00972	0.74493	-4.43E-04	0.86972	0.00207		0.72422	0.73929	0.76484	0.69087	0.77531	-0.00218	1.02357	-0.00214
0.6839	1.02142	0.72422	0.73929	0.74593	-1.35E-05	0.77531	-0.00218		36.276	0.71086	33.7042	0.1982		0.6839	1.02142	0.73496	1.01189	0.74593	-1.35E-05	0.87074	0.00206		0.72523	0.74244	0.76584	0.69375	0.77632	-0.00186	1.02457	-0.00229
0.68488	1.02681	0.72523	0.74244	0.74695	-4.29E-04	0.77632	-0.00186		36.376	0.7247	33.8042	0.19688		0.68488	1.02681	0.73596	1.01695	0.74695	-4.29E-04	0.87172	0.00207		0.72627	0.74568	0.76683	0.6958	0.77731	-0.00173	1.02556	-0.00201
0.6859	1.03142	0.72627	0.74568	0.74796	-2.43E-04	0.77731	-0.00173		36.476	0.72184	33.9042	0.19702		0.6859	1.03142	0.73698	1.02018	0.74796	-2.43E-04	0.87272	0.00206		0.72726	0.75117	0.76784	0.69758	0.77833	-0.00206	1.02657	-0.00217
0.68691	1.03494	0.72726	0.75117	0.74893	-3.40E-04	0.77833	-0.00206		36.576	0.72044	34.0042	0.19584		0.68691	1.03494	0.73798	1.02247	0.74893	-3.40E-04	0.87373	0.00206		0.72825	0.75479	0.76883	0.70053	0.77931	-0.00199	1.02759	-0.00211
0.68789	1.03922	0.72825	0.75479	0.74997	-2.38E-04	0.77931	-0.00199		36.676	0.71944	34.1042	0.19621		0.68789	1.03922	0.73898	1.0266	0.74997	-2.38E-04	0.87471	0.00207		0.72926	0.75805	0.76983	0.70246	0.7803	-0.00184	1.02854	-0.00181
0.68892	1.04132	0.72926	0.75805	0.75095	-3.66E-04	0.7803	-0.00184		36.776	0.71708	34.2042	0.19463		0.68892	1.04132	0.73997	1.02902	0.75095	-3.66E-04	0.87572	0.00207		0.73024	0.76144	0.77083	0.70378	0.78131	-0.00196	1.02954	-0.00196
0.68991	1.04454	0.73024	0.76144	0.75194	-3.95E-04	0.78131	-0.00196		36.876	0.72355	34.3042	0.19498		0.68991	1.04454	0.74099	1.03331	0.75194	-3.95E-04	0.8767	0.00207		0.73125	0.76347	0.77182	0.70504	0.78229	-0.00191	1.03052	-0.00195
0.6909	1.04876	0.73125	0.76347	0.75292	-4.67E-04	0.78229	-0.00191		36.976	0.71975	34.4042	0.19628		0.6909	1.04876	0.74197	1.03835	0.75292	-4.67E-04	0.87774	0.00207		0.73225	0.76561	0.7728	0.70836	0.78331	-0.002	1.03153	-0.00232
0.69191	1.05313	0.73225	0.76561	0.75392	-2.87E-04	0.78331	-0.002		37.076	0.72261	34.5042	0.19459		0.69191	1.05313	0.74295	1.04103	0.75392	-2.87E-04	0.8787	0.00207		0.73324	0.76751	0.7738	0.71041	0.78431	-0.00179	1.03253	-0.00195
0.69289	1.05706	0.73324	0.76751	0.75493	-2.19E-04	0.78431	-0.00179		37.176	0.71916	34.6042	0.19408		0.69289	1.05706	0.74394	1.04612	0.75493	-2.19E-04	0.87972	0.00207		0.73424	0.76981	0.77483	0.71412	0.78531	-0.00201	1.03353	-0.00216
0.69391	1.05935	0.73424	0.76981	0.75594	-3.06E-04	0.78531	-0.00201		37.276	0.7182	34.7042	0.19361		0.69391	1.05935	0.74495	1.04981	0.75594	-3.06E-04	0.88072	0.00207		0.73524	0.77356	0.77584	0.71727	0.78634	-0.00195	1.03455	-0.00208
0.6949	1.06126	0.73524	0.77356	0.75695	-2.41E-04	0.78634	-0.00195		37.376	0.7233	34.8042	0.19505		0.6949	1.06126	0.74595	1.0539	0.75695	-2.41E-04	0.88172	0.00207		0.73625	0.77529	0.77682	0.72008	0.78733	-0.0018	1.03555	-0.00182
0.69588	1.06372	0.73625	0.77529	0.75795	-3.12E-04	0.78733	-0.0018		37.476	0.72005	34.9042	0.19361		0.69588	1.06372	0.74693	1.05756	0.75795	-3.12E-04	0.8827	0.00207		0.73724	0.77899	0.77783	0.72239	0.78834	-0.00195	1.03652	-0.00215
0.69689	1.06594	0.73724	0.77899	0.75894	-2.18E-04	0.78834	-0.00195		37.576	0.72188	35.0042	0.19296		0.69689	1.06594	0.74797	1.06139	0.75894	-2.18E-04	0.88372	0.00207		0.73823	0.78135	0.77881	0.72566	0.78929	-0.00202	1.03754	-0.0018
0.6979	1.07219	0.73823	0.78135	0.75995	-2.26E-04	0.78929	-0.00202		37.676	0.72474	35.1042	0.19422		0.6979	1.07219	0.74894	1.06552	0.75995	-2.26E-04	0.88471	0.00207		0.73926	0.78321	0.77982	0.72636	0.79034	-0.00193	1.03856	-0.00205
0.69891	1.07787	0.73926	0.78321	0.76094	-2.74E-04	0.79034	-0.00193		37.776	0.72534	35.2042	0.19373		0.69891	1.07787	0.74994	1.06885	0.76094	-2.74E-04	0.8857	0.00207		0.74023	0.78659	0.78083	0.72846	0.79133	-0.00213	1.03957	-0.00208
0.69986	1.08233	0.74023	0.78659	0.76193	-1.28E-04	0.79133	-0.00213		37.876	0.72072	35.3042	0.19371		0.69986	1.08233	0.75093	1.07411	0.76193	-1.28E-04	0.88672	0.00207		0.74126	0.78874	0.78182	0.73096	0.7923	-0.00215	1.04056	-0.00215
0.70088	1.08761	0.74126	0.78874	0.76294	-2.99E-04	0.7923	-0.00215		37.976	0.722	35.4042	0.19137		0.70088	1.08761	0.75197	1.07624	0.76294	-2.99E-04	0.88772	0.00208		0.74224	0.7918	0.78281	0.73195	0.79333	-0.00195	1.04153	-0.00199
0.70189	1.09071	0.74224	0.7918	0.76395	-2.80E-04	0.79333	-0.00195		38.076	0.72538	35.5042	0.1931		0.70189	1.09071	0.75296	1.07978	0.76395	-2.80E-04	0.88873	0.00208		0.74325	0.79451	0.78382	0.73453	0.79431	-0.00193	1.04256	-0.00208
0.70289	1.095	0.74325	0.79451	0.76496	-3.00E-04	0.79431	-0.00193		38.176	0.71662	35.6042	0.19387		0.70289	1.095	0.75397	1.08283	0.76496	-3.00E-04	0.88972	0.00207		0.74425	0.79833	0.78485	0.73632	0.79533	-0.00158	1.04357	-0.00223
0.70389	1.09756	0.74425	0.79833	0.76596	-2.89E-04	0.79533	-0.00158		38.276	0.72408	35.7042	0.19148		0.70389	1.09756	0.75495	1.08418	0.76596	-2.89E-04	0.89073	0.00208		0.74525	0.80208	0.78581	0.73971	0.79633	-0.00187	1.04456	-0.00191
0.70486	1.10015	0.74525	0.80208	0.76693	-2.33E-04	0.79633	-0.00187		38.376	0.71989	35.8042	0.19276		0.70486	1.10015	0.75597	1.08633	0.76693	-2.33E-04	0.89171	0.00208		0.74624	0.80439	0.78684	0.74178	0.79729	-0.00184	1.04553	-0.00207
0.7059	1.10192	0.74624	0.80439	0.76794	-2.61E-04	0.79729	-0.00184		38.476	0.72399	35.9042	0.19155		0.7059	1.10192	0.75697	1.09014	0.76794	-2.61E-04	0.89272	0.00208		0.74728	0.80627	0.78786	0.74384	0.79829	-0.00217	1.04655	-0.00189
0.70688	1.10576	0.74728	0.80627	0.76893	-3.58E-04	0.79829	-0.00217		38.576	0.71763	36.0042	0.19051		0.70688	1.10576	0.75795	1.09281	0.76893	-3.58E-04	0.89372	0.00207		0.74827	0.80813	0.78884	0.74583	0.7993	-0.00219	1.04753	-0.00208
0.70789	1.11056	0.74827	0.80813	0.76994	-3.51E-04	0.7993	-0.00219		38.676	0.71747	36.1042	0.19252		0.70789	1.11056	0.75894	1.09568	0.76994	-3.51E-04	0.89472	0.00208		0.74925	0.81269	0.78982	0.74752	0.80028	-0.00206	1.04851	-0.00221
0.7089	1.11459	0.74925	0.81269	0.77095	-3.65E-04	0.80028	-0.00206		38.776	0.72174	36.2042	0.191		0.7089	1.11459	0.75993	1.09848	0.77095	-3.65E-04	0.89575	0.00208		0.75026	0.81569	0.79086	0.75111	0.8013	-0.002	1.04951	-0.00223
0.70988	1.11867	0.75026	0.81569	0.77192	-4.29E-04	0.8013	-0.002		38.876	0.71624	36.3042	0.19232		0.70988	1.11867	0.76094	1.10094	0.77192	-4.29E-04	0.89671	0.00208		0.75126	0.81796	0.79182	0.75158	0.80231	-0.00185	1.05056	-0.00225
0.71086	1.122	0.75126	0.81796	0.77295	-2.34E-04	0.80231	-0.00185		38.976	0.71692	36.4042	0.19111		0.71086	1.122	0.76193	1.10489	0.77295	-2.34E-04	0.8977	0.00208		0.75226	0.82218	0.79283	0.75157	0.80331	-0.00186	1.05154	-0.00222
0.7119	1.12232	0.75226	0.82218	0.77395	-4.52E-04	0.80331	-0.00186		39.076	0.7182	36.5042	0.19074		0.7119	1.12232	0.76291	1.10969	0.77395	-4.52E-04	0.89872	0.00208		0.75326	0.82509	0.79384	0.75407	0.80431	-0.00213	1.05254	-0.00212
0.71288	1.12735	0.75326	0.82509	0.77496	-3.33E-04	0.80431	-0.00213		39.176	0.72257	36.6042	0.19167		0.71288	1.12735	0.76398	1.11404	0.77496	-3.33E-04	0.89973	0.00208		0.75425	0.82809	0.79483	0.75803	0.80529	-0.00172	1.05353	-0.00194
0.71389	1.13016	0.75425	0.82809	0.77594	-2.93E-04	0.80529	-0.00172		39.276	0.71671	36.7042	0.18933		0.71389	1.13016	0.76497	1.11618	0.77594	-2.93E-04	0.90071	0.00208		0.75523	0.83004	0.79581	0.76038	0.80633	-0.0017	1.05455	-0.0021
0.71491	1.13274	0.75523	0.83004	0.77694	-2.56E-04	0.80633	-0.0017		39.376	0.72371	36.8042	0.1903		0.71491	1.13274	0.76595	1.12032	0.77694	-2.56E-04	0.90169	0.00208		0.75626	0.83168	0.79679	0.76367	0.80732	-0.00178	1.05553	-0.00211
0.71591	1.13497	0.75626	0.83168	0.77792	-3.15E-04	0.80732	-0.00178		39.476	0.7225	36.9042	0.19046		0.71591	1.13497	0.76694	1.12425	0.77792	-3.15E-04	0.90271	0.00208		0.75725	0.83483	0.79784	0.76519	0.80833	-0.00213	1.05655	-0.00191
0.71691	1.13673	0.75725	0.83483	0.77894	-3.30E-04	0.80833	-0.00213		39.576	0.71767	37.0042	0.19042		0.71691	1.13673	0.76792	1.12669	0.77894	-3.30E-04	0.9037	0.00208		0.75826	0.83801	0.7988	0.76854	0.80931	-0.0019	1.05753	-0.00223
0.7179	1.14208	0.75826	0.83801	0.77992	-3.02E-04	0.80931	-0.0019		39.676	0.71768	37.1042	0.18942		0.7179	1.14208	0.76896	1.13179	0.77992	-3.02E-04	0.9047	0.00209		0.75924	0.84043	0.79982	0.77015	0.81032	-0.0018	1.05854	-0.00244
0.71891	1.14409	0.75924	0.84043	0.78093	-4.31E-04	0.81032	-0.0018		39.776	0.72808	37.2042	0.18921		0.71891	1.14409	0.76992	1.1363	0.78093	-4.31E-04	0.90573	0.00209		0.76023	0.84283	0.80079	0.77281	0.81132	-0.00198	1.05956	-0.00208
0.7199	1.14452	0.76023	0.84283	0.7819	-5.27E-04	0.81132	-0.00198		39.876	0.71632	37.3042	0.18977		0.7199	1.14452	0.77095	1.14074	0.7819	-5.27E-04	0.9067	0.00208		0.76121	0.84495	0.80181	0.77532	0.81232	-0.00213	1.06056	-0.00211
0.7209	1.14553	0.76121	0.84495	0.78293	-3.78E-04	0.81232	-0.00213		39.976	0.71582	37.4042	0.18995		0.7209	1.14553	0.77194	1.14411	0.78293	-3.78E-04	0.90771	0.00209		0.76222	0.84701	0.80279	0.77609	0.81333	-0.00203	1.06154	-0.00249
0.72189	1.1486	0.76222	0.84701	0.78393	-2.56E-04	0.81333	-0.00203		40.076	0.7102	37.5042	0.18838		0.72189	1.1486	0.77296	1.14559	0.78393	-2.56E-04	0.90872	0.00209		0.76322	0.84954	0.8038	0.77793	0.81431	-0.00179	1.06256	-0.00223
0.72291	1.1561	0.76322	0.84954	0.78493	-2.70E-04	0.81431	-0.00179		40.176	0.72956	37.6042	0.18826		0.72291	1.1561	0.77395	1.1478	0.78493	-2.70E-04	0.90971	0.00208		0.76421	0.85139	0.80482	0.77917	0.81532	-0.00177	1.06353	-0.00208
0.72389	1.16246	0.76421	0.85139	0.78594	-5.00E-04	0.81532	-0.00177		40.276	0.71667	37.7042	0.18859		0.72389	1.16246	0.77495	1.15049	0.78594	-5.00E-04	0.91071	0.00209		0.76523	0.85378	0.80579	0.78152	0.81631	-0.00173	1.06454	-0.0022
0.72488	1.17012	0.76523	0.85378	0.78693	-5.59E-04	0.81631	-0.00173		40.376	0.7169	37.8042	0.18877		0.72488	1.17012	0.77594	1.15298	0.78693	-5.59E-04	0.91174	0.00209		0.76626	0.85763	0.80681	0.7839	0.81731	-0.00189	1.06553	-0.00201
0.72589	1.17385	0.76626	0.85763	0.78792	-4.60E-04	0.81731	-0.00189		40.476	0.72517	37.9042	0.18931		0.72589	1.17385	0.77696	1.15675	0.78792	-4.60E-04	0.91272	0.00209		0.76726	0.86026	0.80785	0.78654	0.81829	-0.00161	1.06656	-0.00207
0.72688	1.17609	0.76726	0.86026	0.78895	-4.09E-04	0.81829	-0.00161		40.576	0.71777	38.0042	0.18884		0.72688	1.17609	0.77795	1.15992	0.78895	-4.09E-04	0.9137	0.00209		0.76824	0.86332	0.80883	0.78879	0.81931	-0.00197	1.06752	-0.0021
0.72789	1.18221	0.76824	0.86332	0.78994	-2.21E-04	0.81931	-0.00197		40.676	0.72085	38.1042	0.18866		0.72789	1.18221	0.77896	1.16359	0.78994	-2.21E-04	0.91471	0.00209		0.76925	0.86672	0.80981	0.78931	0.8203	-0.00182	1.06854	-0.00198
0.72888	1.18415	0.76925	0.86672	0.79093	-2.64E-04	0.8203	-0.00182		40.776	0.72261	38.2042	0.1878		0.72888	1.18415	0.77994	1.16643	0.79093	-2.64E-04	0.91571	0.00209		0.77024	0.86961	0.81081	0.79222	0.82131	-0.00177	1.06953	-0.00234
0.72988	1.18635	0.77024	0.86961	0.79194	-3.09E-04	0.82131	-0.00177		40.876	0.7227	38.3042	0.18683		0.72988	1.18635	0.78093	1.16922	0.79194	-3.09E-04	0.9167	0.00209		0.77121	0.87199	0.81181	0.79471	0.82229	-0.00161	1.07055	-0.00205
0.73087	1.18794	0.77121	0.87199	0.79294	-2.75E-04	0.82229	-0.00161		40.976	0.71998	38.4042	0.18653		0.73087	1.18794	0.78194	1.17242	0.79294	-2.75E-04	0.9177	0.00209		0.77222	0.87605	0.81282	0.79739	0.82331	-0.00196	1.07153	-0.00191
0.73186	1.1908	0.77222	0.87605	0.79395	-4.30E-04	0.82331	-0.00196		41.076	0.71646	38.5042	0.1859		0.73186	1.1908	0.78293	1.17725	0.79395	-4.30E-04	0.91872	0.0021		0.77321	0.87751	0.81382	0.79902	0.82432	-0.00187	1.07254	-0.00213
0.73286	1.19483	0.77321	0.87751	0.79511	-4.22E-04	0.82432	-0.00187		41.176	0.72661	38.6042	0.18697		0.73286	1.19483	0.78392	1.18155	0.79511	-4.22E-04	0.9197	0.00209		0.77423	0.88048	0.81481	0.80164	0.82532	-0.00179	1.07354	-0.00199
0.73391	1.19762	0.77423	0.88048	0.79626	-4.95E-04	0.82532	-0.00179		41.276	0.72572	38.7042	0.18641		0.73391	1.19762	0.78495	1.18497	0.79626	-4.95E-04	0.92071	0.0021		0.77522	0.88246	0.8158	0.80436	0.82631	-0.00192	1.07455	-0.00204
0.73488	1.20038	0.77522	0.88246	0.7972	-5.94E-04	0.82631	-0.00192		41.376	0.72318	38.8042	0.18727		0.73488	1.20038	0.78593	1.18717	0.7972	-5.94E-04	0.92172	0.0021		0.77622	0.88363	0.81682	0.80573	0.82731	-0.0018	1.07553	-0.00188
0.7359	1.20606	0.77622	0.88363	0.79816	-4.70E-04	0.82731	-0.0018		41.476	0.71731	38.9042	0.18676		0.7359	1.20606	0.78692	1.18998	0.79816	-4.70E-04	0.92271	0.0021		0.77726	0.88947	0.81778	0.80818	0.82828	-0.00197	1.0765	-0.00204
0.73689	1.21022	0.77726	0.88947	0.79922	-4.64E-04	0.82828	-0.00197		41.576	0.72183	39.0042	0.18704		0.73689	1.21022	0.7879	1.1927	0.79922	-4.64E-04	0.92371	0.0021		0.77823	0.89191	0.81881	0.81038	0.82929	-0.00187	1.07752	-0.00215
0.73789	1.2152	0.77823	0.89191	0.80021	-3.98E-04	0.82929	-0.00187		41.676	0.71438	39.1042	0.1859		0.73789	1.2152	0.78894	1.19369	0.80021	-3.98E-04	0.92471	0.0021		0.77922	0.8952	0.8198	0.81321	0.83032	-0.00183	1.07852	-0.00222
0.73889	1.21598	0.77922	0.8952	0.80115	-6.08E-04	0.83032	-0.00183		41.776	0.71374	39.2042	0.18523		0.73889	1.21598	0.78993	1.19581	0.80115	-6.08E-04	0.9257	0.0021		0.78021	0.89825	0.82083	0.81561	0.83131	-0.00195	1.07954	-0.00225
0.73988	1.22016	0.78021	0.89825	0.80214	-4.17E-04	0.83131	-0.00195		41.876	0.7174	39.3042	0.1843		0.73988	1.22016	0.79091	1.19818	0.80214	-4.17E-04	0.92671	0.0021		0.78125	0.90189	0.82181	0.81867	0.83235	-0.00179	1.08053	-0.00212
0.7409	1.2219	0.78125	0.90189	0.80324	-5.91E-04	0.83235	-0.00179		41.976	0.72158	39.4042	0.18525		0.7409	1.2219	0.7919	1.20178	0.80324	-5.91E-04	0.92772	0.0021		0.78226	0.90431	0.8228	0.81998	0.83332	-0.00172	1.08153	-0.00212
0.74188	1.22282	0.78226	0.90431	0.80421	-5.21E-04	0.83332	-0.00172		42.076	0.72104	39.5042	0.18532		0.74188	1.22282	0.79295	1.2033	0.80421	-5.21E-04	0.92871	0.00211		0.78324	0.90529	0.82382	0.82316	0.83432	-0.00183	1.08253	-0.0023
0.7429	1.22285	0.78324	0.90529	0.80525	-5.13E-04	0.83432	-0.00183		42.176	0.72033	39.6042	0.18514		0.7429	1.22285	0.79394	1.20617	0.80525	-5.13E-04	0.92968	0.0021		0.78422	0.90685	0.82481	0.82557	0.8353	-0.00173	1.08352	-0.00199
0.74388	1.22448	0.78422	0.90685	0.8063	-5.27E-04	0.8353	-0.00173		42.276	0.7102	39.7042	0.1847		0.74388	1.22448	0.79492	1.21133	0.8063	-5.27E-04	0.93071	0.0021		0.78523	0.90904	0.82582	0.82738	0.83632	-0.00177	1.08452	-0.00224
0.74487	1.23086	0.78523	0.90904	0.8072	-4.82E-04	0.83632	-0.00177		42.376	0.72021	39.8042	0.18602		0.74487	1.23086	0.79595	1.21519	0.8072	-4.82E-04	0.93171	0.0021		0.78623	0.91115	0.82683	0.82864	0.83732	-0.00195	1.08552	-0.00237
0.74589	1.23497	0.78623	0.91115	0.80821	-5.26E-04	0.83732	-0.00195		42.476	0.7176	39.9042	0.18437		0.74589	1.23497	0.79693	1.21867	0.80821	-5.26E-04	0.93272	0.0021		0.78725	0.91391	0.82783	0.83153	0.8383	-0.00197	1.08653	-0.00218
0.74686	1.23699	0.78725	0.91391	0.80928	-4.40E-04	0.8383	-0.00197		42.576	0.71896	40.0042	0.18549		0.74686	1.23699	0.79794	1.22152	0.80928	-4.40E-04	0.93371	0.0021		0.78822	0.9138	0.8288	0.83347	0.8393	-0.0017	1.08753	-0.00204
0.74788	1.24104	0.78822	0.9138	0.81029	-5.56E-04	0.8393	-0.0017		42.676	0.72204	40.1042	0.18393		0.74788	1.24104	0.79894	1.22358	0.81029	-5.56E-04	0.93469	0.0021		0.78923	0.91572	0.82982	0.83547	0.8403	-0.00163	1.08854	-0.0021
0.74887	1.24485	0.78923	0.91572	0.81125	-6.68E-04	0.8403	-0.00163		42.776	0.71448	40.2042	0.18319		0.74887	1.24485	0.79993	1.22464	0.81125	-6.68E-04	0.9357	0.0021		0.79024	0.91978	0.83082	0.83742	0.8413	-0.00183	1.08953	-0.00221
0.74985	1.2485	0.79024	0.91978	0.81217	-6.32E-04	0.8413	-0.00183		42.876	0.72019	40.3042	0.18359		0.74985	1.2485	0.80094	1.22703	0.81217	-6.32E-04	0.93668	0.0021		0.79123	0.92176	0.83184	0.83866	0.84232	-0.00186	1.09054	-0.00211
0.75086	1.25113	0.79123	0.92176	0.81322	-5.28E-04	0.84232	-0.00186		42.976	0.72003	40.4042	0.18477		0.75086	1.25113	0.80195	1.23223	0.81322	-5.28E-04	0.93767	0.0021		0.79224	0.92576	0.83283	0.83947	0.84331	-0.00187	1.09153	-0.00222
0.75189	1.25375	0.79224	0.92576	0.81422	-5.12E-04	0.84331	-0.00187		43.076	0.70981	40.5042	0.18502		0.75189	1.25375	0.80295	1.23468	0.81422	-5.12E-04	0.93866	0.00211		0.79324	0.92943	0.83383	0.84173	0.84431	-0.00195	1.09254	-0.00218
0.75286	1.25809	0.79324	0.92943	0.81524	-6.15E-04	0.84431	-0.00195		43.176	0.72389	40.6042	0.1841		0.75286	1.25809	0.80393	1.23913	0.81524	-6.15E-04	0.9397	0.00211		0.79421	0.93134	0.83482	0.84335	0.84534	-0.00201	1.09354	-0.00225
0.75389	1.25984	0.79421	0.93134	0.81624	-4.51E-04	0.84534	-0.00201		43.276	0.71241	40.7042	0.18349		0.75389	1.25984	0.80495	1.24331	0.81624	-4.51E-04	0.94067	0.00211		0.79522	0.93261	0.83583	0.84663	0.84634	-0.00169	1.09455	-0.00196
0.75487	1.26282	0.79522	0.93261	0.8172	-7.25E-04	0.84634	-0.00169		43.376	0.71802	40.8042	0.18356		0.75487	1.26282	0.80595	1.24687	0.8172	-7.25E-04	0.94167	0.00211		0.79623	0.93253	0.83683	0.84658	0.84732	-0.00167	1.09551	-0.00221
0.75585	1.26532	0.79623	0.93253	0.81821	-6.99E-04	0.84732	-0.00167		43.476	0.7247	40.9042	0.18389		0.75585	1.26532	0.80696	1.25211	0.81821	-6.99E-04	0.94266	0.00211		0.7972	0.93511	0.83779	0.84818	0.8483	-0.00213	1.09655	-0.00222
0.75687	1.26672	0.7972	0.93511	0.81924	-7.18E-04	0.8483	-0.00213		43.576	0.72469	41.0042	0.18363		0.75687	1.26672	0.80794	1.25347	0.81924	-7.18E-04	0.94367	0.00211		0.79823	0.93578	0.83882	0.85056	0.8493	-0.002	1.09754	-0.00224
0.75788	1.27246	0.79823	0.93578	0.82017	-6.22E-04	0.8493	-0.002		43.676	0.71875	41.1042	0.18442		0.75788	1.27246	0.80896	1.25645	0.82017	-6.22E-04	0.94466	0.00211		0.79922	0.94095	0.8398	0.85168	0.85033	-0.00199	1.09854	-0.00199
0.75886	1.27592	0.79922	0.94095	0.82123	-6.28E-04	0.85033	-0.00199		43.776	0.71818	41.2042	0.18287		0.75886	1.27592	0.80994	1.25966	0.82123	-6.28E-04	0.94569	0.00211		0.80019	0.94603	0.8408	0.85332	0.85132	-0.00182	1.09953	-0.00205
0.75987	1.27926	0.80019	0.94603	0.82225	-3.63E-04	0.85132	-0.00182		43.876	0.71688	41.3042	0.18215		0.75987	1.27926	0.81093	1.26141	0.82225	-3.63E-04	0.94669	0.00211		0.80122	0.94789	0.84183	0.85571	0.85233	-0.00175	1.10052	-0.00199
0.76087	1.2827	0.80122	0.94789	0.82324	-3.13E-04	0.85233	-0.00175		43.976	0.71395	41.4042	0.18285		0.76087	1.2827	0.81194	1.2646	0.82324	-3.13E-04	0.94769	0.00212		0.80221	0.95089	0.84284	0.8566	0.8533	-0.00198	1.10151	-0.00206
0.76188	1.28454	0.80221	0.95089	0.82418	-3.13E-04	0.8533	-0.00198		44.076	0.71815	41.5042	0.18208		0.76188	1.28454	0.81295	1.26548	0.82418	-3.13E-04	0.9487	0.00211		0.80322	0.95314	0.84382	0.85972	0.85432	-0.00179	1.10254	-0.00208
0.76287	1.28776	0.80322	0.95314	0.82517	-4.24E-04	0.85432	-0.00179		44.176	0.71571	41.6042	0.1818		0.76287	1.28776	0.81397	1.26965	0.82517	-4.24E-04	0.9497	0.00212		0.80422	0.9542	0.84484	0.86204	0.85531	-0.00182	1.10351	-0.00213
0.76387	1.28971	0.80422	0.9542	0.82625	-5.88E-04	0.85531	-0.00182		44.276	0.72143	41.7042	0.1828		0.76387	1.28971	0.81496	1.2755	0.82625	-5.88E-04	0.95069	0.00212		0.80521	0.95598	0.84584	0.86574	0.85635	-0.00185	1.10451	-0.00192
0.76489	1.29309	0.80521	0.95598	0.82722	-5.99E-04	0.85635	-0.00185		44.376	0.71671	41.8042	0.18261		0.76489	1.29309	0.81596	1.27624	0.82722	-5.99E-04	0.95166	0.00211		0.80623	0.958	0.84683	0.86927	0.85731	-0.00189	1.10556	-0.00194
0.76586	1.29594	0.80623	0.958	0.82816	-3.54E-04	0.85731	-0.00189		44.476	0.71795	41.9042	0.1822		0.76586	1.29594	0.81696	1.27787	0.82816	-3.54E-04	0.95269	0.00212		0.80723	0.96128	0.84781	0.87048	0.85831	-0.00168	1.10652	-0.00194
0.7669	1.29883	0.80723	0.96128	0.82916	-5.35E-04	0.85831	-0.00168		44.576	0.71153	42.0042	0.18447		0.7669	1.29883	0.81796	1.27964	0.82916	-5.35E-04	0.95367	0.00212		0.80821	0.96335	0.8488	0.87491	0.85932	-0.00191	1.10749	-0.00225
0.76786	1.30299	0.80821	0.96335	0.8302	-4.85E-04	0.85932	-0.00191		44.676	0.71943	42.1042	0.1831		0.76786	1.30299	0.81896	1.28333	0.8302	-4.85E-04	0.95465	0.00212		0.80922	0.96484	0.84981	0.87601	0.86033	-0.00181	1.10852	-0.00208
0.76886	1.30494	0.80922	0.96484	0.83124	-6.26E-04	0.86033	-0.00181		44.776	0.71557	42.2042	0.18393		0.76886	1.30494	0.81997	1.28582	0.83124	-6.26E-04	0.95568	0.00212		0.81024	0.96849	0.85082	0.87921	0.86133	-0.00169	1.10953	-0.002
0.76986	1.31027	0.81024	0.96849	0.83227	-7.26E-04	0.86133	-0.00169		44.876	0.71139	42.3042	0.18248		0.76986	1.31027	0.82096	1.28648	0.83227	-7.26E-04	0.95664	0.00212		0.81121	0.96985	0.8518	0.8811	0.86232	-0.00189	1.11052	-0.00212
0.77086	1.31219	0.81121	0.96985	0.83319	-4.90E-04	0.86232	-0.00189		44.976	0.71848	42.4042	0.1816		0.77086	1.31219	0.82195	1.29153	0.83319	-4.90E-04	0.95769	0.00212		0.8122	0.9736	0.85281	0.88276	0.86332	-0.00178	1.11151	-0.002
0.77187	1.31528	0.8122	0.9736	0.83415	-6.19E-04	0.86332	-0.00178		45.076	0.71829	42.5042	0.18079		0.77187	1.31528	0.82293	1.29405	0.83415	-6.19E-04	0.95865	0.00212		0.81323	0.97717	0.85382	0.88338	0.86433	-0.00168	1.11252	-0.00216
0.77286	1.31924	0.81323	0.97717	0.83533	-7.22E-04	0.86433	-0.00168		45.176	0.71832	42.6042	0.18241		0.77286	1.31924	0.82393	1.29783	0.83533	-7.22E-04	0.95967	0.00212		0.8142	0.97752	0.85482	0.88153	0.86531	-0.00176	1.11352	-0.00218
0.77388	1.32197	0.8142	0.97752	0.83623	-5.27E-04	0.86531	-0.00176		45.276	0.72223	42.7042	0.18245		0.77388	1.32197	0.82496	1.29841	0.83623	-5.27E-04	0.96066	0.00213		0.81522	0.98005	0.85579	0.88161	0.8663	-0.00187	1.11453	-0.00238
0.77485	1.32615	0.81522	0.98005	0.83714	-5.90E-04	0.8663	-0.00187		45.376	0.71783	42.8042	0.18076		0.77485	1.32615	0.82597	1.29845	0.83714	-5.90E-04	0.96166	0.00213		0.8162	0.98159	0.85682	0.88273	0.86733	-0.00172	1.11552	-0.00233
0.77588	1.33138	0.8162	0.98159	0.83817	-4.72E-04	0.86733	-0.00172		45.476	0.71185	42.9042	0.18178		0.77588	1.33138	0.82694	1.30453	0.83817	-4.72E-04	0.96268	0.00213		0.81723	0.98576	0.85782	0.88303	0.8683	-0.00189	1.11651	-0.00205
0.77686	1.33364	0.81723	0.98576	0.83919	-4.00E-04	0.8683	-0.00189		45.576	0.71804	43.0042	0.18178		0.77686	1.33364	0.82791	1.30598	0.83919	-4.00E-04	0.96365	0.00213		0.81822	0.98848	0.8588	0.88495	0.86931	-0.00179	1.11753	-0.00229
0.77785	1.33675	0.81822	0.98848	0.84015	-5.17E-04	0.86931	-0.00179		45.676	0.71239	43.1042	0.18167		0.77785	1.33675	0.82895	1.30923	0.84015	-5.17E-04	0.96465	0.00213		0.81921	0.99166	0.85981	0.88542	0.87032	-0.0018	1.11853	-0.0021
0.77887	1.33569	0.81921	0.99166	0.84118	-5.89E-04	0.87032	-0.0018		45.776	0.71262	43.2042	0.18134		0.77887	1.33569	0.82993	1.31191	0.84118	-5.89E-04	0.96567	0.00213		0.82024	0.9924	0.86083	0.88856	0.87131	-0.00183	1.11951	-0.00197
0.77989	1.33392	0.82024	0.9924	0.84214	-5.05E-04	0.87131	-0.00183		45.876	0.71406	43.3042	0.18273		0.77989	1.33392	0.83093	1.3172	0.84214	-5.05E-04	0.96665	0.00213		0.82121	0.9928	0.86181	0.8925	0.87227	-0.00198	1.12052	-0.00206
0.78087	1.33115	0.82121	0.9928	0.84314	-8.73E-04	0.87227	-0.00198		45.976	0.71591	43.4042	0.18245		0.78087	1.33115	0.83195	1.31851	0.84314	-8.73E-04	0.96767	0.00213		0.82224	0.99621	0.86281	0.89579	0.87329	-0.00194	1.1215	-0.00237
0.78187	1.32932	0.82224	0.99621	0.84422	-6.57E-04	0.87329	-0.00194		46.076	0.70661	43.5042	0.18199		0.78187	1.32932	0.83295	1.32163	0.84422	-6.57E-04	0.96863	0.00213		0.82322	0.99868	0.86383	0.89946	0.87428	-0.00208	1.12253	-0.00203
0.78282	1.33568	0.82322	0.99868	0.84515	-5.30E-04	0.87428	-0.00208		46.176	0.71823	43.6042	0.1815		0.78282	1.33568	0.83394	1.32701	0.84515	-5.30E-04	0.96967	0.00214		0.82422	1.00199	0.86482	0.9029	0.87528	-0.00195	1.12352	-0.00199
0.78385	1.34155	0.82422	1.00199	0.84626	-5.01E-04	0.87528	-0.00195		46.276	0.71978	43.7042	0.18123		0.78385	1.34155	0.83495	1.33167	0.84626	-5.01E-04	0.97068	0.00213		0.82521	1.00395	0.86579	0.90512	0.87629	-0.0018	1.12453	-0.00188
0.78485	1.3501	0.82521	1.00395	0.8471	-7.12E-04	0.87629	-0.0018		46.376	0.71381	43.8042	0.18173		0.78485	1.3501	0.83595	1.33398	0.8471	-7.12E-04	0.97164	0.00214		0.82622	1.00607	0.86684	0.90769	0.8773	-0.00189	1.12553	-0.00215
0.78587	1.35797	0.82622	1.00607	0.84821	-4.43E-04	0.8773	-0.00189		46.476	0.71612	43.9042	0.18067		0.78587	1.35797	0.83695	1.33773	0.84821	-4.43E-04	0.97266	0.00214		0.82722	1.01017	0.8678	0.90856	0.87829	-0.00175	1.12654	-0.00203
0.78684	1.35939	0.82722	1.01017	0.84921	-6.17E-04	0.87829	-0.00175		46.576	0.7168	44.0042	0.17974		0.78684	1.35939	0.83795	1.33724	0.84921	-6.17E-04	0.97368	0.00214		0.82824	1.01418	0.86881	0.91202	0.87929	-0.00193	1.12754	-0.00207
0.78781	1.36242	0.82824	1.01418	0.85015	-6.71E-04	0.87929	-0.00193		46.676	0.72151	44.1042	0.18051		0.78781	1.36242	0.83894	1.33873	0.85015	-6.71E-04	0.97467	0.00214		0.82922	1.01629	0.86981	0.91074	0.88032	-0.00184	1.12852	-0.00212
0.78885	1.36517	0.82922	1.01629	0.85119	-5.27E-04	0.88032	-0.00184		46.776	0.70969	44.2042	0.18187		0.78885	1.36517	0.83998	1.34207	0.85119	-5.27E-04	0.97565	0.00213		0.83021	1.01992	0.87079	0.91279	0.8813	-0.00169	1.12953	-0.00208
0.78988	1.36922	0.83021	1.01992	0.85217	-4.70E-04	0.8813	-0.00169		46.876	0.71223	44.3042	0.18058		0.78988	1.36922	0.84094	1.342	0.85217	-4.70E-04	0.97666	0.00214		0.83122	1.02217	0.8718	0.91387	0.88231	-0.00191	1.13054	-0.00215
0.79086	1.37088	0.83122	1.02217	0.85313	-5.12E-04	0.88231	-0.00191		46.976	0.71098	44.4042	0.18014		0.79086	1.37088	0.84196	1.34582	0.85313	-5.12E-04	0.97764	0.00214		0.83224	1.02456	0.87276	0.91522	0.88329	-0.00196	1.1315	-0.00203
0.79186	1.37258	0.83224	1.02456	0.85412	-6.21E-04	0.88329	-0.00196		47.076	0.71413	44.5042	0.18146		0.79186	1.37258	0.84295	1.35074	0.85412	-6.21E-04	0.97864	0.00214		0.83323	1.02717	0.8738	0.91812	0.88431	-0.0017	1.13253	-0.0022
0.79288	1.37673	0.83323	1.02717	0.85511	-5.10E-04	0.88431	-0.0017		47.176	0.71073	44.6042	0.17972		0.79288	1.37673	0.84396	1.35245	0.85511	-5.10E-04	0.97964	0.00214		0.83422	1.03014	0.8748	0.91901	0.8853	-0.00171	1.1335	-0.00201
0.79388	1.37931	0.83422	1.03014	0.85614	-6.57E-04	0.8853	-0.00171		47.276	0.71834	44.7042	0.18134		0.79388	1.37931	0.84496	1.35731	0.85614	-6.57E-04	0.98062	0.00214		0.83519	1.03486	0.87578	0.92097	0.8863	-0.00188	1.13454	-0.00214
0.79487	1.38115	0.83519	1.03486	0.85713	-5.29E-04	0.8863	-0.00188		47.376	0.70727	44.8042	0.18072		0.79487	1.38115	0.84594	1.35902	0.85713	-5.29E-04	0.98164	0.00214		0.83621	1.03819	0.87678	0.92316	0.8873	-0.00189	1.13552	-0.00197
0.79585	1.38354	0.83621	1.03819	0.85817	-6.54E-04	0.8873	-0.00189		47.476	0.71521	44.9042	0.18051		0.79585	1.38354	0.84692	1.35893	0.85817	-6.54E-04	0.98261	0.00214		0.8372	1.0411	0.87778	0.92541	0.88828	-0.00186	1.13654	-0.00198
0.79686	1.38559	0.8372	1.0411	0.85913	-3.21E-04	0.88828	-0.00186		47.576	0.71267	45.0042	0.18076		0.79686	1.38559	0.84795	1.3603	0.85913	-3.21E-04	0.98364	0.00214		0.83823	1.04201	0.87877	0.92732	0.88931	-0.00148	1.13753	-0.00227
0.79787	1.38928	0.83823	1.04201	0.86021	-6.00E-04	0.88931	-0.00148		47.676	0.71736	45.1042	0.18065		0.79787	1.38928	0.84896	1.36428	0.86021	-6.00E-04	0.98465	0.00214		0.83921	1.04366	0.87977	0.92762	0.8903	-0.00176	1.13856	-0.00221
0.79886	1.39014	0.83921	1.04366	0.86127	-6.23E-04	0.8903	-0.00176		47.776	0.71242	45.2042	0.17933		0.79886	1.39014	0.84995	1.36914	0.86127	-6.23E-04	0.98564	0.00214		0.84024	1.04799	0.88077	0.93074	0.89128	-0.00195	1.13955	-0.00203
0.79985	1.39423	0.84024	1.04799	0.86222	-6.49E-04	0.89128	-0.00195		47.876	0.71049	45.3042	0.18035		0.79985	1.39423	0.85094	1.37091	0.86222	-6.49E-04	0.98665	0.00215		0.8412	1.05017	0.88178	0.93091	0.8923	-0.00169	1.14055	-0.00226
0.80086	1.39792	0.8412	1.05017	0.86321	-6.99E-04	0.8923	-0.00169		47.976	0.71473	45.4042	0.18132		0.80086	1.39792	0.85193	1.37495	0.86321	-6.99E-04	0.98765	0.00215		0.84223	1.05201	0.8828	0.93279	0.89328	-0.00183	1.14154	-0.002
0.80185	1.39992	0.84223	1.05201	0.86427	-6.53E-04	0.89328	-0.00183		48.076	0.71608	45.5042	0.18041		0.80185	1.39992	0.85293	1.37899	0.86427	-6.53E-04	0.98866	0.00214		0.84321	1.05392	0.88381	0.93534	0.89427	-0.00158	1.14251	-0.00212
0.8029	1.40404	0.84321	1.05392	0.8652	-5.96E-04	0.89427	-0.00158		48.176	0.71822	45.6042	0.1809		0.8029	1.40404	0.85394	1.38106	0.8652	-5.96E-04	0.98963	0.00215		0.84421	1.05454	0.88482	0.93866	0.8953	-0.00182	1.14354	-0.00213
0.80387	1.40847	0.84421	1.05454	0.86625	-4.80E-04	0.8953	-0.00182		48.276	0.71416	45.7042	0.18037		0.80387	1.40847	0.85495	1.38493	0.86625	-4.80E-04	0.99063	0.00215		0.84522	1.0576	0.88581	0.94022	0.89629	-0.0019	1.14454	-0.00213
0.80487	1.4118	0.84522	1.0576	0.86729	-7.44E-04	0.89629	-0.0019		48.376	0.7155	45.8042	0.18102		0.80487	1.4118	0.85593	1.38473	0.86729	-7.44E-04	0.99165	0.00215		0.84622	1.05922	0.88681	0.94182	0.89728	-0.00201	1.14555	-0.00212
0.80587	1.41563	0.84622	1.05922	0.86829	-2.78E-04	0.89728	-0.00201		48.476	0.71605	45.9042	0.18035		0.80587	1.41563	0.85691	1.38568	0.86829	-2.78E-04	0.99261	0.00215		0.8472	1.05869	0.8878	0.94157	0.89827	-0.00166	1.14654	-0.00183
0.80688	1.41705	0.8472	1.05869	0.86916	-6.81E-04	0.89827	-0.00166		48.576	0.71059	46.0042	0.1806		0.80688	1.41705	0.85794	1.38724	0.86916	-6.81E-04	0.99363	0.00215		0.84821	1.06255	0.88876	0.94407	0.89926	-0.00165	1.14754	-0.00209
0.80787	1.42126	0.84821	1.06255	0.87025	-5.13E-04	0.89926	-0.00165		48.676	0.70855	46.1042	0.17997		0.80787	1.42126	0.85893	1.38868	0.87025	-5.13E-04	0.99463	0.00216		0.8492	1.06745	0.88978	0.94475	0.90025	-0.00227	1.14851	-0.00216
0.80888	1.42463	0.8492	1.06745	0.87115	-4.20E-04	0.90025	-0.00227		48.776	0.71388	46.2042	0.17974		0.80888	1.42463	0.85992	1.39178	0.87115	-4.20E-04	0.99562	0.00215		0.8502	1.06805	0.89077	0.94757	0.90127	-0.00176	1.14953	-0.002
0.80985	1.42806	0.8502	1.06805	0.87219	-4.68E-04	0.90127	-0.00176		48.876	0.71649	46.3042	0.18067		0.80985	1.42806	0.8609	1.39402	0.87219	-4.68E-04	0.99664	0.00216		0.8512	1.06921	0.89181	0.95081	0.90227	-0.00159	1.15052	-0.00226
0.81087	1.43253	0.8512	1.06921	0.8732	-5.12E-04	0.90227	-0.00159		48.976	0.71438	46.4042	0.18048		0.81087	1.43253	0.86193	1.39919	0.8732	-5.12E-04	0.99766	0.00216		0.85221	1.0732	0.89279	0.95244	0.90329	-0.00202	1.15152	-0.00225
0.81188	1.43368	0.85221	1.0732	0.87424	-5.48E-04	0.90329	-0.00202		49.076	0.70867	46.5042	0.18076		0.81188	1.43368	0.8629	1.39991	0.87424	-5.48E-04	0.99862	0.00216		0.8532	1.07496	0.8938	0.95484	0.90427	-0.00159	1.15251	-0.0021
0.81289	1.43543	0.8532	1.07496	0.87521	-5.23E-04	0.90427	-0.00159		49.176	0.71276	46.6042	0.17877		0.81289	1.43543	0.86394	1.40328	0.87521	-5.23E-04	0.99963	0.00216		0.85421	1.07632	0.89481	0.95418	0.90528	-0.00183	1.15351	-0.00187
0.81388	1.43722	0.85421	1.07632	0.87629	-8.32E-04	0.90528	-0.00183		49.276	0.71694	46.7042	0.1806		0.81388	1.43722	0.86491	1.4058	0.87629	-8.32E-04	1.00065	0.00216		0.85519	1.07827	0.89579	0.95525	0.90627	-0.00176	1.15452	-0.00216
0.81493	1.44058	0.85519	1.07827	0.87731	-5.41E-04	0.90627	-0.00176		49.376	0.71875	46.8042	0.17993		0.81493	1.44058	0.86592	1.40688	0.87731	-5.41E-04	1.00164	0.00216		0.8562	1.07897	0.8968	0.95507	0.90729	-0.00195	1.15552	-0.0021
0.81591	1.44333	0.8562	1.07897	0.87819	-7.95E-04	0.90729	-0.00195		49.476	0.71568	46.9042	0.1803		0.81591	1.44333	0.86694	1.40946	0.87819	-7.95E-04	1.00263	0.00217		0.85722	1.08296	0.89779	0.95532	0.90829	-0.00199	1.15652	-0.00231
0.81689	1.44395	0.85722	1.08296	0.87934	-4.68E-04	0.90829	-0.00199		49.576	0.71356	47.0042	0.18076		0.81689	1.44395	0.86793	1.40998	0.87934	-4.68E-04	1.00362	0.00216		0.85821	1.08435	0.89879	0.95908	0.9093	-0.00187	1.15753	-0.00199
0.81788	1.44508	0.85821	1.08435	0.88023	-6.64E-04	0.9093	-0.00187		49.676	0.70906	47.1042	0.17903		0.81788	1.44508	0.86894	1.41221	0.88023	-6.64E-04	1.00465	0.00216		0.85921	1.08731	0.8998	0.95872	0.9103	-0.00184	1.1585	-0.0023
0.81889	1.44445	0.85921	1.08731	0.88128	-6.35E-04	0.9103	-0.00184		49.776	0.71838	47.2042	0.17937		0.81889	1.44445	0.86992	1.41453	0.88128	-6.35E-04	1.00563	0.00217		0.86022	1.08883	0.90078	0.96108	0.91129	-0.00193	1.15951	-0.00196
0.81989	1.4474	0.86022	1.08883	0.88212	-7.93E-04	0.91129	-0.00193		49.876	0.71148	47.3042	0.17849		0.81989	1.4474	0.87094	1.4175	0.88212	-7.93E-04	1.00663	0.00217		0.86121	1.09071	0.90179	0.96232	0.91225	-0.00187	1.16052	-0.00208
0.82087	1.44978	0.86121	1.09071	0.88323	-5.40E-04	0.91225	-0.00187		49.976	0.71018	47.4042	0.17991		0.82087	1.44978	0.87196	1.4217	0.88323	-5.40E-04	1.00764	0.00217		0.86222	1.09262	0.90279	0.96592	0.91327	-0.00191	1.16152	-0.00225
0.82187	1.45486	0.86222	1.09262	0.88417	-6.02E-04	0.91327	-0.00191		50.076	0.70905	47.5042	0.17916		0.82187	1.45486	0.87296	1.42532	0.88417	-6.02E-04	1.00865	0.00217		0.86322	1.09462	0.9038	0.96918	0.91425	-0.00147	1.16252	-0.00206
0.8229	1.45972	0.86322	1.09462	0.88523	-4.58E-04	0.91425	-0.00147		50.176	0.7161	47.6042	0.17905		0.8229	1.45972	0.87394	1.42802	0.88523	-4.58E-04	1.00964	0.00217		0.86424	1.09693	0.90482	0.9712	0.91525	-0.0019	1.16351	-0.00199
0.8239	1.4599	0.86424	1.09693	0.88622	-6.07E-04	0.91525	-0.0019		50.276	0.71132	47.7042	0.17903		0.8239	1.4599	0.87494	1.43207	0.88622	-6.07E-04	1.01064	0.00218		0.86523	1.09867	0.90579	0.97217	0.91628	-0.00199	1.16454	-0.00229
0.8249	1.45902	0.86523	1.09867	0.88722	-4.86E-04	0.91628	-0.00199		50.376	0.70448	47.8042	0.17838		0.8249	1.45902	0.87593	1.43483	0.88722	-4.86E-04	1.01164	0.00218		0.86623	1.09923	0.90677	0.97212	0.91728	-0.00165	1.16551	-0.00207
0.82589	1.45925	0.86623	1.09923	0.88821	-6.10E-04	0.91728	-0.00165		50.476	0.70608	47.9042	0.17949		0.82589	1.45925	0.87692	1.43755	0.88821	-6.10E-04	1.01263	0.00218		0.86722	1.10294	0.90777	0.97277	0.91825	-0.00185	1.16655	-0.00203
0.82686	1.46076	0.86722	1.10294	0.88929	-4.79E-04	0.91825	-0.00185		50.576	0.71607	48.0042	0.17947		0.82686	1.46076	0.87793	1.43835	0.88929	-4.79E-04	1.01362	0.00218		0.86821	1.10412	0.90878	0.97439	0.91927	-0.00167	1.16754	-0.002
0.82785	1.46762	0.86821	1.10412	0.89019	-7.20E-04	0.91927	-0.00167		50.676	0.71226	48.1042	0.1797		0.82785	1.46762	0.87892	1.44163	0.89019	-7.20E-04	1.0146	0.00218		0.86917	1.10471	0.9098	0.97532	0.92029	-0.00203	1.16854	-0.00202
0.82887	1.47297	0.86917	1.10471	0.89126	-5.20E-04	0.92029	-0.00203		50.776	0.71571	48.2042	0.17984		0.82887	1.47297	0.87991	1.44509	0.89126	-5.20E-04	1.01562	0.00218		0.8702	1.11084	0.9108	0.97793	0.92129	-0.00182	1.16951	-0.00186
0.82986	1.47669	0.8702	1.11084	0.89226	-4.71E-04	0.92129	-0.00182		50.876	0.71109	48.3042	0.17921		0.82986	1.47669	0.88093	1.44626	0.89226	-4.71E-04	1.01661	0.00218		0.8712	1.11167	0.9118	0.98054	0.9223	-0.002	1.17051	-0.00198
0.83087	1.47678	0.8712	1.11167	0.89322	-6.76E-04	0.9223	-0.002		50.976	0.70798	48.4042	0.17981		0.83087	1.47678	0.88191	1.44952	0.89322	-6.76E-04	1.01759	0.00218		0.87219	1.1132	0.91279	0.9822	0.92327	-0.00183	1.17152	-0.00214
0.83187	1.47781	0.87219	1.1132	0.89418	-6.68E-04	0.92327	-0.00183		51.076	0.70874	48.5042	0.17997		0.83187	1.47781	0.88294	1.44922	0.89418	-6.68E-04	1.01862	0.00218		0.87315	1.11714	0.91378	0.98547	0.92428	-0.00174	1.17251	-0.00218
0.83288	1.48161	0.87315	1.11714	0.89517	-5.81E-04	0.92428	-0.00174		51.176	0.70881	48.6042	0.1774		0.83288	1.48161	0.8839	1.45133	0.89517	-5.81E-04	1.01963	0.00219		0.87418	1.11972	0.91476	0.98727	0.92528	-0.00193	1.17354	-0.00172
0.83389	1.48667	0.87418	1.11972	0.89629	-6.99E-04	0.92528	-0.00193		51.276	0.70734	48.7042	0.17859		0.83389	1.48667	0.88491	1.45438	0.89629	-6.99E-04	1.02062	0.00219		0.87519	1.12342	0.91578	0.9893	0.92629	-0.00157	1.17454	-0.00195
0.83487	1.49071	0.87519	1.12342	0.89717	-6.79E-04	0.92629	-0.00157		51.376	0.70981	48.8042	0.18081		0.83487	1.49071	0.88591	1.45549	0.89717	-6.79E-04	1.02159	0.00219		0.87618	1.12495	0.91676	0.98962	0.92729	-0.00165	1.17553	-0.00193
0.83583	1.49046	0.87618	1.12495	0.89826	-5.93E-04	0.92729	-0.00165		51.476	0.70977	48.9042	0.17956		0.83583	1.49046	0.88692	1.45955	0.89826	-5.93E-04	1.02261	0.00219		0.87719	1.12812	0.91778	0.99168	0.92827	-0.00199	1.1765	-0.00203
0.83685	1.49076	0.87719	1.12812	0.89914	-5.55E-04	0.92827	-0.00199		51.576	0.71027	49.0042	0.17852		0.83685	1.49076	0.88792	1.46266	0.89914	-5.55E-04	1.02363	0.00219		0.87819	1.13065	0.91878	0.99479	0.92927	-0.00193	1.17753	-0.0021
0.83784	1.49275	0.87819	1.13065	0.90013	-5.01E-04	0.92927	-0.00193		51.676	0.70283	49.1042	0.17828		0.83784	1.49275	0.8889	1.46625	0.90013	-5.01E-04	1.02461	0.00219		0.87918	1.13371	0.91979	0.99617	0.93028	-0.00211	1.17852	-0.00214
0.83886	1.49671	0.87918	1.13371	0.90117	-3.65E-04	0.93028	-0.00211		51.776	0.70522	49.2042	0.17949		0.83886	1.49671	0.88994	1.46876	0.90117	-3.65E-04	1.02562	0.00219		0.88018	1.13648	0.92076	0.99544	0.93127	-0.00188	1.17954	-0.00203
0.83986	1.50216	0.88018	1.13648	0.90214	-4.42E-04	0.93127	-0.00188		51.876	0.71056	49.3042	0.17898		0.83986	1.50216	0.89096	1.47176	0.90214	-4.42E-04	1.0266	0.00219		0.88118	1.1365	0.92178	0.9978	0.93228	-0.00167	1.18052	-0.00212
0.84087	1.50504	0.88118	1.1365	0.90312	-5.25E-04	0.93228	-0.00167		51.976	0.70929	49.4042	0.17852		0.84087	1.50504	0.89194	1.4741	0.90312	-5.25E-04	1.02761	0.00219		0.88219	1.13933	0.92281	0.99833	0.93327	-0.00173	1.18151	-0.00202
0.84184	1.50461	0.88219	1.13933	0.90415	-8.43E-04	0.93327	-0.00173		52.076	0.70714	49.5042	0.17986		0.84184	1.50461	0.89295	1.47461	0.90415	-8.43E-04	1.02858	0.00219		0.8832	1.14043	0.9238	0.9997	0.93429	-0.0016	1.18251	-0.00207
0.84286	1.50791	0.8832	1.14043	0.90511	-5.85E-04	0.93429	-0.0016		52.176	0.70794	49.6042	0.17817		0.84286	1.50791	0.89393	1.47589	0.90511	-5.85E-04	1.02961	0.00219		0.8842	1.14173	0.92478	0.99902	0.9353	-0.00177	1.18353	-0.00194
0.84389	1.51035	0.8842	1.14173	0.90613	-6.54E-04	0.9353	-0.00177		52.276	0.70574	49.7042	0.17847		0.84389	1.51035	0.89493	1.47898	0.90613	-6.54E-04	1.03062	0.00219		0.88519	1.14485	0.92579	0.99881	0.93628	-0.0018	1.18451	-0.00213
0.84488	1.51055	0.88519	1.14485	0.90715	-5.56E-04	0.93628	-0.0018		52.376	0.71057	49.8042	0.17903		0.84488	1.51055	0.89593	1.47797	0.90715	-5.56E-04	1.03159	0.00219		0.88622	1.14596	0.92678	0.9996	0.93728	-0.00179	1.18549	-0.00217
0.84585	1.51157	0.88622	1.14596	0.90815	-7.45E-04	0.93728	-0.00179		52.476	0.71045	49.9042	0.17812		0.84585	1.51157	0.89695	1.48171	0.90815	-7.45E-04	1.03259	0.00219		0.88719	1.14885	0.92777	1.00044	0.93828	-0.0018	1.1865	-0.00191
0.84686	1.51535	0.88719	1.14885	0.90923	-5.58E-04	0.93828	-0.0018		52.576	0.70586	50.0042	0.17828		0.84686	1.51535	0.89791	1.48307	0.90923	-5.58E-04	1.03359	0.00219		0.8882	1.15103	0.92877	1.0034	0.93929	-0.00179	1.1875	-0.00201
0.84786	1.52067	0.8882	1.15103	0.9101	-8.06E-04	0.93929	-0.00179		52.676	0.70352	50.1042	0.17868		0.84786	1.52067	0.89894	1.48493	0.9101	-8.06E-04	1.0346	0.00219		0.88917	1.15539	0.9298	1.00536	0.94028	-0.00173	1.1885	-0.00236
0.84885	1.52219	0.88917	1.15539	0.91124	-5.89E-04	0.94028	-0.00173		52.776	0.7139	50.2042	0.17796		0.84885	1.52219	0.89989	1.48832	0.91124	-5.89E-04	1.0356	0.00219		0.89021	1.15879	0.93077	1.00847	0.94129	-0.00191	1.1895	-0.00201
0.84985	1.52452	0.89021	1.15879	0.91212	-6.42E-04	0.94129	-0.00191		52.876	0.71022	50.3042	0.17849		0.84985	1.52452	0.90092	1.48775	0.91212	-6.42E-04	1.0366	0.00219		0.89121	1.15895	0.9318	1.00914	0.94229	-0.00181	1.1905	-0.00205
0.85088	1.52822	0.89121	1.15895	0.91319	-4.37E-04	0.94229	-0.00181		52.976	0.70691	50.4042	0.17673		0.85088	1.52822	0.90191	1.49031	0.91319	-4.37E-04	1.03759	0.0022		0.89218	1.16285	0.93275	1.01265	0.9433	-0.00178	1.19152	-0.00221
0.85189	1.53154	0.89218	1.16285	0.91404	-6.62E-04	0.9433	-0.00178		53.076	0.7057	50.5042	0.17773		0.85189	1.53154	0.9029	1.49407	0.91404	-6.62E-04	1.03858	0.0022		0.89322	1.16521	0.93379	1.0154	0.94427	-0.00193	1.19251	-0.00181
0.85285	1.53444	0.89322	1.16521	0.91517	-5.71E-04	0.94427	-0.00193		53.176	0.70256	50.6042	0.17733		0.85285	1.53444	0.90391	1.49747	0.91517	-5.71E-04	1.03957	0.0022		0.89419	1.16596	0.93477	1.01544	0.94528	-0.00204	1.19352	-0.00198
0.85389	1.53395	0.89419	1.16596	0.91616	-5.77E-04	0.94528	-0.00204		53.276	0.70695	50.7042	0.17896		0.85389	1.53395	0.90492	1.50155	0.91616	-5.77E-04	1.0406	0.0022		0.89518	1.16937	0.93581	1.01979	0.9463	-0.0017	1.19451	-0.00196
0.85487	1.53643	0.89518	1.16937	0.91712	-6.27E-04	0.9463	-0.0017		53.376	0.71576	50.8042	0.17768		0.85487	1.53643	0.9059	1.50209	0.91712	-6.27E-04	1.04159	0.0022		0.89618	1.17009	0.93679	1.01931	0.94727	-0.00158	1.19552	-0.00188
0.85587	1.53891	0.89618	1.17009	0.91824	-4.70E-04	0.94727	-0.00158		53.476	0.70913	50.9042	0.17736		0.85587	1.53891	0.90693	1.50657	0.91824	-4.70E-04	1.04261	0.00221		0.89718	1.17165	0.93776	1.02075	0.94828	-0.00184	1.19651	-0.00195
0.85687	1.53818	0.89718	1.17165	0.91917	-8.10E-04	0.94828	-0.00184		53.576	0.70725	51.0042	0.17738		0.85687	1.53818	0.9079	1.50824	0.91917	-8.10E-04	1.0436	0.00221		0.89817	1.17383	0.93878	1.02224	0.94927	-0.00174	1.1975	-0.00204
0.85786	1.53932	0.89817	1.17383	0.9202	-7.42E-04	0.94927	-0.00174		53.676	0.70917	51.1042	0.17782		0.85786	1.53932	0.90893	1.51083	0.9202	-7.42E-04	1.04459	0.00221		0.89917	1.17515	0.93977	1.02077	0.95028	-0.00194	1.19851	-0.00208
0.85886	1.54385	0.89917	1.17515	0.92121	-5.68E-04	0.95028	-0.00194		53.776	0.70816	51.2042	0.17715		0.85886	1.54385	0.90991	1.51221	0.92121	-5.68E-04	1.04561	0.00221		0.90016	1.17854	0.94079	1.0219	0.95126	-0.00201	1.19951	-0.00231
0.85983	1.54867	0.90016	1.17854	0.9222	-7.76E-04	0.95126	-0.00201		53.876	0.70585	51.3042	0.17708		0.85983	1.54867	0.91092	1.51333	0.9222	-7.76E-04	1.0466	0.00221		0.90119	1.17924	0.9418	1.02304	0.95225	-0.00162	1.20049	-0.00232
0.86084	1.55026	0.90119	1.17924	0.92309	-7.04E-04	0.95225	-0.00162		53.976	0.70199	51.4042	0.17847		0.86084	1.55026	0.91192	1.51568	0.92309	-7.04E-04	1.04761	0.00221		0.90218	1.18364	0.94278	1.02515	0.95326	-0.00158	1.20148	-0.0024
0.86185	1.55106	0.90218	1.18364	0.92415	-6.61E-04	0.95326	-0.00158		54.076	0.70217	51.5042	0.17757		0.86185	1.55106	0.91293	1.5162	0.92415	-6.61E-04	1.0486	0.00221		0.90321	1.18476	0.94377	1.02991	0.95427	-0.00175	1.20251	-0.0021
0.86283	1.55361	0.90321	1.18476	0.92512	-6.51E-04	0.95427	-0.00175		54.176	0.70656	51.6042	0.17789		0.86283	1.55361	0.91393	1.51505	0.92512	-6.51E-04	1.04962	0.00221		0.90419	1.18641	0.94477	1.03047	0.95523	-0.00171	1.20351	-0.00228
0.86387	1.55355	0.90419	1.18641	0.92616	-7.81E-04	0.95523	-0.00171		54.276	0.6984	51.7042	0.17585		0.86387	1.55355	0.9149	1.52011	0.92616	-7.81E-04	1.0506	0.00221		0.90519	1.18995	0.94578	1.03143	0.95625	-0.00175	1.20449	-0.00194
0.86487	1.55675	0.90519	1.18995	0.92705	-5.83E-04	0.95625	-0.00175		54.376	0.70332	51.8042	0.17787		0.86487	1.55675	0.91592	1.52165	0.92705	-5.83E-04	1.0516	0.00221		0.90621	1.19004	0.94677	1.03074	0.95726	-0.00183	1.20551	-0.00204
0.86582	1.56081	0.90621	1.19004	0.92807	-6.50E-04	0.95726	-0.00183		54.476	0.69515	51.9042	0.17752		0.86582	1.56081	0.9169	1.52338	0.92807	-6.50E-04	1.05258	0.00221		0.90719	1.19206	0.94775	1.02925	0.95824	-0.00169	1.20647	-0.00222
0.86685	1.56297	0.90719	1.19206	0.92914	-5.78E-04	0.95824	-0.00169		54.576	0.7046	52.0042	0.17627		0.86685	1.56297	0.91792	1.52528	0.92914	-5.78E-04	1.05359	0.00222		0.9082	1.19364	0.94876	1.03109	0.95926	-0.00192	1.20748	-0.00211
0.86785	1.56575	0.9082	1.19364	0.93009	-5.43E-04	0.95926	-0.00192		54.676	0.71242	52.1042	0.17655		0.86785	1.56575	0.91891	1.52787	0.93009	-5.43E-04	1.05461	0.00222		0.90919	1.19534	0.94976	1.03312	0.96028	-0.00174	1.20848	-0.00219
0.86883	1.56926	0.90919	1.19534	0.93109	-6.41E-04	0.96028	-0.00174		54.776	0.70727	52.2042	0.17706		0.86883	1.56926	0.91991	1.53032	0.93109	-6.41E-04	1.05558	0.00222		0.9102	1.19831	0.95075	1.03491	0.96128	-0.00187	1.20949	-0.00222
0.86983	1.57201	0.9102	1.19831	0.93214	-7.51E-04	0.96128	-0.00187		54.876	0.70299	52.3042	0.17678		0.86983	1.57201	0.92093	1.53121	0.93214	-7.51E-04	1.05658	0.00222		0.9112	1.1983	0.95175	1.03787	0.96229	-0.00189	1.21048	-0.00206
0.87085	1.56954	0.9112	1.1983	0.93315	-7.47E-04	0.96229	-0.00189		54.976	0.70718	52.4042	0.17602		0.87085	1.56954	0.92194	1.53475	0.93315	-7.47E-04	1.0576	0.00222		0.91218	1.19856	0.95276	1.03884	0.96326	-0.00177	1.21149	-0.00225
0.87185	1.56959	0.91218	1.19856	0.93409	-6.10E-04	0.96326	-0.00177		55.076	0.70272	52.5042	0.17537		0.87185	1.56959	0.92292	1.53771	0.93409	-6.10E-04	1.05859	0.00222		0.91319	1.20171	0.95377	1.04196	0.96428	-0.00148	1.2125	-0.00217
0.87285	1.5722	0.91319	1.20171	0.93511	-8.56E-04	0.96428	-0.00148		55.176	0.69531	52.6042	0.17578		0.87285	1.5722	0.92393	1.54018	0.93511	-8.56E-04	1.05958	0.00222		0.91417	1.20205	0.95476	1.04423	0.96528	-0.00189	1.21349	-0.00209
0.87385	1.57396	0.91417	1.20205	0.93609	-5.64E-04	0.96528	-0.00189		55.276	0.70515	52.7042	0.17646		0.87385	1.57396	0.9249	1.54265	0.93609	-5.64E-04	1.06057	0.00223		0.91518	1.20472	0.95575	1.04651	0.96627	-0.00178	1.21451	-0.00219
0.87485	1.57631	0.91518	1.20472	0.9371	-6.62E-04	0.96627	-0.00178		55.376	0.7073	52.8042	0.17627		0.87485	1.57631	0.92593	1.54192	0.9371	-6.62E-04	1.06161	0.00223		0.91617	1.20737	0.95676	1.04687	0.96729	-0.00163	1.2155	-0.0022
0.87585	1.58058	0.91617	1.20737	0.93814	-8.01E-04	0.96729	-0.00163		55.476	0.70265	52.9042	0.1769		0.87585	1.58058	0.92693	1.54475	0.93814	-8.01E-04	1.06258	0.00223		0.91718	1.21071	0.95777	1.04849	0.96828	-0.00168	1.21653	-0.00215
0.87683	1.58539	0.91718	1.21071	0.93905	-7.07E-04	0.96828	-0.00168		55.576	0.70293	53.0042	0.17655		0.87683	1.58539	0.92795	1.54844	0.93905	-7.07E-04	1.06362	0.00223		0.91817	1.21308	0.95877	1.05066	0.96928	-0.00176	1.21751	-0.00206
0.87782	1.58956	0.91817	1.21308	0.9401	-5.62E-04	0.96928	-0.00176		55.676	0.70187	53.1042	0.17701		0.87782	1.58956	0.92894	1.55261	0.9401	-5.62E-04	1.06458	0.00223		0.91919	1.21196	0.95975	1.05154	0.97026	-0.00175	1.2185	-0.00208
0.87885	1.59419	0.91919	1.21196	0.94114	-7.95E-04	0.97026	-0.00175		55.776	0.70761	53.2042	0.17676		0.87885	1.59419	0.92994	1.55685	0.94114	-7.95E-04	1.0656	0.00223		0.92017	1.21744	0.96078	1.05149	0.97127	-0.00157	1.21951	-0.00216
0.87985	1.60117	0.92017	1.21744	0.94221	-5.97E-04	0.97127	-0.00157		55.876	0.71209	53.3042	0.17585		0.87985	1.60117	0.93095	1.55682	0.94221	-5.97E-04	1.06658	0.00223		0.9212	1.22013	0.96179	1.05229	0.97226	-0.00192	1.22051	-0.00223
0.88083	1.60413	0.9212	1.22013	0.94319	-5.73E-04	0.97226	-0.00192		55.976	0.70743	53.4042	0.17502		0.88083	1.60413	0.93193	1.56112	0.94319	-5.73E-04	1.06759	0.00224		0.92219	1.22491	0.96276	1.05636	0.97326	-0.00166	1.2215	-0.0022
0.88185	1.60355	0.92219	1.22491	0.94412	-7.11E-04	0.97326	-0.00166		56.076	0.69987	53.5042	0.17382		0.88185	1.60355	0.93293	1.5599	0.94412	-7.11E-04	1.0686	0.00223		0.92318	1.22979	0.96376	1.05687	0.97427	-0.00194	1.22246	-0.00215
0.88281	1.60556	0.92318	1.22979	0.94512	-7.36E-04	0.97427	-0.00194		56.176	0.70496	53.6042	0.17662		0.88281	1.60556	0.93395	1.56051	0.94512	-7.36E-04	1.06957	0.00223		0.92419	1.23123	0.96477	1.058	0.97526	-0.00196	1.22348	-0.00198
0.88384	1.60768	0.92419	1.23123	0.94618	-6.52E-04	0.97526	-0.00196		56.276	0.69897	53.7042	0.17671		0.88384	1.60768	0.93496	1.56258	0.94618	-6.52E-04	1.07057	0.00224		0.92518	1.23254	0.96577	1.0599	0.97628	-0.00165	1.22447	-0.00208
0.88485	1.60908	0.92518	1.23254	0.94713	-6.38E-04	0.97628	-0.00165		56.376	0.70672	53.8042	0.17553		0.88485	1.60908	0.93593	1.56119	0.94713	-6.38E-04	1.07159	0.00224		0.92618	1.23286	0.96674	1.06117	0.97726	-0.00146	1.22548	-0.00225
0.88584	1.61216	0.92618	1.23286	0.94808	-6.91E-04	0.97726	-0.00146		56.476	0.70238	53.9042	0.17495		0.88584	1.61216	0.93693	1.56263	0.94808	-6.91E-04	1.07258	0.00224		0.92716	1.23454	0.96777	1.06296	0.97827	-0.00179	1.22647	-0.00198
0.88684	1.61539	0.92716	1.23454	0.94916	-6.75E-04	0.97827	-0.00179		56.576	0.70035	54.0042	0.17567		0.88684	1.61539	0.93789	1.56487	0.94916	-6.75E-04	1.0736	0.00224		0.92816	1.23666	0.96875	1.06548	0.97928	-0.00173	1.22748	-0.00236
0.88783	1.618	0.92816	1.23666	0.95006	-6.45E-04	0.97928	-0.00173		56.676	0.70556	54.1042	0.1749		0.88783	1.618	0.9389	1.56691	0.95006	-6.45E-04	1.07461	0.00224		0.92916	1.23734	0.96978	1.06598	0.98027	-0.00154	1.22847	-0.0023
0.88882	1.61822	0.92916	1.23734	0.95126	-8.36E-04	0.98027	-0.00154		56.776	0.70572	54.2042	0.17546		0.88882	1.61822	0.93989	1.56805	0.95126	-8.36E-04	1.07557	0.00225		0.93019	1.23989	0.97076	1.06975	0.98128	-0.00171	1.22947	-0.00207
0.88984	1.61894	0.93019	1.23989	0.95216	-5.14E-04	0.98128	-0.00171		56.876	0.70101	54.3042	0.17437		0.88984	1.61894	0.9409	1.5691	0.95216	-5.14E-04	1.07658	0.00224		0.93122	1.24105	0.97176	1.07225	0.98225	-0.00187	1.23048	-0.00213
0.89085	1.62124	0.93122	1.24105	0.95309	-6.82E-04	0.98225	-0.00187		56.976	0.70323	54.4042	0.17608		0.89085	1.62124	0.94193	1.57227	0.95309	-6.82E-04	1.07758	0.00224		0.93217	1.24081	0.97278	1.07395	0.98326	-0.00172	1.23147	-0.0022
0.89183	1.62278	0.93217	1.24081	0.95412	-6.26E-04	0.98326	-0.00172		57.076	0.70121	54.5042	0.17472		0.89183	1.62278	0.94292	1.5746	0.95412	-6.26E-04	1.07855	0.00224		0.93317	1.244	0.97374	1.07586	0.98427	-0.00165	1.23249	-0.00208
0.89289	1.62471	0.93317	1.244	0.95511	-6.68E-04	0.98427	-0.00165		57.176	0.69511	54.6042	0.1749		0.89289	1.62471	0.94391	1.57603	0.95511	-6.68E-04	1.07957	0.00223		0.93418	1.24706	0.97476	1.07666	0.98527	-0.00143	1.23348	-0.002
0.89386	1.62525	0.93418	1.24706	0.95612	-5.87E-04	0.98527	-0.00143		57.276	0.70419	54.7042	0.17388		0.89386	1.62525	0.94494	1.58119	0.95612	-5.87E-04	1.08058	0.00223		0.93518	1.24879	0.97572	1.07762	0.98629	-0.00184	1.23449	-0.0022
0.89487	1.62767	0.93518	1.24879	0.95713	-7.40E-04	0.98629	-0.00184		57.376	0.7006	54.8042	0.17428		0.89487	1.62767	0.9459	1.58104	0.95713	-7.40E-04	1.08156	0.00223		0.93619	1.25029	0.97675	1.0758	0.98727	-0.00182	1.23549	-0.00192
0.89586	1.6224	0.93619	1.25029	0.95824	-5.91E-04	0.98727	-0.00182		57.476	0.70615	54.9042	0.17472		0.89586	1.6224	0.94692	1.58428	0.95824	-5.91E-04	1.0826	0.00222		0.93719	1.25376	0.97775	1.07341	0.98828	-0.00178	1.2365	-0.00193
0.89685	1.62562	0.93719	1.25376	0.9591	-7.64E-04	0.98828	-0.00178		57.576	0.70533	55.0042	0.1752		0.89685	1.62562	0.9479	1.58868	0.9591	-7.64E-04	1.08358	0.00222		0.93819	1.25647	0.97874	1.07331	0.98926	-0.00169	1.23752	-0.00211
0.89787	1.63082	0.93819	1.25647	0.96022	-7.27E-04	0.98926	-0.00169		57.676	0.70378	55.1042	0.17388		0.89787	1.63082	0.94894	1.58954	0.96022	-7.27E-04	1.08454	0.00222		0.93916	1.25986	0.97975	1.07417	0.99025	-0.00191	1.23851	-0.00201
0.89884	1.63229	0.93916	1.25986	0.96115	-8.30E-04	0.99025	-0.00191		57.776	0.70245	55.2042	0.17363		0.89884	1.63229	0.94993	1.59174	0.96115	-8.30E-04	1.08557	0.00222		0.94018	1.26201	0.98076	1.07752	0.99125	-0.00159	1.23949	-0.00216
0.89983	1.63567	0.94018	1.26201	0.96216	-8.80E-04	0.99125	-0.00159		57.876	0.70347	55.3042	0.17395		0.89983	1.63567	0.95094	1.59229	0.96216	-8.80E-04	1.08657	0.00222		0.94117	1.26327	0.98174	1.07839	0.99226	-0.00192	1.24051	-0.00185
0.90083	1.63917	0.94117	1.26327	0.96311	-6.82E-04	0.99226	-0.00192		57.976	0.69778	55.4042	0.17275		0.90083	1.63917	0.95192	1.59389	0.96311	-6.82E-04	1.08756	0.00223		0.94216	1.2645	0.98276	1.07919	0.99327	-0.00203	1.2415	-0.00206
0.90183	1.6401	0.94216	1.2645	0.96418	-7.91E-04	0.99327	-0.00203		58.076	0.70025	55.5042	0.17435		0.90183	1.6401	0.95292	1.59849	0.96418	-7.91E-04	1.08857	0.00223		0.94318	1.26727	0.98376	1.08294	0.99427	-0.00185	1.24249	-0.00197
0.90283	1.64379	0.94318	1.26727	0.9651	-7.00E-04	0.99427	-0.00185		58.176	0.69612	55.6042	0.17416		0.90283	1.64379	0.9539	1.60117	0.9651	-7.00E-04	1.08958	0.00223		0.9442	1.26793	0.98475	1.08478	0.99525	-0.00183	1.24349	-0.00221
0.90385	1.64421	0.9442	1.26793	0.96614	-8.40E-04	0.99525	-0.00183		58.276	0.69826	55.7042	0.17479		0.90385	1.64421	0.9549	1.60442	0.96614	-8.40E-04	1.09056	0.00224		0.94518	1.27257	0.98575	1.08694	0.99627	-0.00197	1.24449	-0.00232
0.90481	1.64699	0.94518	1.27257	0.9673	-8.10E-04	0.99627	-0.00197		58.376	0.70242	55.8042	0.1727		0.90481	1.64699	0.9559	1.6051	0.9673	-8.10E-04	1.09156	0.00224		0.94618	1.27392	0.98677	1.08962	0.99725	-0.00156	1.24551	-0.00226
0.90584	1.64543	0.94618	1.27392	0.96811	-6.51E-04	0.99725	-0.00156		58.476	0.7003	55.9042	0.17328		0.90584	1.64543	0.95692	1.60713	0.96811	-6.51E-04	1.09255	0.00225		0.94715	1.27609	0.98774	1.09195	0.99825	-0.00178	1.24648	-0.00206
0.90683	1.64985	0.94715	1.27609	0.96914	-7.10E-04	0.99825	-0.00178		58.576	0.69634	56.0042	0.17328		0.90683	1.64985	0.95789	1.60942	0.96914	-7.10E-04	1.09354	0.00225		0.94817	1.27774	0.98878	1.09549	0.99926	-0.00196	1.24751	-0.00204
0.90783	1.65121	0.94817	1.27774	0.97021	-7.50E-04	0.99926	-0.00196		58.676	0.69733	56.1042	0.1731		0.90783	1.65121	0.9589	1.61045	0.97021	-7.50E-04	1.09456	0.00225		0.94915	1.27881	0.98975	1.09638	1.00025	-0.00194	1.24848	-0.00225
0.90884	1.65492	0.94915	1.27881	0.97117	-6.77E-04	1.00025	-0.00194		58.776	0.70064	56.2042	0.17414		0.90884	1.65492	0.95989	1.61284	0.97117	-6.77E-04	1.09554	0.00226		0.95015	1.28144	0.99075	1.0986	1.00125	-0.00178	1.24949	-0.00196
0.90983	1.66208	0.95015	1.28144	0.97215	-7.66E-04	1.00125	-0.00178		58.876	0.70961	56.3042	0.17442		0.90983	1.66208	0.96087	1.61217	0.97215	-7.66E-04	1.09652	0.00226		0.95116	1.28116	0.99177	1.09959	1.0023	-0.00209	1.25048	-0.00179
0.91083	1.66384	0.95116	1.28116	0.97322	-6.92E-04	1.0023	-0.00209		58.976	0.70666	56.4042	0.17363		0.91083	1.66384	0.96188	1.61668	0.97322	-6.92E-04	1.09755	0.00227		0.95216	1.28359	0.99274	1.1005	1.00325	-0.00179	1.25149	-0.00204
0.91183	1.66738	0.95216	1.28359	0.97411	-7.29E-04	1.00325	-0.00179		59.076	0.70085	56.5042	0.17382		0.91183	1.66738	0.96291	1.61887	0.97411	-7.29E-04	1.09856	0.00227		0.95316	1.28739	0.99375	1.10227	1.00427	-0.00166	1.25249	-0.00216
0.91284	1.67018	0.95316	1.28739	0.97515	-5.29E-04	1.00427	-0.00166		59.176	0.70409	56.6042	0.17296		0.91284	1.67018	0.96388	1.62023	0.97515	-5.29E-04	1.09954	0.00228		0.95414	1.28737	0.99475	1.10128	1.00525	-0.00166	1.25349	-0.00193
0.91385	1.6749	0.95414	1.28737	0.97612	-7.05E-04	1.00525	-0.00166		59.276	0.69628	56.7042	0.17275		0.91385	1.6749	0.9649	1.62157	0.97612	-7.05E-04	1.10056	0.00229		0.95516	1.29118	0.99573	1.10227	1.00625	-0.00148	1.25449	-0.002
0.91481	1.67657	0.95516	1.29118	0.97709	-6.31E-04	1.00625	-0.00148		59.376	0.70455	56.8042	0.17377		0.91481	1.67657	0.96585	1.62267	0.97709	-6.31E-04	1.10155	0.00229		0.95616	1.29225	0.99675	1.10461	1.00727	-0.00157	1.2555	-0.0021
0.91585	1.67506	0.95616	1.29225	0.97812	-7.63E-04	1.00727	-0.00157		59.476	0.69996	56.9042	0.17268		0.91585	1.67506	0.96689	1.62484	0.97812	-7.63E-04	1.10256	0.0023		0.95716	1.29495	0.99774	1.1045	1.00825	-0.00187	1.2565	-0.00195
0.91682	1.6767	0.95716	1.29495	0.9791	-6.98E-04	1.00825	-0.00187		59.576	0.70352	57.0042	0.17222		0.91682	1.6767	0.96791	1.62667	0.9791	-6.98E-04	1.10355	0.0023		0.95815	1.3007	0.99875	1.10622	1.00926	-0.0018	1.25751	-0.00215
0.91785	1.67931	0.95815	1.3007	0.98012	-7.14E-04	1.00926	-0.0018		59.676	0.70718	57.1042	0.17275		0.91785	1.67931	0.96891	1.62615	0.98012	-7.14E-04	1.10454	0.00231		0.95917	1.30213	0.99975	1.1049	1.01026	-0.00165	1.25852	-0.00222
0.91884	1.67792	0.95917	1.30213	0.98111	-7.51E-04	1.01026	-0.00165		59.776	0.69936	57.2042	0.17331		0.91884	1.67792	0.9699	1.6285	0.98111	-7.51E-04	1.10557	0.00231		0.96014	1.3028	1.00077	1.10335	1.01127	-0.00166	1.2595	-0.00208
0.91984	1.67732	0.96014	1.3028	0.98217	-5.15E-04	1.01127	-0.00166		59.876	0.69868	57.3042	0.17314		0.91984	1.67732	0.97092	1.62883	0.98217	-5.15E-04	1.10653	0.00231		0.96116	1.30266	1.00175	1.10479	1.01227	-0.00188	1.26049	-0.00199
0.92085	1.68358	0.96116	1.30266	0.98317	-8.43E-04	1.01227	-0.00188		59.976	0.70473	57.4042	0.17275		0.92085	1.68358	0.97193	1.62794	0.98317	-8.43E-04	1.10756	0.00232		0.96217	1.30029	1.00277	1.10588	1.01327	-0.00219	1.26148	-0.002
0.92185	1.68632	0.96217	1.30029	0.98417	-7.48E-04	1.01327	-0.00219		60.076	0.7035	57.5042	0.1724		0.92185	1.68632	0.9729	1.62838	0.98417	-7.48E-04	1.10856	0.00232		0.96318	1.30218	1.00373	1.10769	1.01426	-0.00178	1.26251	-0.00241
0.92285	1.68953	0.96318	1.30218	0.98514	-6.47E-04	1.01426	-0.00178		60.176	0.7022	57.6042	0.17256		0.92285	1.68953	0.97392	1.632	0.98514	-6.47E-04	1.10956	0.00233		0.96418	1.30485	1.00477	1.10989	1.01527	-0.00186	1.26352	-0.00187
0.92384	1.69454	0.96418	1.30485	0.98626	-6.39E-04	1.01527	-0.00186		60.276	0.70453	57.7042	0.17113		0.92384	1.69454	0.9749	1.63369	0.98626	-6.39E-04	1.11057	0.00233		0.96517	1.31119	1.00574	1.11519	1.01625	-0.00186	1.26447	-0.00186
0.92483	1.69822	0.96517	1.31119	0.98714	-7.04E-04	1.01625	-0.00186		60.376	0.70441	57.8042	0.17194		0.92483	1.69822	0.9759	1.63335	0.98714	-7.04E-04	1.11156	0.00234		0.96615	1.31285	1.00676	1.11727	1.01724	-0.00172	1.26545	-0.0021
0.92584	1.69888	0.96615	1.31285	0.98824	-8.22E-04	1.01724	-0.00172		60.476	0.71105	57.9042	0.17078		0.92584	1.69888	0.9769	1.63385	0.98824	-8.22E-04	1.11254	0.00234		0.96717	1.31533	1.00775	1.11977	1.01823	-0.00198	1.26647	-0.00228
0.92686	1.70178	0.96717	1.31533	0.98917	-7.84E-04	1.01823	-0.00198		60.576	0.70229	58.0042	0.17273		0.92686	1.70178	0.97787	1.63434	0.98917	-7.84E-04	1.11354	0.00234		0.96818	1.31406	1.00876	1.12186	1.01927	-0.00205	1.26749	-0.00189
0.92783	1.7021	0.96818	1.31406	0.99013	-7.52E-04	1.01927	-0.00205		60.676	0.7006	58.1042	0.17113		0.92783	1.7021	0.9789	1.63586	0.99013	-7.52E-04	1.11457	0.00235		0.96915	1.31268	1.00973	1.12378	1.02027	-0.00193	1.26847	-0.00221
0.92884	1.70131	0.96915	1.31268	0.99108	-5.80E-04	1.02027	-0.00193		60.776	0.70226	58.2042	0.17173		0.92884	1.70131	0.97988	1.63989	0.99108	-5.80E-04	1.11559	0.00235		0.97016	1.31609	1.01072	1.12634	1.02129	-0.00156	1.26947	-0.00189
0.92984	1.70473	0.97016	1.31609	0.99215	-6.80E-04	1.02129	-0.00156		60.876	0.70249	58.3042	0.17173		0.92984	1.70473	0.9809	1.64197	0.99215	-6.80E-04	1.11656	0.00235		0.97118	1.31713	1.01176	1.12543	1.02227	-0.00181	1.27048	-0.0021
0.93086	1.70315	0.97118	1.31713	0.99312	-6.78E-04	1.02227	-0.00181		60.976	0.71011	58.4042	0.17256		0.93086	1.70315	0.98188	1.64546	0.99312	-6.78E-04	1.11754	0.00236		0.97215	1.31983	1.01275	1.12464	1.02328	-0.00191	1.27147	-0.00212
0.93184	1.70606	0.97215	1.31983	0.99424	-7.45E-04	1.02328	-0.00191		61.076	0.70736	58.5042	0.17009		0.93184	1.70606	0.98289	1.6478	0.99424	-7.45E-04	1.11858	0.00236		0.97313	1.32386	1.01375	1.12491	1.02428	-0.00188	1.27247	-0.00181
0.93285	1.71047	0.97313	1.32386	0.99514	-7.34E-04	1.02428	-0.00188		61.176	0.70067	58.6042	0.17046		0.93285	1.71047	0.98389	1.64745	0.99514	-7.34E-04	1.11956	0.00237		0.97414	1.32457	1.01475	1.12716	1.02527	-0.00172	1.27348	-0.00202
0.93385	1.71297	0.97414	1.32457	0.99617	-6.70E-04	1.02527	-0.00172		61.276	0.70229	58.7042	0.17185		0.93385	1.71297	0.98487	1.65251	0.99617	-6.70E-04	1.12054	0.00237		0.97515	1.3281	1.01576	1.1273	1.02627	-0.00167	1.27449	-0.002
0.93482	1.71559	0.97515	1.3281	0.99721	-7.32E-04	1.02627	-0.00167		61.376	0.70942	58.8042	0.17166		0.93482	1.71559	0.98591	1.65654	0.99721	-7.32E-04	1.12156	0.00237		0.97613	1.32839	1.01676	1.12777	1.02726	-0.0019	1.2755	-0.00248
0.93583	1.7171	0.97613	1.32839	0.99819	-7.88E-04	1.02726	-0.0019		61.476	0.70183	58.9042	0.17055		0.93583	1.7171	0.98689	1.65675	0.99819	-7.88E-04	1.12255	0.00238		0.97716	1.33112	1.01774	1.12935	1.02826	-0.00184	1.27648	-0.00202
0.93682	1.71812	0.97716	1.33112	0.9991	-5.93E-04	1.02826	-0.00184		61.576	0.70018	59.0042	0.16986		0.93682	1.71812	0.98791	1.65919	0.9991	-5.93E-04	1.12358	0.00238		0.97815	1.33345	1.01878	1.13266	1.02923	-0.00166	1.27748	-0.00181
0.93783	1.72451	0.97815	1.33345	1.00009	-6.02E-04	1.02923	-0.00166		61.676	0.70658	59.1042	0.17094		0.93783	1.72451	0.98889	1.66009	1.00009	-6.02E-04	1.12456	0.00239		0.97916	1.33438	1.01976	1.13277	1.03024	-0.00159	1.27847	-0.00219
0.93882	1.72536	0.97916	1.33438	1.00116	-7.92E-04	1.03024	-0.00159		61.776	0.69801	59.2042	0.17162		0.93882	1.72536	0.98987	1.66248	1.00116	-7.92E-04	1.12556	0.0024		0.98014	1.33799	1.02076	1.13362	1.03123	-0.00168	1.27947	-0.00207
0.93982	1.72567	0.98014	1.33799	1.00217	-7.49E-04	1.03123	-0.00168		61.876	0.7069	59.3042	0.17125		0.93982	1.72567	0.99089	1.66184	1.00217	-7.49E-04	1.12656	0.00239		0.98116	1.33947	1.02179	1.13229	1.03223	-0.00194	1.28047	-0.00211
0.94082	1.72666	0.98116	1.33947	1.0032	-6.82E-04	1.03223	-0.00194		61.976	0.69934	59.4042	0.17013		0.94082	1.72666	0.99191	1.66278	1.0032	-6.82E-04	1.12756	0.00239		0.98216	1.34237	1.02276	1.13383	1.03327	-0.0014	1.28146	-0.00181
0.94183	1.72853	0.98216	1.34237	1.00407	-8.19E-04	1.03327	-0.0014		62.076	0.69986	59.5042	0.16979		0.94183	1.72853	0.99288	1.66408	1.00407	-8.19E-04	1.12858	0.0024		0.98314	1.34426	1.02375	1.13542	1.03426	-0.0017	1.28248	-0.00194
0.94281	1.72966	0.98314	1.34426	1.00515	-6.87E-04	1.03426	-0.0017		62.176	0.70315	59.6042	0.17092		0.94281	1.72966	0.9939	1.66548	1.00515	-6.87E-04	1.12955	0.00239		0.98416	1.34397	1.02475	1.13503	1.03524	-0.00184	1.28347	-0.00196
0.94382	1.72927	0.98416	1.34397	1.00617	-8.03E-04	1.03524	-0.00184		62.276	0.70514	59.7042	0.17074		0.94382	1.72927	0.9949	1.6695	1.00617	-8.03E-04	1.13057	0.0024		0.98515	1.3469	1.02576	1.13767	1.03628	-0.00174	1.28447	-0.00204
0.94483	1.73147	0.98515	1.3469	1.0071	-8.06E-04	1.03628	-0.00174		62.376	0.70498	59.8042	0.16928		0.94483	1.73147	0.99591	1.67151	1.0071	-8.06E-04	1.13155	0.00239		0.98616	1.34784	1.02674	1.14003	1.03726	-0.0019	1.28544	-0.00232
0.94582	1.73028	0.98616	1.34784	1.00817	-8.11E-04	1.03726	-0.0019		62.476	0.70206	59.9042	0.16988		0.94582	1.73028	0.99689	1.67454	1.00817	-8.11E-04	1.13254	0.00239		0.98716	1.34991	1.02777	1.14214	1.03825	-0.00187	1.28645	-0.00198
0.94683	1.73542	0.98716	1.34991	1.00914	-6.74E-04	1.03825	-0.00187		62.576	0.70181	60.0042	0.16923		0.94683	1.73542	0.99787	1.67739	1.00914	-6.74E-04	1.13355	0.00239		0.98816	1.35223	1.02875	1.14652	1.03927	-0.00184	1.28748	-0.00198
0.94782	1.73637	0.98816	1.35223	1.01011	-8.79E-04	1.03927	-0.00184		62.676	0.70352	60.1042	0.16949		0.94782	1.73637	0.9989	1.67697	1.01011	-8.79E-04	1.13456	0.0024		0.98917	1.35502	1.02978	1.14614	1.04027	-0.00169	1.28845	-0.00186
0.94884	1.73886	0.98917	1.35502	1.01118	-7.53E-04	1.04027	-0.00169		62.776	0.70128	60.2042	0.16986		0.94884	1.73886	0.99988	1.67978	1.01118	-7.53E-04	1.13554	0.0024		0.99015	1.35785	1.03074	1.14892	1.04129	-0.00198	1.28946	-0.00182
0.94981	1.74077	0.99015	1.35785	1.01213	-7.55E-04	1.04129	-0.00198		62.876	0.70092	60.3042	0.16983		0.94981	1.74077	1.00087	1.68099	1.01213	-7.55E-04	1.13656	0.0024		0.99114	1.35896	1.03174	1.14811	1.04226	-0.00175	1.29046	-0.00206
0.95083	1.74303	0.99114	1.35896	1.01315	-7.48E-04	1.04226	-0.00175		62.976	0.71271	60.4042	0.16974		0.95083	1.74303	1.00189	1.68301	1.01315	-7.48E-04	1.13754	0.0024		0.99217	1.36258	1.03274	1.15018	1.04325	-0.00178	1.29146	-0.00197
0.95185	1.74575	0.99217	1.36258	1.01409	-7.91E-04	1.04325	-0.00178		63.076	0.70247	60.5042	0.16902		0.95185	1.74575	1.00289	1.68464	1.01409	-7.91E-04	1.13855	0.00241		0.99315	1.36358	1.03373	1.15256	1.04425	-0.00185	1.29247	-0.00211
0.95285	1.75118	0.99315	1.36358	1.01509	-6.36E-04	1.04425	-0.00185		63.176	0.70201	60.6042	0.16877		0.95285	1.75118	1.00389	1.68643	1.01509	-6.36E-04	1.13954	0.00241		0.99413	1.3645	1.03472	1.15339	1.04528	-0.00171	1.29347	-0.00198
0.95384	1.7508	0.99413	1.3645	1.01604	-7.29E-04	1.04528	-0.00171		63.276	0.70562	60.7042	0.16974		0.95384	1.7508	1.0049	1.68935	1.01604	-7.29E-04	1.14054	0.00242		0.99516	1.3654	1.03573	1.15329	1.04626	-0.00156	1.29447	-0.00198
0.95481	1.7514	0.99516	1.3654	1.01717	-6.76E-04	1.04626	-0.00156		63.376	0.70103	60.8042	0.16995		0.95481	1.7514	1.00588	1.69166	1.01717	-6.76E-04	1.14153	0.00242		0.99614	1.36643	1.03676	1.15513	1.04725	-0.00191	1.29546	-0.00201
0.95581	1.75119	0.99614	1.36643	1.01814	-6.90E-04	1.04725	-0.00191		63.476	0.7022	60.9042	0.1683		0.95581	1.75119	1.00688	1.69452	1.01814	-6.90E-04	1.14253	0.00243		0.99714	1.36919	1.03775	1.15617	1.04825	-0.00173	1.29648	-0.00224
0.95683	1.75254	0.99714	1.36919	1.01911	-4.64E-04	1.04825	-0.00173		63.576	0.70537	61.0042	0.16997		0.95683	1.75254	1.0079	1.69648	1.01911	-4.64E-04	1.14354	0.00243		0.99812	1.37122	1.03874	1.157	1.04922	-0.00179	1.29747	-0.00221
0.95783	1.7605	0.99812	1.37122	1.02007	-5.41E-04	1.04922	-0.00179		63.676	0.69819	61.1042	0.17048		0.95783	1.7605	1.00889	1.69711	1.02007	-5.41E-04	1.14451	0.00244		0.99915	1.36799	1.03976	1.15794	1.05024	-0.0017	1.2985	-0.00209
0.95883	1.7646	0.99915	1.36799	1.02102	-8.32E-04	1.05024	-0.0017		63.776	0.70323	61.2042	0.16817		0.95883	1.7646	1.00989	1.6998	1.02102	-8.32E-04	1.14553	0.00245		1.00015	1.37218	1.04077	1.15934	1.05125	-0.00196	1.29949	-0.00191
0.95981	1.76909	1.00015	1.37218	1.02207	-8.46E-04	1.05125	-0.00196		63.876	0.70311	61.3042	0.1684		0.95981	1.76909	1.01089	1.69894	1.02207	-8.46E-04	1.14655	0.00246		1.00116	1.37196	1.04175	1.15954	1.05225	-0.00162	1.30049	-0.00193
0.96082	1.76794	1.00116	1.37196	1.023	-7.93E-04	1.05225	-0.00162		63.976	0.70211	61.4042	0.16782		0.96082	1.76794	1.01188	1.70004	1.023	-7.93E-04	1.14754	0.00247		1.00215	1.36961	1.04275	1.16004	1.05324	-0.00191	1.30151	-0.0017
0.96183	1.77038	1.00215	1.36961	1.02409	-6.02E-04	1.05324	-0.00191		64.076	0.70464	61.5042	0.16793		0.96183	1.77038	1.01288	1.70027	1.02409	-6.02E-04	1.14852	0.00248		1.00319	1.36768	1.04376	1.16233	1.05422	-0.00156	1.3025	-0.0018
0.96283	1.77152	1.00319	1.36768	1.02507	-6.69E-04	1.05422	-0.00156		64.176	0.71413	61.6042	0.16863		0.96283	1.77152	1.01387	1.69799	1.02507	-6.69E-04	1.14955	0.00248		1.00412	1.36536	1.04472	1.16335	1.05521	-0.00184	1.30348	-0.00209
0.96383	1.7713	1.00412	1.36536	1.02618	-7.46E-04	1.05521	-0.00184		64.276	0.70522	61.7042	0.16817		0.96383	1.7713	1.0149	1.69789	1.02618	-7.46E-04	1.15054	0.00249		1.00514	1.37161	1.04575	1.16525	1.05624	-0.00146	1.30448	-0.00186
0.96481	1.77512	1.00514	1.37161	1.02707	-7.74E-04	1.05624	-0.00146		64.376	0.69984	61.8042	0.16905		0.96481	1.77512	1.01588	1.70002	1.02707	-7.74E-04	1.15155	0.0025		1.00616	1.37755	1.04676	1.16648	1.05725	-0.0016	1.30548	-0.00198
0.96581	1.77882	1.00616	1.37755	1.02806	-9.10E-04	1.05725	-0.0016		64.476	0.7	61.9042	0.16826		0.96581	1.77882	1.01688	1.70187	1.02806	-9.10E-04	1.15254	0.00251		1.00714	1.37975	1.04777	1.16486	1.05823	-0.00165	1.3065	-0.00195
0.96684	1.78192	1.00714	1.37975	1.02911	-5.40E-04	1.05823	-0.00165		64.576	0.70535	62.0042	0.16858		0.96684	1.78192	1.01789	1.70316	1.02911	-5.40E-04	1.15354	0.00252		1.00813	1.38052	1.04874	1.16621	1.05925	-0.00187	1.30745	-0.00203
0.96784	1.78242	1.00813	1.38052	1.03005	-6.79E-04	1.05925	-0.00187		64.676	0.7072	62.1042	0.16664		0.96784	1.78242	1.01889	1.70516	1.03005	-6.79E-04	1.15453	0.00252		1.00913	1.38317	1.04973	1.16868	1.06024	-0.00153	1.30848	-0.00196
0.96884	1.78335	1.00913	1.38317	1.03114	-7.60E-04	1.06024	-0.00153		64.776	0.71059	62.2042	0.16856		0.96884	1.78335	1.01989	1.70978	1.03114	-7.60E-04	1.15552	0.00254		1.01015	1.38786	1.05075	1.17151	1.06125	-0.00177	1.30946	-0.00202
0.96983	1.78709	1.01015	1.38786	1.0321	-6.30E-04	1.06125	-0.00177		64.876	0.70229	62.3042	0.16641		0.96983	1.78709	1.02089	1.71188	1.0321	-6.30E-04	1.15653	0.00254		1.01115	1.39188	1.05174	1.17442	1.06227	-0.00188	1.31047	-0.00166
0.97082	1.7855	1.01115	1.39188	1.03318	-6.63E-04	1.06227	-0.00188		64.976	0.70448	62.4042	0.16687		0.97082	1.7855	1.02189	1.71634	1.03318	-6.63E-04	1.15753	0.00255		1.01216	1.39559	1.05275	1.17429	1.06326	-0.0017	1.31146	-0.00188
0.97184	1.7846	1.01216	1.39559	1.03413	-6.70E-04	1.06326	-0.0017		65.076	0.70331	62.5042	0.16747		0.97184	1.7846	1.02288	1.72067	1.03413	-6.70E-04	1.15853	0.00256		1.01317	1.39794	1.05374	1.17593	1.06427	-0.00175	1.31246	-0.00197
0.97284	1.78808	1.01317	1.39794	1.03515	-6.89E-04	1.06427	-0.00175		65.176	0.70451	62.6042	0.16715		0.97284	1.78808	1.02388	1.72319	1.03515	-6.89E-04	1.15954	0.00257		1.01415	1.39867	1.05473	1.17683	1.06528	-0.00191	1.31348	-0.00186
0.97383	1.78994	1.01415	1.39867	1.0362	-6.19E-04	1.06528	-0.00191		65.276	0.68903	62.7042	0.16553		0.97383	1.78994	1.02487	1.72521	1.0362	-6.19E-04	1.16053	0.00258		1.01517	1.40089	1.05573	1.18046	1.06627	-0.00196	1.31444	-0.0018
0.97481	1.79293	1.01517	1.40089	1.03715	-7.41E-04	1.06627	-0.00196		65.376	0.70331	62.8042	0.1662		0.97481	1.79293	1.02587	1.7236	1.03715	-7.41E-04	1.16154	0.00259		1.01615	1.40152	1.05675	1.18267	1.06727	-0.00176	1.31548	-0.00189
0.97582	1.79549	1.01615	1.40152	1.03821	-6.91E-04	1.06727	-0.00176		65.476	0.70277	62.9042	0.1646		0.97582	1.79549	1.02693	1.72622	1.03821	-6.91E-04	1.16252	0.0026		1.01713	1.4047	1.05772	1.18123	1.06825	-0.00169	1.31646	-0.00206
0.97681	1.8002	1.01713	1.4047	1.03917	-6.10E-04	1.06825	-0.00169		65.576	0.69867	63.0042	0.16529		0.97681	1.8002	1.02791	1.72779	1.03917	-6.10E-04	1.16355	0.00261		1.01815	1.40989	1.05873	1.1824	1.06924	-0.00178	1.31746	-0.00194
0.97781	1.79804	1.01815	1.40989	1.04012	-6.45E-04	1.06924	-0.00178		65.676	0.70601	63.1042	0.16555		0.97781	1.79804	1.0289	1.72535	1.04012	-6.45E-04	1.16455	0.00262		1.01917	1.41257	1.05975	1.18232	1.07024	-0.002	1.31847	-0.00186
0.97881	1.79353	1.01917	1.41257	1.04117	-8.27E-04	1.07024	-0.002		65.776	0.70833	63.2042	0.16638		0.97881	1.79353	1.0299	1.73179	1.04117	-8.27E-04	1.16554	0.00263		1.02016	1.41364	1.06074	1.18458	1.07123	-0.00207	1.31946	-0.00157
0.97981	1.79773	1.02016	1.41364	1.0421	-8.25E-04	1.07123	-0.00207		65.876	0.70514	63.3042	0.16606		0.97981	1.79773	1.0309	1.73369	1.0421	-8.25E-04	1.16653	0.00264		1.02117	1.41605	1.06176	1.18438	1.07225	-0.00177	1.3205	-0.00175
0.98079	1.79878	1.02117	1.41605	1.04315	-7.66E-04	1.07225	-0.00177		65.976	0.69726	63.4042	0.16652		0.98079	1.79878	1.03189	1.73554	1.04315	-7.66E-04	1.16755	0.00265		1.02218	1.41497	1.06276	1.18506	1.07323	-0.00182	1.32146	-0.00181
0.9818	1.7984	1.02218	1.41497	1.04418	-8.19E-04	1.07323	-0.00182		66.076	0.70147	63.5042	0.16654		0.9818	1.7984	1.03287	1.73774	1.04418	-8.19E-04	1.16851	0.00266		1.02316	1.41726	1.06374	1.18504	1.07424	-0.00152	1.32246	-0.0017
0.9828	1.79546	1.02316	1.41726	1.04514	-5.96E-04	1.07424	-0.00152		66.176	0.70284	63.6042	0.16527		0.9828	1.79546	1.03389	1.73755	1.04514	-5.96E-04	1.16952	0.00267		1.02417	1.41631	1.06476	1.1862	1.07523	-0.00159	1.32346	-0.00184
0.9838	1.79631	1.02417	1.41631	1.04613	-6.40E-04	1.07523	-0.00159		66.276	0.70812	63.7042	0.16566		0.9838	1.79631	1.03489	1.74125	1.04613	-6.40E-04	1.1705	0.00268		1.02517	1.4193	1.06576	1.1877	1.07624	-0.00187	1.32449	-0.00198
0.98483	1.80566	1.02517	1.4193	1.04725	-8.11E-04	1.07624	-0.00187		66.376	0.70457	63.8042	0.16541		0.98483	1.80566	1.03588	1.74129	1.04725	-8.11E-04	1.1715	0.00269		1.02618	1.42021	1.06676	1.18996	1.07724	-0.0019	1.3255	-0.00182
0.98581	1.80812	1.02618	1.42021	1.04821	-7.69E-04	1.07724	-0.0019		66.476	0.70636	63.9042	0.16509		0.98581	1.80812	1.03687	1.74261	1.04821	-7.69E-04	1.17254	0.0027		1.02715	1.42034	1.06772	1.18967	1.07828	-0.00172	1.32649	-0.00205
0.9868	1.81249	1.02715	1.42034	1.04924	-8.44E-04	1.07828	-0.00172		66.576	0.70275	64.0042	0.1649		0.9868	1.81249	1.03788	1.74642	1.04924	-8.44E-04	1.1735	0.00271		1.02815	1.41838	1.06873	1.18951	1.07924	-0.00177	1.32744	-0.00205
0.98779	1.8163	1.02815	1.41838	1.05017	-6.66E-04	1.07924	-0.00177		66.676	0.69856	64.1042	0.16536		0.98779	1.8163	1.03887	1.74659	1.05017	-6.66E-04	1.17451	0.00272		1.02913	1.41689	1.06972	1.18752	1.08024	-0.00199	1.32847	-0.00174
0.9888	1.81772	1.02913	1.41689	1.05126	-5.63E-04	1.08024	-0.00199		66.776	0.70416	64.2042	0.16601		0.9888	1.81772	1.03988	1.7505	1.05126	-5.63E-04	1.1755	0.00272		1.03014	1.42367	1.07074	1.18948	1.08126	-0.00184	1.32946	-0.00203
0.98981	1.81841	1.03014	1.42367	1.05208	-7.63E-04	1.08126	-0.00184		66.876	0.70551	64.3042	0.16404		0.98981	1.81841	1.04089	1.75045	1.05208	-7.63E-04	1.17651	0.00273		1.03114	1.42497	1.07174	1.19174	1.08223	-0.00183	1.33047	-0.00181
0.99082	1.82062	1.03114	1.42497	1.05324	-5.07E-04	1.08223	-0.00183		66.976	0.71203	64.4042	0.16492		0.99082	1.82062	1.04188	1.75183	1.05324	-5.07E-04	1.17751	0.00274		1.03215	1.42852	1.07276	1.19139	1.08325	-0.00173	1.33149	-0.00197
0.99183	1.82388	1.03215	1.42852	1.05418	-6.98E-04	1.08325	-0.00173		67.076	0.70307	64.5042	0.16437		0.99183	1.82388	1.04289	1.75009	1.05418	-6.98E-04	1.1785	0.00275		1.03315	1.43421	1.07373	1.19182	1.08423	-0.00177	1.33248	-0.00182
0.99279	1.82349	1.03315	1.43421	1.05516	-8.50E-04	1.08423	-0.00177		67.176	0.70729	64.6042	0.16388		0.99279	1.82349	1.04387	1.75033	1.05516	-8.50E-04	1.17952	0.00276		1.03414	1.43657	1.07471	1.1912	1.08523	-0.00172	1.33345	-0.00212
0.99377	1.82285	1.03414	1.43657	1.05614	-6.03E-04	1.08523	-0.00172		67.276	0.70688	64.7042	0.16455		0.99377	1.82285	1.04488	1.75319	1.05614	-6.03E-04	1.18048	0.00277		1.03515	1.43981	1.07572	1.19231	1.08623	-0.00172	1.33449	-0.00186
0.99484	1.82481	1.03515	1.43981	1.0572	-5.78E-04	1.08623	-0.00172		67.376	0.69788	64.8042	0.16379		0.99484	1.82481	1.04589	1.75422	1.0572	-5.78E-04	1.18152	0.00278		1.03615	1.44156	1.07674	1.19427	1.08725	-0.00175	1.3355	-0.00186
0.99581	1.82455	1.03615	1.44156	1.05815	-8.19E-04	1.08725	-0.00175		67.476	0.70377	64.9042	0.16393		0.99581	1.82455	1.0469	1.75577	1.05815	-8.19E-04	1.18251	0.00279		1.03718	1.44289	1.07773	1.19458	1.08823	-0.00163	1.3365	-0.00191
0.99678	1.82834	1.03718	1.44289	1.05919	-5.85E-04	1.08823	-0.00163		67.576	0.70519	65.0042	0.16472		0.99678	1.82834	1.0479	1.76246	1.05919	-5.85E-04	1.1835	0.0028		1.03817	1.44609	1.07873	1.19754	1.08925	-0.00158	1.33748	-0.00189
0.99781	1.83025	1.03817	1.44609	1.06013	-6.05E-04	1.08925	-0.00158		67.676	0.71319	65.1042	0.16432		0.99781	1.83025	1.0489	1.76276	1.06013	-6.05E-04	1.18451	0.00281		1.03917	1.44524	1.07973	1.19901	1.09027	-0.0018	1.33848	-0.00202
0.99881	1.83183	1.03917	1.44524	1.06115	-7.33E-04	1.09027	-0.0018		67.776	0.70841	65.2042	0.16434		0.99881	1.83183	1.0499	1.76412	1.06115	-7.33E-04	1.18549	0.00282		1.04018	1.44877	1.08073	1.2019	1.09124	-0.00182	1.33947	-0.00194
0.9998	1.82846	1.04018	1.44877	1.06213	-7.36E-04	1.09124	-0.00182		67.876	0.70826	65.3042	0.16393		0.9998	1.82846	1.05089	1.76579	1.06213	-7.36E-04	1.18652	0.00283		1.04116	1.45107	1.08175	1.20151	1.09228	-0.00157	1.34047	-0.00187
1.0008	1.83075	1.04116	1.45107	1.06312	-8.03E-04	1.09228	-0.00157		67.976	0.7053	65.4042	0.16423		1.0008	1.83075	1.05188	1.76605	1.06312	-8.03E-04	1.18753	0.00284		1.04216	1.45341	1.08275	1.20422	1.09327	-0.00175	1.34142	-0.00185
1.00182	1.83956	1.04216	1.45341	1.06418	-6.57E-04	1.09327	-0.00175		68.076	0.70778	65.5042	0.16356		1.00182	1.83956	1.05288	1.77086	1.06418	-6.57E-04	1.1885	0.00285		1.04316	1.45749	1.08373	1.20702	1.09426	-0.0017	1.34247	-0.00201
1.00279	1.84194	1.04316	1.45749	1.06503	-6.82E-04	1.09426	-0.0017		68.176	0.70256	65.6042	0.16379		1.00279	1.84194	1.05388	1.77338	1.06503	-6.82E-04	1.18951	0.00286		1.04418	1.45919	1.08473	1.2087	1.09524	-0.00152	1.34349	-0.00168
1.00379	1.83955	1.04418	1.45919	1.06614	-4.50E-04	1.09524	-0.00152		68.276	0.70714	65.7042	0.16423		1.00379	1.83955	1.05488	1.77512	1.06614	-4.50E-04	1.1905	0.00287		1.04515	1.45898	1.08573	1.21146	1.09626	-0.00153	1.34445	-0.00155
1.00479	1.8407	1.04515	1.45898	1.06705	-5.88E-04	1.09626	-0.00153		68.376	0.71015	65.8042	0.16388		1.00479	1.8407	1.05585	1.77726	1.06705	-5.88E-04	1.19152	0.00289		1.04617	1.46071	1.08674	1.21257	1.09724	-0.00187	1.34548	-0.00202
1.00579	1.84256	1.04617	1.46071	1.06811	-6.47E-04	1.09724	-0.00187		68.476	0.70766	65.9042	0.16372		1.00579	1.84256	1.05685	1.77748	1.06811	-6.47E-04	1.19251	0.00289		1.04715	1.46145	1.08773	1.21061	1.09827	-0.00179	1.34647	-0.0018
1.0068	1.84349	1.04715	1.46145	1.06912	-4.76E-04	1.09827	-0.00179		68.576	0.70762	66.0042	0.16333		1.0068	1.84349	1.05785	1.77923	1.06912	-4.76E-04	1.19349	0.0029		1.04818	1.46285	1.08875	1.20929	1.09928	-0.00181	1.34745	-0.00181
1.00781	1.84578	1.04818	1.46285	1.07015	-5.61E-04	1.09928	-0.00181		68.676	0.70739	66.1042	0.16282		1.00781	1.84578	1.05884	1.78013	1.07015	-5.61E-04	1.19448	0.00291		1.04914	1.46178	1.08973	1.20987	1.10025	-0.00155	1.34846	-0.00156
1.00881	1.84474	1.04914	1.46178	1.0712	-6.46E-04	1.10025	-0.00155		68.776	0.71009	66.2042	0.16428		1.00881	1.84474	1.05986	1.78268	1.0712	-6.46E-04	1.19549	0.00292		1.05016	1.46414	1.09074	1.21157	1.10127	-0.00206	1.34945	-0.00184
1.00982	1.8488	1.05016	1.46414	1.07213	-4.08E-04	1.10127	-0.00206		68.876	0.7037	66.3042	0.1624		1.00982	1.8488	1.06084	1.78044	1.07213	-4.08E-04	1.19649	0.00293		1.05116	1.46496	1.09173	1.21214	1.10225	-0.00172	1.35046	-0.0015
1.01081	1.85026	1.05116	1.46496	1.07317	-5.31E-04	1.10225	-0.00172		68.976	0.70617	66.4042	0.16291		1.01081	1.85026	1.06184	1.78042	1.07317	-5.31E-04	1.1975	0.00295		1.05213	1.46608	1.09272	1.21459	1.10327	-0.00191	1.35149	-0.00179
1.0118	1.85163	1.05213	1.46608	1.07416	-5.53E-04	1.10327	-0.00191		69.076	0.70371	66.5042	0.16096		1.0118	1.85163	1.06286	1.77984	1.07416	-5.53E-04	1.19848	0.00295		1.05317	1.46487	1.09373	1.21749	1.10424	-0.00187	1.35247	-0.00155
1.01278	1.85396	1.05317	1.46487	1.07506	-4.80E-04	1.10424	-0.00187		69.176	0.70407	66.6042	0.16201		1.01278	1.85396	1.06387	1.77855	1.07506	-4.80E-04	1.19951	0.00297		1.05415	1.46671	1.09471	1.21859	1.10527	-0.00157	1.35347	-0.00183
1.01381	1.85782	1.05415	1.46671	1.07609	-6.21E-04	1.10527	-0.00157		69.276	0.70615	66.7042	0.16177		1.01381	1.85782	1.06484	1.77837	1.07609	-6.21E-04	1.20053	0.00298		1.05515	1.46839	1.09572	1.22043	1.10624	-0.00166	1.35445	-0.00156
1.01481	1.86244	1.05515	1.46839	1.07715	-7.82E-04	1.10624	-0.00166		69.376	0.7086	66.8042	0.16388		1.01481	1.86244	1.06585	1.78121	1.07715	-7.82E-04	1.20148	0.00299		1.05615	1.47114	1.09674	1.22007	1.10724	-0.00165	1.35544	-0.00199
1.0158	1.86538	1.05615	1.47114	1.07806	-6.15E-04	1.10724	-0.00165		69.476	0.71187	66.9042	0.16381		1.0158	1.86538	1.06688	1.78323	1.07806	-6.15E-04	1.2025	0.003		1.05716	1.47204	1.09775	1.22099	1.10822	-0.00189	1.35644	-0.00182
1.0168	1.86995	1.05716	1.47204	1.07909	-8.11E-04	1.10822	-0.00189		69.576	0.70976	67.0042	0.16152		1.0168	1.86995	1.06784	1.78548	1.07909	-8.11E-04	1.2035	0.00302		1.05817	1.47372	1.09873	1.22159	1.10921	-0.00197	1.35745	-0.00161
1.01779	1.86636	1.05817	1.47372	1.08004	-7.37E-04	1.10921	-0.00197		69.676	0.71111	67.1042	0.16446		1.01779	1.86636	1.06885	1.79125	1.08004	-7.37E-04	1.20451	0.00303		1.05917	1.47228	1.09976	1.22164	1.11023	-0.00162	1.35844	-0.00178
1.01879	1.86491	1.05917	1.47228	1.08103	-4.58E-04	1.11023	-0.00162		69.776	0.71013	67.2042	0.16374		1.01879	1.86491	1.06985	1.79402	1.08103	-4.58E-04	1.20549	0.00304		1.06015	1.47382	1.10074	1.22321	1.11121	-0.0019	1.35946	-0.0016
1.01979	1.87268	1.06015	1.47382	1.082	-6.62E-04	1.11121	-0.0019		69.876	0.70725	67.3042	0.1621		1.01979	1.87268	1.07086	1.79656	1.082	-6.62E-04	1.20648	0.00306		1.06117	1.47812	1.10173	1.22403	1.11222	-0.00194	1.36045	-0.00167
1.02079	1.8746	1.06117	1.47812	1.08304	-5.78E-04	1.11222	-0.00194		69.976	0.71034	67.4042	0.16238		1.02079	1.8746	1.07189	1.80104	1.08304	-5.78E-04	1.20746	0.00307		1.06217	1.48099	1.10272	1.2261	1.11323	-0.00175	1.36143	-0.00181
1.02178	1.87584	1.06217	1.48099	1.08405	-7.11E-04	1.11323	-0.00175		70.076	0.70855	67.5042	0.16261		1.02178	1.87584	1.07287	1.80478	1.08405	-7.11E-04	1.20849	0.00308		1.06316	1.48682	1.10371	1.22784	1.11422	-0.00162	1.36243	-0.00176
1.0228	1.87717	1.06316	1.48682	1.0851	-5.97E-04	1.11422	-0.00162		70.176	0.70739	67.6042	0.16462		1.0228	1.87717	1.07387	1.80487	1.0851	-5.97E-04	1.20949	0.0031		1.06417	1.489	1.10472	1.22774	1.11522	-0.00155	1.36344	-0.00173
1.0238	1.87655	1.06417	1.489	1.08612	-5.46E-04	1.11522	-0.00155		70.276	0.70862	67.7042	0.16316		1.0238	1.87655	1.07486	1.80532	1.08612	-5.46E-04	1.21049	0.00311		1.06516	1.49035	1.10572	1.22867	1.11623	-0.00182	1.36444	-0.00159
1.02477	1.87697	1.06516	1.49035	1.08696	-6.30E-04	1.11623	-0.00182		70.376	0.70833	67.8042	0.16252		1.02477	1.87697	1.07584	1.80671	1.08696	-6.30E-04	1.21151	0.00312		1.0662	1.4936	1.1067	1.22964	1.11722	-0.00171	1.36544	-0.00158
1.0258	1.87169	1.0662	1.4936	1.0881	-5.82E-04	1.11722	-0.00171		70.476	0.70474	67.9042	0.16296		1.0258	1.87169	1.07687	1.80602	1.0881	-5.82E-04	1.21248	0.00314		1.06714	1.49073	1.10771	1.23035	1.11824	-0.00164	1.36644	-0.0014
1.0268	1.87168	1.06714	1.49073	1.0891	-4.24E-04	1.11824	-0.00164		70.576	0.70803	68.0042	0.16323		1.0268	1.87168	1.07787	1.81004	1.0891	-4.24E-04	1.21349	0.00315		1.06817	1.4967	1.10872	1.23236	1.11922	-0.00166	1.36745	-0.00163
1.0278	1.87427	1.06817	1.4967	1.09013	-4.76E-04	1.11922	-0.00166		70.676	0.70777	68.1042	0.16307		1.0278	1.87427	1.07887	1.81047	1.09013	-4.76E-04	1.2145	0.00317		1.06916	1.50096	1.1097	1.23157	1.12024	-0.00154	1.36848	-0.00163
1.02879	1.87431	1.06916	1.50096	1.09111	-6.04E-04	1.12024	-0.00154		70.776	0.71303	68.2042	0.16252		1.02879	1.87431	1.07987	1.8119	1.09111	-6.04E-04	1.21548	0.00318		1.07017	1.50169	1.11069	1.2319	1.12124	-0.00166	1.36946	-0.00131
1.02978	1.87834	1.07017	1.50169	1.09215	-5.15E-04	1.12124	-0.00166		70.876	0.70961	68.3042	0.16293		1.02978	1.87834	1.08084	1.81453	1.09215	-5.15E-04	1.21647	0.0032		1.07117	1.50483	1.1117	1.23587	1.12221	-0.00166	1.37047	-0.00177
1.03081	1.87698	1.07117	1.50483	1.09306	-7.37E-04	1.12221	-0.00166		70.976	0.71217	68.4042	0.16291		1.03081	1.87698	1.08184	1.81342	1.09306	-7.37E-04	1.21751	0.00321		1.07214	1.50443	1.11271	1.23772	1.12322	-0.00158	1.37146	-0.00138
1.0318	1.87882	1.07214	1.50443	1.09408	-5.57E-04	1.12322	-0.00158		71.076	0.70688	68.5042	0.16309		1.0318	1.87882	1.08285	1.81415	1.09408	-5.57E-04	1.21848	0.00323		1.07313	1.50519	1.11372	1.24058	1.12423	-0.00156	1.37245	-0.00146
1.03278	1.88645	1.07313	1.50519	1.09501	-4.39E-04	1.12423	-0.00156		71.176	0.69922	68.6042	0.16245		1.03278	1.88645	1.08385	1.81935	1.09501	-4.39E-04	1.21947	0.00325		1.07413	1.50652	1.11471	1.23992	1.12525	-0.00156	1.37348	-0.00162
1.03379	1.88932	1.07413	1.50652	1.09608	-6.33E-04	1.12525	-0.00156		71.276	0.70944	68.7042	0.1624		1.03379	1.88932	1.08484	1.82111	1.09608	-6.33E-04	1.22049	0.00326		1.07513	1.50884	1.11571	1.24117	1.12624	-0.00173	1.37447	-0.00153
1.03482	1.89564	1.07513	1.50884	1.09714	-4.57E-04	1.12624	-0.00173		71.376	0.7104	68.8042	0.16201		1.03482	1.89564	1.08588	1.82289	1.09714	-4.57E-04	1.22148	0.00328		1.07614	1.51036	1.11672	1.24097	1.12724	-0.00173	1.37545	-0.00149
1.03578	1.89992	1.07614	1.51036	1.098	-5.73E-04	1.12724	-0.00173		71.476	0.70597	68.9042	0.16307		1.03578	1.89992	1.0869	1.82343	1.098	-5.73E-04	1.2225	0.00329		1.07714	1.50831	1.11773	1.24335	1.12823	-0.00172	1.37646	-0.00149
1.0368	1.90173	1.07714	1.50831	1.09906	-7.26E-04	1.12823	-0.00172		71.576	0.70633	69.0042	0.16358		1.0368	1.90173	1.0879	1.82417	1.09906	-7.26E-04	1.22349	0.00331		1.07814	1.50972	1.11872	1.24657	1.12925	-0.00172	1.37744	-0.0015
1.03779	1.90418	1.07814	1.50972	1.10007	-3.40E-04	1.12925	-0.00172		71.676	0.70629	69.1042	0.16335		1.03779	1.90418	1.08888	1.82477	1.10007	-3.40E-04	1.22449	0.00333		1.07916	1.51059	1.11972	1.24596	1.13024	-0.00146	1.37844	-0.00156
1.0388	1.90776	1.07916	1.51059	1.10103	-5.38E-04	1.13024	-0.00146		71.776	0.707	69.2042	0.16196		1.0388	1.90776	1.08987	1.82527	1.10103	-5.38E-04	1.2255	0.00334		1.08015	1.51637	1.12074	1.24624	1.13124	-0.00186	1.37944	-0.00144
1.0398	1.91012	1.08015	1.51637	1.10214	-5.24E-04	1.13124	-0.00186		71.876	0.70773	69.3042	0.16187		1.0398	1.91012	1.09085	1.82406	1.10214	-5.24E-04	1.2265	0.00336		1.08113	1.51919	1.12171	1.24719	1.13224	-0.00184	1.38043	-0.00124
1.0408	1.90904	1.08113	1.51919	1.10304	-2.58E-04	1.13224	-0.00184		71.976	0.70945	69.4042	0.16133		1.0408	1.90904	1.09184	1.82571	1.10304	-2.58E-04	1.22749	0.00338		1.08213	1.51746	1.12272	1.24872	1.13321	-0.00169	1.38143	-0.00139
1.04181	1.90725	1.08213	1.51746	1.10405	-6.27E-04	1.13321	-0.00169		72.076	0.7089	69.5042	0.16205		1.04181	1.90725	1.0929	1.82915	1.10405	-6.27E-04	1.22848	0.00339		1.08311	1.52067	1.12371	1.24982	1.13422	-0.00162	1.38243	-0.00139
1.0428	1.90674	1.08311	1.52067	1.1051	-4.76E-04	1.13422	-0.00162		72.176	0.70908	69.6042	0.16256		1.0428	1.90674	1.09386	1.82972	1.1051	-4.76E-04	1.22949	0.00341		1.08413	1.5233	1.12473	1.24943	1.13524	-0.00192	1.38342	-0.00135
1.04379	1.90656	1.08413	1.5233	1.10605	-3.95E-04	1.13524	-0.00192		72.276	0.71386	69.7042	0.16203		1.04379	1.90656	1.09487	1.83411	1.10605	-3.95E-04	1.23051	0.00343		1.08512	1.52204	1.12573	1.25017	1.13624	-0.00177	1.38446	-0.00128
1.04482	1.90792	1.08512	1.52204	1.10707	-5.83E-04	1.13624	-0.00177		72.376	0.70924	69.8042	0.16258		1.04482	1.90792	1.09585	1.83472	1.10707	-5.83E-04	1.23148	0.00344		1.08612	1.52283	1.12673	1.24891	1.13722	-0.00172	1.38542	-0.00152
1.0458	1.90757	1.08612	1.52283	1.10805	-6.59E-04	1.13722	-0.00172		72.476	0.70423	69.9042	0.16337		1.0458	1.90757	1.09688	1.83489	1.10805	-6.59E-04	1.23249	0.00346		1.08712	1.5247	1.12771	1.24868	1.13825	-0.00188	1.38645	-0.00145
1.0468	1.91263	1.08712	1.5247	1.10903	-3.95E-04	1.13825	-0.00188		72.576	0.70706	70.0042	0.16212		1.0468	1.91263	1.09783	1.83746	1.10903	-3.95E-04	1.23348	0.00348		1.08813	1.52939	1.12871	1.25035	1.13926	-0.00183	1.38745	-0.0014
1.04781	1.91629	1.08813	1.52939	1.10998	-4.70E-04	1.13926	-0.00183		72.676	0.70453	70.1042	0.16231		1.04781	1.91629	1.09887	1.83847	1.10998	-4.70E-04	1.2345	0.0035		1.08914	1.53215	1.12973	1.25099	1.14027	-0.00171	1.38842	-0.00129
1.04881	1.91608	1.08914	1.53215	1.11107	-4.81E-04	1.14027	-0.00171		72.776	0.70366	70.2042	0.16265		1.04881	1.91608	1.09987	1.84353	1.11107	-4.81E-04	1.2355	0.00352		1.09013	1.53567	1.13074	1.25289	1.14127	-0.00182	1.38943	-0.0011
1.04982	1.92255	1.09013	1.53567	1.11198	-3.85E-04	1.14127	-0.00182		72.876	0.70558	70.3042	0.16277		1.04982	1.92255	1.10084	1.8444	1.11198	-3.85E-04	1.23648	0.00354		1.09114	1.53847	1.13171	1.25077	1.14226	-0.00144	1.39047	-0.0011
1.05078	1.92271	1.09114	1.53847	1.11305	-2.60E-04	1.14226	-0.00144		72.976	0.70807	70.4042	0.16258		1.05078	1.92271	1.10185	1.83829	1.11305	-2.60E-04	1.23747	0.00356		1.09214	1.53666	1.13271	1.25002	1.14323	-0.00182	1.39146	-0.00122
1.05179	1.92581	1.09214	1.53666	1.11418	-3.59E-04	1.14323	-0.00182		73.076	0.71267	70.5042	0.16254		1.05179	1.92581	1.10284	1.83979	1.11418	-3.59E-04	1.23846	0.00357		1.09312	1.53722	1.1337	1.25386	1.14427	-0.00151	1.39244	-0.00131
1.05282	1.92512	1.09312	1.53722	1.11506	-4.22E-04	1.14427	-0.00151		73.176	0.70789	70.6042	0.16228		1.05282	1.92512	1.10385	1.83963	1.11506	-4.22E-04	1.23949	0.00359		1.09412	1.53805	1.13473	1.2544	1.14525	-0.00187	1.39344	-0.00122
1.05382	1.92389	1.09412	1.53805	1.11607	-4.74E-04	1.14525	-0.00187		73.276	0.70867	70.7042	0.16277		1.05382	1.92389	1.10487	1.84107	1.11607	-4.74E-04	1.24049	0.00362		1.09512	1.5402	1.13572	1.2547	1.14624	-0.00185	1.39446	-0.0012
1.0548	1.9297	1.09512	1.5402	1.11696	-4.65E-04	1.14624	-0.00185		73.376	0.71377	70.8042	0.16096		1.0548	1.9297	1.10587	1.84261	1.11696	-4.65E-04	1.24145	0.00363		1.09612	1.53969	1.13675	1.25363	1.14725	-0.00162	1.39541	-9.99E-04
1.05578	1.9313	1.09612	1.53969	1.1181	-3.81E-04	1.14725	-0.00162		73.476	0.70876	70.9042	0.16117		1.05578	1.9313	1.10688	1.84385	1.1181	-3.81E-04	1.24247	0.00366		1.09713	1.53803	1.13775	1.25713	1.14828	-0.00176	1.39644	-0.00104
1.05676	1.93154	1.09713	1.53803	1.11901	-3.85E-04	1.14828	-0.00176		73.576	0.70565	71.0042	0.1633		1.05676	1.93154	1.10787	1.84611	1.11901	-3.85E-04	1.24348	0.00368		1.09814	1.5396	1.13877	1.25966	1.14925	-0.00156	1.39744	-0.00115
1.05775	1.92349	1.09814	1.5396	1.12011	-4.68E-04	1.14925	-0.00156		73.676	0.71201	71.1042	0.16342		1.05775	1.92349	1.10888	1.84801	1.12011	-4.68E-04	1.24447	0.00369		1.09915	1.54316	1.13974	1.26175	1.15025	-0.00166	1.39847	-0.00101
1.05877	1.92251	1.09915	1.54316	1.12102	-3.78E-04	1.15025	-0.00166		73.776	0.70789	71.2042	0.16201		1.05877	1.92251	1.10987	1.85091	1.12102	-3.78E-04	1.24549	0.00372		1.10012	1.54688	1.14074	1.26319	1.15121	-0.00153	1.39944	-0.00109
1.05979	1.92874	1.10012	1.54688	1.12199	-3.66E-04	1.15121	-0.00153		73.876	0.71397	71.3042	0.16453		1.05979	1.92874	1.11084	1.84983	1.12199	-3.66E-04	1.24648	0.00374		1.10112	1.54992	1.14175	1.26266	1.15224	-0.00181	1.40042	-0.0012
1.06077	1.92952	1.10112	1.54992	1.12308	-2.86E-04	1.15224	-0.00181		73.976	0.71013	71.4042	0.16312		1.06077	1.92952	1.11186	1.8498	1.12308	-2.86E-04	1.24748	0.00376		1.10213	1.55017	1.14275	1.26434	1.15324	-0.00152	1.40142	-0.00112
1.06175	1.93233	1.10213	1.55017	1.12411	-3.44E-04	1.15324	-0.00152		74.076	0.70762	71.5042	0.1624		1.06175	1.93233	1.11285	1.85319	1.12411	-3.44E-04	1.24849	0.00378		1.10314	1.5516	1.14373	1.26601	1.15426	-0.00188	1.40245	-0.00118
1.06276	1.93331	1.10314	1.5516	1.1251	-3.15E-04	1.15426	-0.00188		74.176	0.71632	71.6042	0.16233		1.06276	1.93331	1.11386	1.85226	1.1251	-3.15E-04	1.24946	0.0038		1.10411	1.55185	1.14474	1.26812	1.15524	-0.00153	1.40342	-9.81E-04
1.06374	1.93461	1.10411	1.55185	1.12611	-4.94E-04	1.15524	-0.00153		74.276	0.70697	71.7042	0.16279		1.06374	1.93461	1.11488	1.85407	1.12611	-4.94E-04	1.25045	0.00383		1.10514	1.55416	1.14573	1.26813	1.15627	-0.00155	1.40442	-0.00123
1.06476	1.93647	1.10514	1.55416	1.12717	-3.45E-04	1.15627	-0.00155		74.376	0.70848	71.8042	0.16133		1.06476	1.93647	1.11587	1.8573	1.12717	-3.45E-04	1.25147	0.00385		1.10613	1.55802	1.14673	1.26977	1.15726	-0.00166	1.40546	-0.00112
1.06575	1.94008	1.10613	1.55802	1.12804	-1.83E-04	1.15726	-0.00166		74.476	0.71159	71.9042	0.16351		1.06575	1.94008	1.11686	1.86017	1.12804	-1.83E-04	1.25247	0.00388		1.1071	1.56101	1.14773	1.27139	1.15823	-0.0015	1.40643	-9.63E-04
1.06679	1.94589	1.1071	1.56101	1.12911	-3.85E-04	1.15823	-0.0015		74.576	0.70741	72.0042	0.16351		1.06679	1.94589	1.11787	1.86215	1.12911	-3.85E-04	1.25345	0.0039		1.10813	1.56334	1.14872	1.27408	1.15924	-0.00156	1.40743	-0.00102
1.06777	1.94697	1.10813	1.56334	1.13002	-2.78E-04	1.15924	-0.00156		74.676	0.69968	72.1042	0.1618		1.06777	1.94697	1.11885	1.86373	1.13002	-2.78E-04	1.25445	0.00392		1.10911	1.56509	1.14972	1.27301	1.16025	-0.00151	1.40841	-0.00104
1.06877	1.9414	1.10911	1.56509	1.1311	-2.19E-04	1.16025	-0.00151		74.776	0.70565	72.2042	0.16224		1.06877	1.9414	1.11985	1.86566	1.1311	-2.19E-04	1.25546	0.00395		1.11013	1.56837	1.15072	1.2744	1.16124	-0.00148	1.40943	-9.70E-04
1.06977	1.94698	1.11013	1.56837	1.13202	-3.57E-04	1.16124	-0.00148		74.876	0.70889	72.3042	0.16228		1.06977	1.94698	1.12087	1.86641	1.13202	-3.57E-04	1.25644	0.00397		1.11112	1.57267	1.15171	1.27564	1.16222	-0.00155	1.41044	-8.70E-04
1.07076	1.95738	1.11112	1.57267	1.1331	-1.48E-04	1.16222	-0.00155		74.976	0.70942	72.4042	0.16224		1.07076	1.95738	1.12185	1.86495	1.1331	-1.48E-04	1.25747	0.00399		1.1121	1.57613	1.15269	1.27555	1.16323	-0.00167	1.41146	-8.58E-04
1.07179	1.95691	1.1121	1.57613	1.13416	-5.13E-04	1.16323	-0.00167		75.076	0.70327	72.5042	0.16305		1.07179	1.95691	1.12287	1.86565	1.13416	-5.13E-04	1.25845	0.00402		1.11311	1.5785	1.15372	1.27721	1.16423	-0.00178	1.41245	-0.00104
1.07279	1.95956	1.11311	1.5785	1.13508	-1.47E-04	1.16423	-0.00178		75.176	0.70654	72.6042	0.16256		1.07279	1.95956	1.12387	1.86594	1.13508	-1.47E-04	1.25947	0.00405		1.11413	1.57744	1.15471	1.27523	1.16524	-0.00186	1.41343	-7.35E-04
1.0738	1.96219	1.11413	1.57744	1.13609	-3.63E-04	1.16524	-0.00186		75.276	0.70661	72.7042	0.16191		1.0738	1.96219	1.12486	1.86673	1.13609	-3.63E-04	1.26048	0.00407		1.11512	1.57911	1.1557	1.27804	1.16622	-0.00167	1.41446	-7.87E-04
1.07477	1.96366	1.11512	1.57911	1.13706	-1.41E-04	1.16622	-0.00167		75.376	0.69915	72.8042	0.16298		1.07477	1.96366	1.12588	1.8706	1.13706	-1.41E-04	1.26146	0.0041		1.11612	1.57931	1.15672	1.27575	1.16721	-0.00164	1.41543	-7.64E-04
1.07575	1.96472	1.11612	1.57931	1.13808	-3.20E-04	1.16721	-0.00164		75.476	0.70432	72.9042	0.16326		1.07575	1.96472	1.12686	1.87042	1.13808	-3.20E-04	1.26245	0.00412		1.11715	1.57637	1.15771	1.27582	1.16823	-0.00176	1.41644	-8.74E-04
1.07677	1.96713	1.11715	1.57637	1.13908	-4.55E-04	1.16823	-0.00176		75.576	0.70666	73.0042	0.16328		1.07677	1.96713	1.12787	1.87153	1.13908	-4.55E-04	1.26344	0.00415		1.11817	1.57772	1.15873	1.27875	1.16923	-0.00168	1.41744	-8.82E-04
1.07778	1.96678	1.11817	1.57772	1.14007	-2.62E-04	1.16923	-0.00168		75.676	0.70288	73.1042	0.16143		1.07778	1.96678	1.12886	1.87214	1.14007	-2.62E-04	1.26446	0.00418		1.11915	1.57806	1.15972	1.28106	1.17023	-0.00158	1.41844	-8.09E-04
1.07879	1.96448	1.11915	1.57806	1.14113	-2.50E-04	1.17023	-0.00158		75.776	0.70894	73.2042	0.16268		1.07879	1.96448	1.12987	1.87458	1.14113	-2.50E-04	1.26545	0.00421		1.12014	1.58219	1.16072	1.28146	1.17121	-0.00158	1.4194	-9.30E-04
1.07978	1.96591	1.12014	1.58219	1.14211	-3.70E-04	1.17121	-0.00158		75.876	0.71214	73.3042	0.16175		1.07978	1.96591	1.13086	1.8769	1.14211	-3.70E-04	1.26647	0.00424		1.12116	1.58492	1.1617	1.28136	1.1722	-0.00171	1.42042	-9.71E-04
1.08077	1.96778	1.12116	1.58492	1.143	-2.30E-04	1.1722	-0.00171		75.976	0.71225	73.4042	0.16124		1.08077	1.96778	1.13186	1.87782	1.143	-2.30E-04	1.26746	0.00426		1.12213	1.58608	1.16273	1.28423	1.17322	-0.00158	1.42143	-0.00101
1.08176	1.9655	1.12213	1.58608	1.14409	-2.33E-04	1.17322	-0.00158		76.076	0.69746	73.5042	0.16328		1.08176	1.9655	1.13289	1.88293	1.14409	-2.33E-04	1.26848	0.00429		1.12313	1.59236	1.16371	1.28549	1.17423	-0.00138	1.42245	-0.00102
1.08274	1.96513	1.12313	1.59236	1.14506	-4.02E-04	1.17423	-0.00138		76.176	0.70741	73.6042	0.16265		1.08274	1.96513	1.13386	1.88503	1.14506	-4.02E-04	1.26946	0.00432		1.12413	1.59398	1.16472	1.28552	1.17526	-0.00143	1.42342	-6.13E-04
1.08376	1.96684	1.12413	1.59398	1.14605	-1.27E-04	1.17526	-0.00143		76.276	0.7005	73.7042	0.16189		1.08376	1.96684	1.13484	1.88417	1.14605	-1.27E-04	1.27045	0.00435		1.12515	1.59541	1.16575	1.28718	1.17623	-0.00164	1.42442	-9.71E-04
1.08478	1.97418	1.12515	1.59541	1.14709	-8.76E-05	1.17623	-0.00164		76.376	0.70796	73.8042	0.16261		1.08478	1.97418	1.13585	1.88497	1.14709	-8.76E-05	1.27143	0.00438		1.12614	1.59608	1.16675	1.289	1.17722	-0.0017	1.42541	-7.45E-04
1.08579	1.97925	1.12614	1.59608	1.14812	-2.27E-04	1.17722	-0.0017		76.476	0.70618	73.9042	0.16127		1.08579	1.97925	1.13685	1.88294	1.14812	-2.27E-04	1.27246	0.00441		1.12713	1.59489	1.16773	1.29048	1.17823	-0.00174	1.42639	-9.34E-04
1.08677	1.98221	1.12713	1.59489	1.14906	-1.86E-04	1.17823	-0.00174		76.576	0.708	74.0042	0.16245		1.08677	1.98221	1.13785	1.88257	1.14906	-1.86E-04	1.27346	0.00444		1.12813	1.59591	1.16875	1.29222	1.17921	-0.0016	1.42743	-7.27E-04
1.08778	1.98255	1.12813	1.59591	1.14998	-2.27E-04	1.17921	-0.0016		76.676	0.70855	74.1042	0.16242		1.08778	1.98255	1.13887	1.88008	1.14998	-2.27E-04	1.27445	0.00447		1.12916	1.59596	1.16973	1.2937	1.18022	-0.00159	1.42845	-5.28E-04
1.08876	1.98655	1.12916	1.59596	1.15094	-1.61E-04	1.18022	-0.00159		76.776	0.70416	74.2042	0.16189		1.08876	1.98655	1.13986	1.88119	1.15094	-1.61E-04	1.27546	0.0045		1.13014	1.59362	1.17071	1.29523	1.18124	-0.0017	1.42943	-6.35E-04
1.08977	1.99096	1.13014	1.59362	1.15209	-2.90E-04	1.18124	-0.0017		76.876	0.70299	74.3042	0.16242		1.08977	1.99096	1.14084	1.883	1.15209	-2.90E-04	1.27644	0.00454		1.13111	1.59171	1.17169	1.29342	1.18223	-0.00149	1.43043	-5.98E-04
1.09073	1.99663	1.13111	1.59171	1.153	-3.36E-04	1.18223	-0.00149		76.976	0.70306	74.4042	0.16309		1.09073	1.99663	1.14186	1.88493	1.153	-3.36E-04	1.27744	0.00457		1.13214	1.59153	1.1727	1.29424	1.18322	-0.00165	1.43145	-6.78E-04
1.09178	1.99677	1.13214	1.59153	1.15398	-1.30E-04	1.18322	-0.00165		77.076	0.70569	74.5042	0.16205		1.09178	1.99677	1.14287	1.88862	1.15398	-1.30E-04	1.27846	0.0046		1.13312	1.59959	1.17372	1.29454	1.18421	-0.00162	1.43245	-6.95E-04
1.09276	1.99457	1.13312	1.59959	1.15502	-2.84E-04	1.18421	-0.00162		77.176	0.70572	74.6042	0.16284		1.09276	1.99457	1.14385	1.89233	1.15502	-2.84E-04	1.27945	0.00463		1.13415	1.59954	1.17471	1.29546	1.18521	-0.00175	1.43345	-4.38E-04
1.09378	1.99338	1.13415	1.59954	1.15614	-2.18E-04	1.18521	-0.00175		77.276	0.70695	74.7042	0.16177		1.09378	1.99338	1.14488	1.89404	1.15614	-2.18E-04	1.28048	0.00467		1.13513	1.60254	1.17575	1.29779	1.18621	-0.0016	1.43441	-6.67E-04
1.09477	1.99424	1.13513	1.60254	1.15706	-6.23E-05	1.18621	-0.0016		77.376	0.6986	74.8042	0.16154		1.09477	1.99424	1.14586	1.89491	1.15706	-6.23E-05	1.28146	0.0047		1.13617	1.60388	1.17673	1.30033	1.18724	-0.00133	1.43544	-5.30E-04
1.09576	1.98762	1.13617	1.60388	1.1581	-1.68E-04	1.18724	-0.00133		77.476	0.70435	74.9042	0.16205		1.09576	1.98762	1.14688	1.89485	1.1581	-1.68E-04	1.28248	0.00473		1.13714	1.60501	1.17771	1.30129	1.1882	-0.00144	1.43645	-4.37E-04
1.09674	1.98775	1.13714	1.60501	1.15906	-2.97E-04	1.1882	-0.00144		77.576	0.70194	75.0042	0.16115		1.09674	1.98775	1.14786	1.89681	1.15906	-2.97E-04	1.28343	0.00477		1.13815	1.60767	1.17872	1.30535	1.18921	-0.00144	1.43743	-7.49E-04
1.09779	1.99474	1.13815	1.60767	1.16006	6.43E-05	1.18921	-0.00144		77.676	0.70633	75.1042	0.16215		1.09779	1.99474	1.14887	1.89922	1.16006	6.43E-05	1.28445	0.0048		1.13915	1.60813	1.17972	1.30513	1.19022	-0.00154	1.43845	-5.69E-04
1.09876	1.99186	1.13915	1.60813	1.16111	1.63E-05	1.19022	-0.00154		77.776	0.70981	75.2042	0.16136		1.09876	1.99186	1.14989	1.89933	1.16111	1.63E-05	1.28544	0.00484		1.14015	1.61274	1.18072	1.30566	1.19122	-0.00145	1.43943	-5.20E-04
1.09976	1.99739	1.14015	1.61274	1.16204	-8.34E-05	1.19122	-0.00145		77.876	0.70823	75.3042	0.16191		1.09976	1.99739	1.15087	1.90224	1.16204	-8.34E-05	1.28647	0.00488		1.14115	1.61624	1.18171	1.3054	1.1922	-0.00185	1.44044	-5.25E-04
1.10078	2.00075	1.14115	1.61624	1.16298	4.30E-06	1.1922	-0.00185		77.976	0.70713	75.4042	0.1614		1.10078	2.00075	1.15187	1.90032	1.16298	4.30E-06	1.28745	0.00491		1.14216	1.61822	1.18273	1.30653	1.19323	-0.00145	1.44143	-5.25E-04
1.10173	2.00262	1.14216	1.61822	1.16408	-7.50E-05	1.19323	-0.00145		78.076	0.69529	75.5042	0.16203		1.10173	2.00262	1.15286	1.89997	1.16408	-7.50E-05	1.28846	0.00495		1.14316	1.61997	1.18372	1.30805	1.19418	-0.00151	1.44244	-4.51E-04
1.10276	2.00601	1.14316	1.61997	1.16504	5.57E-06	1.19418	-0.00151		78.176	0.70247	75.6042	0.16238		1.10276	2.00601	1.15385	1.89829	1.16504	5.57E-06	1.28946	0.00499		1.14415	1.62191	1.18472	1.30758	1.19524	-0.00134	1.44343	-5.84E-04
1.10376	2.00525	1.14415	1.62191	1.1661	-1.82E-04	1.19524	-0.00134		78.276	0.70252	75.7042	0.16208		1.10376	2.00525	1.15486	1.89884	1.1661	-1.82E-04	1.29043	0.00503		1.14515	1.62452	1.1857	1.30888	1.19622	-0.00148	1.44444	-2.90E-04
1.10473	2.00608	1.14515	1.62452	1.16704	-6.39E-05	1.19622	-0.00148		78.376	0.70375	75.8042	0.16096		1.10473	2.00608	1.15589	1.90263	1.16704	-6.39E-05	1.29145	0.00507		1.14615	1.62783	1.18671	1.3089	1.19722	-0.0014	1.44544	-4.14E-04
1.10576	2.00873	1.14615	1.62783	1.16805	-2.73E-05	1.19722	-0.0014		78.476	0.7065	75.9042	0.16089		1.10576	2.00873	1.15688	1.90541	1.16805	-2.73E-05	1.29245	0.0051		1.14716	1.62821	1.18772	1.30903	1.19826	-0.00124	1.44643	-9.46E-05
1.10676	2.00607	1.14716	1.62821	1.16905	-3.18E-05	1.19826	-0.00124		78.576	0.70766	76.0042	0.16147		1.10676	2.00607	1.15785	1.90909	1.16905	-3.18E-05	1.29342	0.00514		1.14817	1.6303	1.18872	1.31015	1.19923	-0.0016	1.44744	-3.19E-04
1.10779	2.00968	1.14817	1.6303	1.16997	-1.17E-04	1.19923	-0.0016		78.676	0.7046	76.1042	0.16219		1.10779	2.00968	1.15884	1.91029	1.16997	-1.17E-04	1.29444	0.00518		1.14913	1.62878	1.1897	1.31056	1.20023	-0.00148	1.44843	-2.57E-04
1.10877	2.01058	1.14913	1.62878	1.17109	-9.44E-05	1.20023	-0.00148		78.776	0.69911	76.2042	0.16353		1.10877	2.01058	1.15984	1.91254	1.17109	-9.44E-05	1.29545	0.00522		1.15014	1.63008	1.19071	1.31267	1.20121	-0.00129	1.44947	-8.19E-05
1.10977	2.01473	1.15014	1.63008	1.17204	-4.22E-05	1.20121	-0.00129		78.876	0.70147	76.3042	0.16164		1.10977	2.01473	1.16084	1.91577	1.17204	-4.22E-05	1.29641	0.00526		1.15111	1.6356	1.1917	1.31154	1.2022	-0.00129	1.45045	-3.31E-04
1.11078	2.0143	1.15111	1.6356	1.1731	8.85E-05	1.2022	-0.00129		78.976	0.70906	76.4042	0.16168		1.11078	2.0143	1.16185	1.91581	1.1731	8.85E-05	1.29744	0.00531		1.15211	1.63832	1.19272	1.31469	1.2032	-0.00157	1.45143	-3.51E-04
1.11176	2.01492	1.15211	1.63832	1.17402	-4.29E-05	1.2032	-0.00157		79.076	0.70347	76.5042	0.16108		1.11176	2.01492	1.16287	1.91811	1.17402	-4.29E-05	1.29844	0.00535		1.15312	1.63788	1.19373	1.31593	1.20421	-0.00133	1.45244	-2.42E-04
1.11275	2.01315	1.15312	1.63788	1.17505	2.88E-04	1.20421	-0.00133		79.176	0.71408	76.6042	0.16171		1.11275	2.01315	1.16388	1.91896	1.17505	2.88E-04	1.29942	0.00539		1.15413	1.63343	1.19471	1.31592	1.20519	-0.00162	1.45343	-4.07E-05
1.11379	2.01695	1.15413	1.63343	1.17605	8.76E-06	1.20519	-0.00162		79.276	0.69877	76.7042	0.16224		1.11379	2.01695	1.16486	1.92039	1.17605	8.76E-06	1.30043	0.00544		1.15511	1.63703	1.19574	1.31918	1.20619	-0.00187	1.45444	-3.43E-04
1.11476	2.01947	1.15511	1.63703	1.17701	1.39E-04	1.20619	-0.00187		79.376	0.70704	76.8042	0.16159		1.11476	2.01947	1.16584	1.92166	1.17701	1.39E-04	1.30144	0.00548		1.15618	1.64322	1.19674	1.3175	1.20719	-0.00154	1.45544	-2.24E-04
1.11577	2.0192	1.15618	1.64322	1.17796	5.67E-05	1.20719	-0.00154		79.476	0.70958	76.9042	0.16182		1.11577	2.0192	1.16686	1.92011	1.17796	5.67E-05	1.30244	0.00552		1.15714	1.64393	1.19772	1.31806	1.20819	-0.00164	1.45645	-3.60E-04
1.11675	2.02075	1.15714	1.64393	1.17906	-9.08E-05	1.20819	-0.00164		79.576	0.71381	77.0042	0.16115		1.11675	2.02075	1.16786	1.9223	1.17906	-9.08E-05	1.30345	0.00557		1.15814	1.64804	1.19874	1.31798	1.20919	-0.00163	1.45745	-6.44E-05
1.11776	2.0261	1.15814	1.64804	1.18005	3.62E-04	1.20919	-0.00163		79.676	0.70274	77.1042	0.16073		1.11776	2.0261	1.16883	1.92129	1.18005	3.62E-04	1.3044	0.00562		1.15916	1.64595	1.19974	1.31719	1.21016	-0.00152	1.45842	-4.55E-04
1.11877	2.02287	1.15916	1.64595	1.181	1.03E-04	1.21016	-0.00152		79.776	0.71153	77.2042	0.16191		1.11877	2.02287	1.16984	1.92232	1.181	1.03E-04	1.30543	0.00566		1.16014	1.64468	1.20073	1.3205	1.2112	-0.00144	1.45941	-1.75E-04
1.11978	2.02774	1.16014	1.64468	1.18202	1.46E-04	1.2112	-0.00144		79.876	0.70917	77.3042	0.16076		1.11978	2.02774	1.17084	1.92564	1.18202	1.46E-04	1.30645	0.00571		1.16114	1.64332	1.20171	1.31938	1.2122	-0.00127	1.46041	3.54E-05
1.12075	2.02234	1.16114	1.64332	1.18307	1.29E-04	1.2122	-0.00127		79.976	0.71361	77.4042	0.16043		1.12075	2.02234	1.17186	1.925	1.18307	1.29E-04	1.30745	0.00576		1.16215	1.64068	1.20271	1.3211	1.21319	-0.00145	1.46143	-3.01E-05
1.12178	2.02664	1.16215	1.64068	1.18411	2.01E-04	1.21319	-0.00145		80.076	0.70935	77.5042	0.16087		1.12178	2.02664	1.17283	1.92445	1.18411	2.01E-04	1.30843	0.0058		1.16316	1.64599	1.20372	1.32281	1.21418	-0.00177	1.46242	-2.27E-04
1.12278	2.0246	1.16316	1.64599	1.18497	4.21E-05	1.21418	-0.00177		80.176	0.70706	77.6042	0.16115		1.12278	2.0246	1.17388	1.92292	1.18497	4.21E-05	1.30944	0.00585		1.16414	1.64408	1.20472	1.32335	1.21518	-0.00139	1.4634	1.15E-05
1.12376	2.02091	1.16414	1.64408	1.18597	1.87E-04	1.21518	-0.00139		80.276	0.70213	77.7042	0.16124		1.12376	2.02091	1.17484	1.92352	1.18597	1.87E-04	1.31044	0.0059		1.16516	1.6459	1.20571	1.32444	1.21619	-0.00133	1.46441	1.09E-04
1.1248	2.02153	1.16516	1.6459	1.18704	3.02E-05	1.21619	-0.00133		80.376	0.70697	77.8042	0.16096		1.1248	2.02153	1.17586	1.92536	1.18704	3.02E-05	1.31144	0.00595		1.16614	1.64983	1.20669	1.32344	1.21722	-0.00131	1.46541	1.55E-04
1.1258	2.02084	1.16614	1.64983	1.188	1.70E-04	1.21722	-0.00131		80.476	0.71105	77.9042	0.16043		1.1258	2.02084	1.17686	1.92499	1.188	1.70E-04	1.31242	0.00601		1.16713	1.65293	1.2077	1.32378	1.21821	-0.00114	1.4664	-1.28E-04
1.12679	2.01844	1.16713	1.65293	1.18907	1.80E-04	1.21821	-0.00114		80.576	0.70387	78.0042	0.16073		1.12679	2.01844	1.17783	1.92746	1.18907	1.80E-04	1.31342	0.00606		1.16814	1.65382	1.2087	1.32809	1.21923	-0.00141	1.46741	8.05E-05
1.12777	2.02536	1.16814	1.65382	1.19008	2.22E-04	1.21923	-0.00141		80.676	0.70867	78.1042	0.16143		1.12777	2.02536	1.17883	1.92902	1.19008	2.22E-04	1.31528	0.00662		1.16917	1.65515	1.20968	1.32892	1.22019	-0.00146	1.46844	2.63E-04
1.12877	2.02813	1.16917	1.65515	1.191	3.93E-04	1.22019	-0.00146		80.776	0.71089	78.2042	0.16103		1.12877	2.02813	1.17982	1.93201	1.191	3.93E-04	1.31705	0.00624		1.17015	1.65738	1.2107	1.33038	1.22119	-0.00144	1.46943	-7.04E-05
1.12976	2.03166	1.17015	1.65738	1.19205	4.33E-04	1.22119	-0.00144		80.876	0.70601	78.3042	0.16201		1.12976	2.03166	1.18083	1.93633	1.19205	4.33E-04	1.31802	0.00629		1.17112	1.66397	1.21169	1.32722	1.22218	-0.00151	1.47043	-3.22E-05
1.13076	2.03522	1.17112	1.66397	1.19293	2.95E-04	1.22218	-0.00151		80.976	0.71262	78.4042	0.15985		1.13076	2.03522	1.18183	1.93879	1.19293	2.95E-04	1.31902	0.00635		1.17216	1.66754	1.2127	1.33055	1.22321	-0.00115	1.47142	2.26E-04
1.13174	2.03863	1.17216	1.66754	1.19386	3.41E-04	1.22321	-0.00115		81.076	0.71079	78.5042	0.16036		1.13174	2.03863	1.18283	1.94163	1.19386	3.41E-04	1.32006	0.0064		1.17314	1.67078	1.2137	1.33378	1.22418	-0.00148	1.47241	3.37E-05
1.13278	2.04221	1.17314	1.67078	1.19509	3.89E-04	1.22418	-0.00148		81.176	0.70112	78.6042	0.16029		1.13278	2.04221	1.18385	1.94343	1.19509	3.89E-04	1.32102	0.00645		1.17412	1.66986	1.21473	1.33185	1.22521	-0.00129	1.47342	1.50E-04
1.13377	2.04284	1.17412	1.66986	1.19605	4.09E-04	1.22521	-0.00129		81.276	0.70215	78.7042	0.15951		1.13377	2.04284	1.18483	1.94164	1.19605	4.09E-04	1.32204	0.00651		1.17514	1.66862	1.21573	1.33195	1.22617	-0.0014	1.47444	3.67E-04
1.13475	2.04504	1.17514	1.66862	1.19706	3.12E-04	1.22617	-0.0014		81.376	0.70597	78.8042	0.15863		1.13475	2.04504	1.18585	1.94021	1.19706	3.12E-04	1.32302	0.00658		1.17613	1.66787	1.21671	1.33313	1.22718	-0.00134	1.47543	3.07E-04
1.13575	2.04734	1.17613	1.66787	1.19803	2.96E-04	1.22718	-0.00134		81.476	0.71173	78.9042	0.16013		1.13575	2.04734	1.18684	1.93733	1.19803	2.96E-04	1.32405	0.00664		1.17714	1.66505	1.21775	1.33327	1.22817	-0.00139	1.4764	3.30E-04
1.13677	2.04823	1.17714	1.66505	1.199	4.25E-04	1.22817	-0.00139		81.576	0.70549	79.0042	0.16045		1.13677	2.04823	1.18783	1.94271	1.199	4.25E-04	1.32504	0.00669		1.17815	1.66799	1.21875	1.3318	1.22919	-0.00141	1.47742	3.66E-04
1.13777	2.04626	1.17815	1.66799	1.20004	3.85E-04	1.22919	-0.00141		81.676	0.70334	79.1042	0.1602		1.13777	2.04626	1.18886	1.94497	1.20004	3.85E-04	1.32602	0.00676		1.17913	1.66824	1.21972	1.32754	1.23017	-0.00134	1.47838	4.08E-04
1.13877	2.04925	1.17913	1.66824	1.20101	2.91E-04	1.23017	-0.00134		81.776	0.70382	79.2042	0.16032		1.13877	2.04925	1.18985	1.94458	1.20101	2.91E-04	1.32703	0.00682		1.18013	1.66973	1.22072	1.32917	1.2312	-0.00138	1.47942	2.94E-04
1.13974	2.05185	1.18013	1.66973	1.20212	3.31E-04	1.2312	-0.00138		81.876	0.70764	79.3042	0.15879		1.13974	2.05185	1.19083	1.94362	1.20212	3.31E-04	1.32803	0.00688		1.18115	1.67582	1.22171	1.32955	1.23218	-0.00151	1.48041	5.13E-04
1.14073	2.05148	1.18115	1.67582	1.20299	3.99E-04	1.23218	-0.00151		81.976	0.70682	79.4042	0.16022		1.14073	2.05148	1.19185	1.94519	1.20299	3.99E-04	1.32904	0.00695		1.18213	1.678	1.22272	1.33494	1.23319	-0.00151	1.48142	3.30E-04
1.14176	2.05158	1.18213	1.678	1.204	5.18E-04	1.23319	-0.00151		82.076	0.70361	79.5042	0.16143		1.14176	2.05158	1.19283	1.94671	1.204	5.18E-04	1.33002	0.00701		1.18314	1.68048	1.22371	1.33812	1.2342	-0.00137	1.48243	5.45E-04
1.14276	2.0536	1.18314	1.68048	1.20499	6.23E-04	1.2342	-0.00137		82.176	0.70208	79.6042	0.16096		1.14276	2.0536	1.19382	1.94705	1.20499	6.23E-04	1.33102	0.00707		1.18413	1.67916	1.22469	1.33925	1.23524	-0.00135	1.48339	5.84E-04
1.14376	2.0543	1.18413	1.67916	1.20593	4.58E-04	1.23524	-0.00135		82.276	0.70929	79.7042	0.15925		1.14376	2.0543	1.19486	1.94656	1.20593	4.58E-04	1.33203	0.00714		1.18512	1.67946	1.22572	1.34258	1.23619	-0.00136	1.48442	4.26E-04
1.14477	2.05735	1.18512	1.67946	1.20703	5.26E-04	1.23619	-0.00136		82.376	0.70809	79.8042	0.16092		1.14477	2.05735	1.19582	1.94968	1.20703	5.26E-04	1.33302	0.00721		1.18612	1.6838	1.22669	1.34478	1.23721	-0.00135	1.48541	5.12E-04
1.14574	2.0589	1.18612	1.6838	1.20805	5.95E-04	1.23721	-0.00135		82.476	0.71276	79.9042	0.15962		1.14574	2.0589	1.19685	1.94849	1.20805	5.95E-04	1.33401	0.00728		1.18711	1.68763	1.2277	1.34731	1.2382	-0.00116	1.4864	5.27E-04
1.14678	2.06561	1.18711	1.68763	1.20906	5.04E-04	1.2382	-0.00116		82.576	0.70515	80.0042	0.16008		1.14678	2.06561	1.19784	1.94984	1.20906	5.04E-04	1.33501	0.00734		1.18813	1.69286	1.22867	1.3472	1.23921	-0.00139	1.48739	6.23E-04
1.14776	2.06531	1.18813	1.69286	1.21009	4.77E-04	1.23921	-0.00139		82.676	0.70299	80.1042	0.16001		1.14776	2.06531	1.19886	1.95241	1.21009	4.77E-04	1.336	0.00741		1.18911	1.69424	1.2297	1.3464	1.2402	-0.00135	1.48841	6.81E-04
1.14876	2.06621	1.18911	1.69424	1.21105	5.28E-04	1.2402	-0.00135		82.776	0.70135	80.2042	0.16138		1.14876	2.06621	1.19984	1.95406	1.21105	5.28E-04	1.33702	0.00749		1.19011	1.69729	1.23069	1.34638	1.24123	-0.00136	1.48943	5.78E-04
1.14978	2.071	1.19011	1.69729	1.21209	5.10E-04	1.24123	-0.00136		82.876	0.70259	80.3042	0.15955		1.14978	2.071	1.20082	1.95645	1.21209	5.10E-04	1.33803	0.00755		1.19112	1.70042	1.23168	1.34365	1.24222	-0.00124	1.49041	8.27E-04
1.15075	2.06804	1.19112	1.70042	1.21305	5.84E-04	1.24222	-0.00124		82.976	0.70307	80.4042	0.16043		1.15075	2.06804	1.2018	1.95691	1.21305	5.84E-04	1.33903	0.00764		1.19211	1.70119	1.23268	1.34389	1.24322	-0.00141	1.49143	7.45E-04
1.15176	2.06854	1.19211	1.70119	1.21411	4.29E-04	1.24322	-0.00141		83.076	0.69625	80.5042	0.15983		1.15176	2.06854	1.20287	1.9625	1.21411	4.29E-04	1.34002	0.0077		1.19312	1.69917	1.23369	1.34769	1.24423	-0.00124	1.49242	5.26E-04
1.15277	2.0689	1.19312	1.69917	1.21507	7.17E-04	1.24423	-0.00124		83.176	0.70697	80.6042	0.15851		1.15277	2.0689	1.20386	1.96058	1.21507	7.17E-04	1.34104	0.00778		1.19413	1.69729	1.2347	1.34877	1.24523	-0.00139	1.4934	7.03E-04
1.15378	2.07088	1.19413	1.69729	1.21607	6.10E-04	1.24523	-0.00139		83.276	0.7029	80.7042	0.15869		1.15378	2.07088	1.20483	1.96022	1.21607	6.10E-04	1.34202	0.00785		1.19512	1.69771	1.23571	1.35039	1.24624	-0.00132	1.49439	5.50E-04
1.15476	2.07083	1.19512	1.69771	1.21714	5.13E-04	1.24624	-0.00132		83.376	0.70793	80.8042	0.16004		1.15476	2.07083	1.20585	1.96116	1.21714	5.13E-04	1.34302	0.00792		1.19613	1.70166	1.23671	1.34895	1.2472	-0.00122	1.49542	8.84E-04
1.15573	2.06723	1.19613	1.70166	1.21806	6.70E-04	1.2472	-0.00122		83.476	0.71472	80.9042	0.15962		1.15573	2.06723	1.20684	1.96143	1.21806	6.70E-04	1.34401	0.00801		1.19714	1.70009	1.2377	1.34901	1.2482	-0.00113	1.49641	0.00101
1.15676	2.07127	1.19714	1.70009	1.21904	6.06E-04	1.2482	-0.00113		83.576	0.7069	81.0042	0.1586		1.15676	2.07127	1.20782	1.96363	1.21904	6.06E-04	1.34503	0.00808		1.19813	1.70196	1.23869	1.34849	1.2492	-0.00133	1.49739	7.21E-04
1.15774	2.07366	1.19813	1.70196	1.22014	5.09E-04	1.2492	-0.00133		83.676	0.70711	81.1042	0.1605		1.15774	2.07366	1.20882	1.96302	1.22014	5.09E-04	1.346	0.00816		1.19912	1.70307	1.23971	1.3475	1.2502	-0.0011	1.4984	9.51E-04
1.15874	2.07719	1.19912	1.70307	1.22102	6.63E-04	1.2502	-0.0011		83.776	0.70999	81.2042	0.16018		1.15874	2.07719	1.20984	1.96258	1.22102	6.63E-04	1.34701	0.00825		1.20014	1.70312	1.24071	1.35133	1.2512	-0.00141	1.4994	9.19E-04
1.15974	2.07644	1.20014	1.70312	1.22219	7.67E-04	1.2512	-0.00141		83.876	0.70835	81.3042	0.15955		1.15974	2.07644	1.21085	1.96318	1.22219	7.67E-04	1.348	0.00832		1.20114	1.7064	1.24172	1.35375	1.25221	-0.00132	1.5004	0.00113
1.16074	2.07439	1.20114	1.7064	1.22304	6.78E-04	1.25221	-0.00132		83.976	0.70787	81.4042	0.15997		1.16074	2.07439	1.21183	1.96223	1.22304	6.78E-04	1.34903	0.00841		1.20214	1.70624	1.24272	1.35581	1.25321	-0.00119	1.50139	0.00112
1.16177	2.0786	1.20214	1.70624	1.22419	8.70E-04	1.25321	-0.00119		84.076	0.7064	81.5042	0.15962		1.16177	2.0786	1.21281	1.96503	1.22419	8.70E-04	1.35002	0.0085		1.20314	1.70902	1.24372	1.35602	1.25423	-0.00125	1.5024	9.03E-04
1.16276	2.0788	1.20314	1.70902	1.22514	0.00109	1.25423	-0.00125		84.176	0.70828	81.6042	0.15874		1.16276	2.0788	1.21383	1.96926	1.22514	0.00109	1.35102	0.00858		1.20412	1.70826	1.24473	1.35541	1.25522	-0.00165	1.50339	7.42E-04
1.16374	2.07916	1.20412	1.70826	1.22599	7.44E-04	1.25522	-0.00165		84.276	0.70503	81.7042	0.159		1.16374	2.07916	1.21484	1.97121	1.22599	7.44E-04	1.35201	0.00867		1.20515	1.71073	1.24571	1.35745	1.25622	-0.00123	1.50438	0.00137
1.16477	2.08389	1.20515	1.71073	1.22719	8.34E-04	1.25622	-0.00123		84.376	0.71043	81.8042	0.15985		1.16477	2.08389	1.21587	1.97533	1.22719	8.34E-04	1.35299	0.00875		1.20613	1.71409	1.24671	1.35937	1.2572	-0.00135	1.5054	0.00103
1.16577	2.08429	1.20613	1.71409	1.22812	8.27E-04	1.2572	-0.00135		84.476	0.70643	81.9042	0.15849		1.16577	2.08429	1.21685	1.97439	1.22812	8.27E-04	1.35402	0.00884		1.20712	1.71767	1.24772	1.35835	1.2582	-0.00118	1.50639	7.53E-04
1.16675	2.08241	1.20712	1.71767	1.22909	0.00104	1.2582	-0.00118		84.576	0.70418	82.0042	0.15939		1.16675	2.08241	1.21783	1.97323	1.22909	0.00104	1.35501	0.00893		1.20811	1.7226	1.24871	1.36165	1.2592	-0.00152	1.5074	0.001
1.16774	2.07748	1.20811	1.7226	1.23014	0.00104	1.2592	-0.00152		84.676	0.71198	82.1042	0.15819		1.16774	2.07748	1.21884	1.9714	1.23014	0.00104	1.35601	0.00902		1.20913	1.72295	1.24971	1.36249	1.26019	-0.00141	1.50841	0.00118
1.16873	2.07301	1.20913	1.72295	1.23108	8.98E-04	1.26019	-0.00141		84.776	0.71169	82.2042	0.15865		1.16873	2.07301	1.21985	1.97089	1.23108	8.98E-04	1.35705	0.00911		1.21011	1.72492	1.25072	1.36589	1.26118	-0.00118	1.50942	0.00116
1.16973	2.07195	1.21011	1.72492	1.23214	0.001	1.26118	-0.00118		84.876	0.71416	82.3042	0.15953		1.16973	2.07195	1.22082	1.9713	1.23214	0.001	1.35803	0.0092		1.21112	1.72773	1.2517	1.36548	1.26221	-0.00105	1.51042	0.00118
1.17075	2.07707	1.21112	1.72773	1.23311	8.28E-04	1.26221	-0.00105		84.976	0.70921	82.4042	0.15856		1.17075	2.07707	1.22182	1.96845	1.23311	8.28E-04	1.35901	0.0093		1.21211	1.72884	1.2527	1.36557	1.26316	-0.00111	1.5114	9.75E-04
1.17176	2.0854	1.21211	1.72884	1.23402	0.00101	1.26316	-0.00111		85.076	0.70787	82.5042	0.15874		1.17176	2.0854	1.22286	1.96864	1.23402	0.00101	1.36	0.00939		1.21314	1.73016	1.2537	1.36675	1.2642	-0.00121	1.51241	0.00136
1.17277	2.09221	1.21314	1.73016	1.2351	0.00108	1.2642	-0.00121		85.176	0.70887	82.6042	0.15974		1.17277	2.09221	1.22383	1.97129	1.2351	0.00108	1.36101	0.00949		1.21414	1.73106	1.25469	1.36454	1.26519	-9.62E-04	1.51341	0.00124
1.17373	2.09226	1.21414	1.73106	1.23608	0.00114	1.26519	-9.62E-04		85.276	0.70458	82.7042	0.1586		1.17373	2.09226	1.22486	1.97462	1.23608	0.00114	1.36203	0.00959		1.21513	1.72817	1.25569	1.36634	1.26618	-8.84E-04	1.5144	0.0013
1.17472	2.09839	1.21513	1.72817	1.23712	0.00117	1.26618	-8.84E-04		85.376	0.70706	82.8042	0.15735		1.17472	2.09839	1.22584	1.98239	1.23712	0.00117	1.363	0.00969		1.21615	1.7296	1.25671	1.36452	1.26719	-0.00105	1.51538	0.00146
1.17576	2.09734	1.21615	1.7296	1.23802	0.00104	1.26719	-0.00105		85.476	0.70727	82.9042	0.15819		1.17576	2.09734	1.22684	1.9813	1.23802	0.00104	1.36401	0.00979		1.21714	1.72849	1.2577	1.36426	1.26818	-0.00115	1.51641	0.00145
1.17675	2.09733	1.21714	1.72849	1.23905	0.00113	1.26818	-0.00115		85.576	0.70597	83.0042	0.1577		1.17675	2.09733	1.22785	1.9848	1.23905	0.00113	1.36502	0.00989		1.21814	1.73018	1.25871	1.36484	1.26919	-0.00107	1.51739	0.0014
1.17774	2.09543	1.21814	1.73018	1.24011	0.00117	1.26919	-0.00107		85.676	0.71411	83.1042	0.158		1.17774	2.09543	1.22886	1.98283	1.24011	0.00117	1.36597	0.00999		1.21913	1.72924	1.25971	1.3654	1.2702	-0.00106	1.5184	0.00143
1.17874	2.09551	1.21913	1.72924	1.24106	0.0011	1.2702	-0.00106		85.776	0.71294	83.2042	0.15828		1.17874	2.09551	1.22985	1.98526	1.24106	0.0011	1.36698	0.01009		1.22013	1.73101	1.26068	1.3693	1.27123	-9.88E-04	1.5194	0.00148
1.17976	2.09859	1.22013	1.73101	1.2421	0.00121	1.27123	-9.88E-04		85.876	0.71141	83.3042	0.15814		1.17976	2.09859	1.23082	1.98368	1.2421	0.00121	1.36799	0.0102		1.22111	1.73222	1.2617	1.3694	1.27219	-7.46E-04	1.52042	0.00135
1.18076	2.0995	1.22111	1.73222	1.24307	0.00131	1.27219	-7.46E-04		85.976	0.71475	83.4042	0.15819		1.18076	2.0995	1.23183	1.98551	1.24307	0.00131	1.36898	0.0103		1.22214	1.73367	1.26269	1.3699	1.2732	-9.15E-04	1.5214	0.00139
1.18172	2.10497	1.22214	1.73367	1.24408	0.00134	1.2732	-9.15E-04		86.076	0.71077	83.5042	0.15758		1.18172	2.10497	1.23283	1.98875	1.24408	0.00134	1.37	0.01042		1.22311	1.73677	1.26369	1.36972	1.2742	-0.00109	1.52239	0.00146
1.18273	2.11011	1.22311	1.73677	1.24514	0.00112	1.2742	-0.00109		86.176	0.71043	83.6042	0.15761		1.18273	2.11011	1.23384	1.98937	1.24514	0.00112	1.37098	0.01052		1.22413	1.73973	1.26471	1.3675	1.27519	-9.31E-04	1.52341	0.00162
1.18374	2.11213	1.22413	1.73973	1.24613	0.00127	1.27519	-9.31E-04		86.276	0.70652	83.7042	0.15719		1.18374	2.11213	1.23483	1.99067	1.24613	0.00127	1.37195	0.01064		1.2251	1.74538	1.26565	1.36726	1.27621	-8.97E-04	1.5244	0.00158
1.18474	2.11195	1.2251	1.74538	1.24712	0.00141	1.27621	-8.97E-04		86.376	0.71221	83.8042	0.15795		1.18474	2.11195	1.23584	1.99024	1.24712	0.00141	1.37296	0.01074		1.22609	1.74827	1.26669	1.36708	1.27721	-9.97E-04	1.52542	0.00162
1.18572	2.10886	1.22609	1.74827	1.24808	0.00136	1.27721	-9.97E-04		86.476	0.71336	83.9042	0.1583		1.18572	2.10886	1.23681	1.9925	1.24808	0.00136	1.37396	0.01086		1.22708	1.74709	1.26769	1.3694	1.27821	-0.00112	1.52644	0.00196
1.18673	2.11231	1.22708	1.74709	1.24915	0.00129	1.27821	-0.00112		86.576	0.70961	84.0042	0.15791		1.18673	2.11231	1.23782	1.99451	1.24915	0.00129	1.37497	0.01098		1.22811	1.7493	1.26869	1.37219	1.27916	-9.89E-04	1.52743	0.00179
1.18774	2.11508	1.22811	1.7493	1.25008	0.00144	1.27916	-9.89E-04		86.676	0.70471	84.1042	0.15856		1.18774	2.11508	1.23884	1.99444	1.25008	0.00144	1.37598	0.01109		1.22912	1.74948	1.2697	1.37328	1.28021	-0.00102	1.52842	0.00182
1.18873	2.11968	1.22912	1.74948	1.25109	0.00141	1.28021	-0.00102		86.776	0.70636	84.2042	0.15805		1.18873	2.11968	1.23984	1.99347	1.25109	0.00141	1.37696	0.01121		1.23009	1.74984	1.2707	1.37372	1.2812	-8.53E-04	1.52941	0.00201
1.18974	2.12338	1.23009	1.74984	1.2521	0.00127	1.2812	-8.53E-04		86.876	0.70526	84.3042	0.158		1.18974	2.12338	1.24085	1.9968	1.2521	0.00127	1.37798	0.01133		1.2311	1.75362	1.2717	1.37228	1.28218	-0.00101	1.53042	0.00178
1.19073	2.12314	1.2311	1.75362	1.25308	0.00146	1.28218	-0.00101		86.976	0.71155	84.4042	0.15675		1.19073	2.12314	1.24183	1.99819	1.25308	0.00146	1.37899	0.01145		1.23211	1.75378	1.2727	1.37404	1.28317	-8.10E-04	1.53144	0.00178
1.19173	2.12443	1.23211	1.75378	1.25398	0.00151	1.28317	-8.10E-04		87.076	0.70876	84.5042	0.15612		1.19173	2.12443	1.24283	2.00174	1.25398	0.00151	1.38	0.01158		1.23312	1.75224	1.27372	1.37757	1.28416	-7.44E-04	1.5324	0.00189
1.19274	2.12584	1.23312	1.75224	1.25497	0.00141	1.28416	-7.44E-04		87.176	0.70969	84.6042	0.1564		1.19274	2.12584	1.24382	2.00474	1.25497	0.00141	1.38098	0.0117		1.23413	1.75398	1.27471	1.3784	1.28518	-9.66E-04	1.53341	0.00188
1.19371	2.12678	1.23413	1.75398	1.25602	0.00155	1.28518	-9.66E-04		87.276	0.71271	84.7042	0.15839		1.19371	2.12678	1.24484	2.00098	1.25602	0.00155	1.38198	0.01183		1.23513	1.75488	1.27573	1.38037	1.28616	-8.96E-04	1.53443	0.0021
1.19472	2.12265	1.23513	1.75488	1.25699	0.00162	1.28616	-8.96E-04		87.376	0.71283	84.8042	0.15694		1.19472	2.12265	1.24585	2.00106	1.25699	0.00162	1.38298	0.01195		1.23613	1.7603	1.27672	1.37988	1.28719	-9.63E-04	1.5354	0.00168
1.19574	2.12414	1.23613	1.7603	1.25794	0.00183	1.28719	-9.63E-04		87.476	0.70864	84.9042	0.15733		1.19574	2.12414	1.24682	2.00063	1.25794	0.00183	1.38399	0.01208		1.23709	1.76188	1.27769	1.38284	1.28817	-7.26E-04	1.53641	0.00202
1.19675	2.1279	1.23709	1.76188	1.2591	0.0016	1.28817	-7.26E-04		87.576	0.71335	85.0042	0.1574		1.19675	2.1279	1.24784	2.00028	1.2591	0.0016	1.38499	0.01222		1.2381	1.76312	1.27869	1.38461	1.28915	-9.79E-04	1.5374	0.00216
1.19772	2.12668	1.2381	1.76312	1.26003	0.00167	1.28915	-9.79E-04		87.676	0.70935	85.1042	0.15751		1.19772	2.12668	1.24883	2.00116	1.26003	0.00167	1.38598	0.01235		1.23911	1.76172	1.27967	1.38301	1.29016	-6.26E-04	1.53842	0.00201
1.19872	2.12966	1.23911	1.76172	1.26101	0.00174	1.29016	-6.26E-04		87.776	0.71749	85.2042	0.15786		1.19872	2.12966	1.24983	1.99973	1.26101	0.00174	1.38696	0.01248		1.2401	1.7623	1.28068	1.38799	1.29117	-5.79E-04	1.53941	0.00224
1.19974	2.13362	1.2401	1.7623	1.26197	0.0017	1.29117	-5.79E-04		87.876	0.71038	85.3042	0.15768		1.19974	2.13362	1.25085	2.00243	1.26197	0.0017	1.38797	0.01262		1.24111	1.76348	1.28166	1.38832	1.29216	-6.50E-04	1.54043	0.0023
1.20074	2.1337	1.24111	1.76348	1.26293	0.00183	1.29216	-6.50E-04		87.976	0.70926	85.4042	0.15717		1.20074	2.1337	1.25182	2.00473	1.26293	0.00183	1.38901	0.01276		1.24211	1.76352	1.2827	1.3904	1.29321	-0.00104	1.54139	0.00212
1.20175	2.13559	1.24211	1.76352	1.264	0.00181	1.29321	-0.00104		88.076	0.71001	85.5042	0.15756		1.20175	2.13559	1.25284	2.01206	1.264	0.00181	1.38998	0.01289		1.24312	1.76599	1.28369	1.39132	1.29418	-7.73E-04	1.54238	0.00245
1.20277	2.13611	1.24312	1.76599	1.26504	0.00169	1.29418	-7.73E-04		88.176	0.71319	85.6042	0.15756		1.20277	2.13611	1.25382	2.01125	1.26504	0.00169	1.39096	0.01304		1.24408	1.76647	1.28467	1.39105	1.29523	-6.24E-04	1.54341	0.00217
1.20374	2.14028	1.24408	1.76647	1.26594	0.00186	1.29523	-6.24E-04		88.276	0.70985	85.7042	0.15707		1.20374	2.14028	1.25483	2.01117	1.26594	0.00186	1.39198	0.01319		1.24508	1.76982	1.28568	1.39362	1.29619	-4.37E-04	1.54442	0.00241
1.20476	2.14544	1.24508	1.76982	1.26701	0.00186	1.29619	-4.37E-04		88.376	0.71246	85.8042	0.15631		1.20476	2.14544	1.25584	2.01323	1.26701	0.00186	1.39295	0.01332		1.24614	1.77401	1.28666	1.39541	1.29722	-5.85E-04	1.54541	0.00232
1.20577	2.14846	1.24614	1.77401	1.26791	0.00175	1.29722	-5.85E-04		88.476	0.71978	85.9042	0.15606		1.20577	2.14846	1.25683	2.01276	1.26791	0.00175	1.39399	0.01347		1.2471	1.77697	1.28769	1.39657	1.2982	-6.55E-04	1.54642	0.00276
1.20676	2.14696	1.2471	1.77697	1.26906	0.00195	1.2982	-6.55E-04		88.576	0.71493	86.0042	0.15638		1.20676	2.14696	1.25781	2.0106	1.26906	0.00195	1.39495	0.01362		1.24812	1.78066	1.28866	1.39637	1.2992	-5.78E-04	1.54741	0.00271
1.20777	2.13975	1.24812	1.78066	1.26995	0.00185	1.2992	-5.78E-04		88.676	0.71653	86.1042	0.15587		1.20777	2.13975	1.25881	2.01324	1.26995	0.00185	1.39597	0.01377		1.24912	1.77807	1.28967	1.39343	1.3002	-6.42E-04	1.54843	0.00248
1.20877	2.14081	1.24912	1.77807	1.27104	0.0019	1.3002	-6.42E-04		88.776	0.71415	86.2042	0.15638		1.20877	2.14081	1.2598	2.01283	1.27104	0.0019	1.39696	0.01392		1.25012	1.77931	1.29068	1.39738	1.30121	-4.81E-04	1.54943	0.00243
1.20975	2.14599	1.25012	1.77931	1.27192	0.00194	1.30121	-4.81E-04		88.876	0.7083	86.3042	0.15654		1.20975	2.14599	1.26081	2.01427	1.27192	0.00194	1.39798	0.01407		1.25112	1.7855	1.29167	1.39728	1.30216	-4.23E-04	1.55043	0.00276
1.21075	2.14524	1.25112	1.7855	1.27296	0.00211	1.30216	-4.23E-04		88.976	0.71162	86.4042	0.1552		1.21075	2.14524	1.2618	2.01181	1.27296	0.00211	1.39895	0.01423		1.2521	1.78668	1.29267	1.39785	1.30317	-4.73E-04	1.55143	0.00262
1.21174	2.14411	1.2521	1.78668	1.27402	0.00194	1.30317	-4.73E-04		89.076	0.71523	86.5042	0.15582		1.21174	2.14411	1.26282	2.01828	1.27402	0.00194	1.39995	0.01439		1.2531	1.78665	1.29369	1.39764	1.30416	-4.17E-04	1.55241	0.00269
1.2127	2.14278	1.2531	1.78665	1.27504	0.0023	1.30416	-4.17E-04		89.176	0.71276	86.6042	0.15499		1.2127	2.14278	1.26384	2.01847	1.27504	0.0023	1.40098	0.01454		1.25414	1.78564	1.29472	1.39697	1.30516	-5.11E-04	1.55342	0.00276
1.21371	2.14359	1.25414	1.78564	1.27599	0.00191	1.30516	-5.11E-04		89.276	0.71392	86.7042	0.1564		1.21371	2.14359	1.26481	2.01923	1.27599	0.00191	1.40196	0.01471		1.25512	1.78191	1.29569	1.39542	1.30616	-3.04E-04	1.55441	0.00277
1.21473	2.14562	1.25512	1.78191	1.27699	0.00225	1.30616	-3.04E-04		89.376	0.71193	86.8042	0.15545		1.21473	2.14562	1.26582	2.02271	1.27699	0.00225	1.40296	0.01487		1.25612	1.78006	1.29668	1.39594	1.30715	-4.78E-04	1.55542	0.00282
1.21573	2.14505	1.25612	1.78006	1.27793	0.00219	1.30715	-4.78E-04		89.476	0.71052	86.9042	0.15562		1.21573	2.14505	1.26682	2.02322	1.27793	0.00219	1.40395	0.01504		1.2571	1.77984	1.2977	1.39654	1.30816	-3.64E-04	1.55642	0.00293
1.21674	2.14854	1.2571	1.77984	1.27895	0.00225	1.30816	-3.64E-04		89.576	0.71217	87.0042	0.15448		1.21674	2.14854	1.26781	2.02079	1.27895	0.00225	1.40495	0.01521		1.25809	1.77514	1.2987	1.39928	1.30917	-5.13E-04	1.55742	0.00283
1.21772	2.14522	1.25809	1.77514	1.28002	0.00232	1.30917	-5.13E-04		89.676	0.71605	87.1042	0.15555		1.21772	2.14522	1.26881	2.02319	1.28002	0.00232	1.40595	0.01537		1.25912	1.76976	1.2997	1.40146	1.31015	-3.43E-04	1.55842	0.00287
1.21873	2.14663	1.25912	1.76976	1.28096	0.00228	1.31015	-3.43E-04		89.776	0.71605	87.2042	0.15443		1.21873	2.14663	1.2698	2.02133	1.28096	0.00228	1.40696	0.01555		1.26011	1.77416	1.30069	1.40349	1.31116	-5.42E-04	1.55943	0.00279
1.21974	2.1463	1.26011	1.77416	1.28195	0.00226	1.31116	-5.42E-04		89.876	0.71374	87.3042	0.15474		1.21974	2.1463	1.27078	2.02263	1.28195	0.00226	1.40793	0.01572		1.26114	1.77603	1.30169	1.40491	1.31216	-4.15E-04	1.5604	0.00278
1.2207	2.14453	1.26114	1.77603	1.28299	0.00244	1.31216	-4.15E-04		89.976	0.70814	87.4042	0.15471		1.2207	2.14453	1.2718	2.01942	1.28299	0.00244	1.40896	0.0159		1.26211	1.77957	1.3027	1.40421	1.31316	-1.34E-04	1.56141	0.00301
1.22174	2.14748	1.26211	1.77957	1.28402	0.00255	1.31316	-1.34E-04		90.076	0.71784	87.5042	0.15436		1.22174	2.14748	1.27279	2.02155	1.28402	0.00255	1.40993	0.01608		1.2631	1.78522	1.30368	1.40597	1.31419	8.54E-05	1.56242	0.00311
1.22274	2.14856	1.2631	1.78522	1.2849	0.00253	1.31419	8.54E-05		90.176	0.70953	87.6042	0.15344		1.22274	2.14856	1.27379	2.01925	1.2849	0.00253	1.41095	0.01625		1.2641	1.79366	1.3047	1.40713	1.31518	-5.66E-04	1.5634	0.00301
1.22375	2.14831	1.2641	1.79366	1.28599	0.00257	1.31518	-5.66E-04		90.276	0.71351	87.7042	0.15325		1.22375	2.14831	1.27481	2.01528	1.28599	0.00257	1.41196	0.01644		1.2651	1.79909	1.30567	1.40726	1.31618	-1.41E-04	1.56441	0.00337
1.22476	2.14907	1.2651	1.79909	1.28697	0.00249	1.31618	-1.41E-04		90.376	0.71735	87.8042	0.15504		1.22476	2.14907	1.27579	2.01945	1.28697	0.00249	1.41294	0.01662		1.26613	1.80495	1.30669	1.40892	1.31716	-6.55E-05	1.56543	0.00318
1.22577	2.15437	1.26613	1.80495	1.28801	0.00237	1.31716	-6.55E-05		90.476	0.71161	87.9042	0.15443		1.22577	2.15437	1.27681	2.02196	1.28801	0.00237	1.41392	0.01681		1.26712	1.80952	1.30768	1.40861	1.31819	-2.42E-04	1.5664	0.00337
1.22674	2.15852	1.26712	1.80952	1.28904	0.00265	1.31819	-2.42E-04		90.576	0.70231	88.0042	0.1539		1.22674	2.15852	1.27781	2.0237	1.28904	0.00265	1.41496	0.017		1.26811	1.81434	1.30866	1.4078	1.31917	-3.44E-04	1.56743	0.00337
1.22776	2.16446	1.26811	1.81434	1.29001	0.00268	1.31917	-3.44E-04		90.676	0.71193	88.1042	0.15392		1.22776	2.16446	1.27881	2.02609	1.29001	0.00268	1.41595	0.01719		1.26911	1.81621	1.30968	1.40758	1.32017	-1.99E-04	1.5684	0.00343
1.22875	2.1676	1.26911	1.81621	1.29097	0.00265	1.32017	-1.99E-04		90.776	0.71018	88.2042	0.15325		1.22875	2.1676	1.27981	2.02657	1.29097	0.00265	1.41694	0.01739		1.27009	1.81522	1.31068	1.4102	1.32118	-1.71E-05	1.5694	0.00348
1.22974	2.16815	1.27009	1.81522	1.29196	0.00258	1.32118	-1.71E-05		90.876	0.72095	88.3042	0.15332		1.22974	2.16815	1.28084	2.02814	1.29196	0.00258	1.41793	0.01758		1.27111	1.81696	1.31169	1.41179	1.32217	1.10E-04	1.57042	0.00333
1.23073	2.1675	1.27111	1.81696	1.29298	0.00274	1.32217	1.10E-04		90.976	0.71105	88.4042	0.15316		1.23073	2.1675	1.28182	2.02891	1.29298	0.00274	1.41894	0.01778		1.27208	1.81448	1.31271	1.41146	1.32317	9.01E-05	1.5714	0.00329
1.23174	2.16909	1.27208	1.81448	1.29389	0.00289	1.32317	9.01E-05		91.076	0.71484	88.5042	0.15256		1.23174	2.16909	1.28282	2.03016	1.29389	0.00289	1.41996	0.01799		1.27309	1.81491	1.31368	1.4127	1.32418	1.33E-04	1.57241	0.00327
1.23274	2.16864	1.27309	1.81491	1.29493	0.00292	1.32418	1.33E-04		91.176	0.71011	88.6042	0.15258		1.23274	2.16864	1.28381	2.03338	1.29493	0.00292	1.42094	0.01819		1.27413	1.8152	1.31467	1.414	1.32516	2.80E-04	1.5734	0.00359
1.23375	2.17442	1.27413	1.8152	1.29596	0.00283	1.32516	2.80E-04		91.276	0.71018	88.7042	0.15337		1.23375	2.17442	1.28482	2.03437	1.29596	0.00283	1.42195	0.0184		1.27511	1.81623	1.31569	1.41675	1.32615	1.09E-04	1.57441	0.00367
1.23477	2.17579	1.27511	1.81623	1.29699	0.0028	1.32615	1.09E-04		91.376	0.71376	88.8042	0.15145		1.23477	2.17579	1.28582	2.03662	1.29699	0.0028	1.42294	0.0186		1.27611	1.81708	1.31666	1.41854	1.32716	1.91E-04	1.5754	0.00327
1.23576	2.17667	1.27611	1.81708	1.29795	0.00317	1.32716	1.91E-04		91.476	0.71408	88.9042	0.1511		1.23576	2.17667	1.28682	2.03539	1.29795	0.00317	1.42396	0.01881		1.27711	1.81509	1.31768	1.41694	1.32817	2.83E-04	1.57641	0.00373
1.23671	2.1776	1.27711	1.81509	1.2989	0.00313	1.32817	2.83E-04		91.576	0.71331	89.0042	0.15358		1.23671	2.1776	1.28781	2.03721	1.2989	0.00313	1.42493	0.01903		1.27812	1.81673	1.31868	1.41861	1.32916	3.87E-04	1.57738	0.00368
1.23775	2.17798	1.27812	1.81673	1.30006	0.00293	1.32916	3.87E-04		91.676	0.71431	89.1042	0.15293		1.23775	2.17798	1.28881	2.03821	1.30006	0.00293	1.42595	0.01924		1.27911	1.8159	1.31969	1.41648	1.33019	-7.71E-05	1.57841	0.0037
1.23873	2.17781	1.27911	1.8159	1.30099	0.00296	1.33019	-7.71E-05		91.776	0.70652	89.2042	0.15328		1.23873	2.17781	1.2898	2.03633	1.30099	0.00296	1.42694	0.01947		1.28011	1.81965	1.32066	1.41617	1.3312	-1.14E-04	1.57938	0.00386
1.23975	2.18291	1.28011	1.81965	1.30204	0.00314	1.3312	-1.14E-04		91.876	0.71649	89.3042	0.15286		1.23975	2.18291	1.29079	2.03801	1.30204	0.00314	1.42794	0.01969		1.28112	1.8219	1.32168	1.41278	1.3322	4.67E-04	1.58041	0.00405
1.24074	2.18322	1.28112	1.8219	1.30316	0.0032	1.3322	4.67E-04		91.976	0.71464	89.4042	0.15175		1.24074	2.18322	1.29177	2.03719	1.30316	0.0032	1.42894	0.01991		1.28213	1.82594	1.32267	1.41223	1.33321	1.36E-04	1.58138	0.00377
1.24177	2.18715	1.28213	1.82594	1.30402	0.00321	1.33321	1.36E-04		92.076	0.71289	89.5042	0.15263		1.24177	2.18715	1.29278	2.03737	1.30402	0.00321	1.42996	0.02014		1.2831	1.82877	1.32367	1.41192	1.33419	9.51E-05	1.5824	0.004
1.24277	2.1883	1.2831	1.82877	1.30504	0.00323	1.33419	9.51E-05		92.176	0.71251	89.6042	0.15265		1.24277	2.1883	1.2938	2.03978	1.30504	0.00323	1.43094	0.02037		1.2841	1.83191	1.32468	1.41365	1.3352	1.08E-04	1.58339	0.00387
1.24375	2.18766	1.2841	1.83191	1.30611	0.00333	1.3352	1.08E-04		92.276	0.71257	89.7042	0.15323		1.24375	2.18766	1.2948	2.04001	1.30611	0.00333	1.43194	0.02061		1.28511	1.83598	1.32568	1.41987	1.33619	3.56E-04	1.5844	0.00398
1.24475	2.18727	1.28511	1.83598	1.30709	0.00336	1.33619	3.56E-04		92.376	0.71374	89.8042	0.1521		1.24475	2.18727	1.2958	2.04142	1.30709	0.00336	1.43293	0.02084		1.28611	1.83763	1.32667	1.42226	1.3372	1.93E-04	1.58539	0.00397
1.24576	2.18802	1.28611	1.83763	1.30795	0.00322	1.3372	1.93E-04		92.476	0.71413	89.9042	0.15214		1.24576	2.18802	1.29681	2.04025	1.30795	0.00322	1.43393	0.02108		1.28711	1.83287	1.32769	1.42078	1.3382	3.71E-04	1.58638	0.00408
1.24674	2.18992	1.28711	1.83287	1.30899	0.00338	1.3382	3.71E-04		92.576	0.71967	90.0042	0.153		1.24674	2.18992	1.2978	2.03946	1.30899	0.00338	1.43495	0.02132		1.28811	1.83554	1.32867	1.42082	1.33919	3.24E-04	1.5874	0.00413
1.24775	2.19127	1.28811	1.83554	1.31001	0.00333	1.33919	3.24E-04		92.676	0.70521	90.1042	0.153		1.24775	2.19127	1.29878	2.0425	1.31001	0.00333	1.43594	0.02155		1.2891	1.83544	1.32966	1.41751	1.34018	2.82E-04	1.58839	0.00418
1.24876	2.18803	1.2891	1.83544	1.3111	0.00355	1.34018	2.82E-04		92.776	0.71137	90.2042	0.15205		1.24876	2.18803	1.29981	2.04261	1.3111	0.00355	1.43694	0.02181		1.2901	1.83891	1.33068	1.41814	1.34119	6.30E-04	1.58939	0.00408
1.24975	2.18276	1.2901	1.83891	1.31201	0.00364	1.34119	6.30E-04		92.876	0.711	90.3042	0.15135		1.24975	2.18276	1.30082	2.04606	1.31201	0.00364	1.43795	0.02206		1.2911	1.84056	1.33168	1.41913	1.34216	3.10E-04	1.59042	0.00417
1.25073	2.18207	1.2911	1.84056	1.31297	0.00364	1.34216	3.10E-04		92.976	0.70592	90.4042	0.15277		1.25073	2.18207	1.3018	2.04618	1.31297	0.00364	1.43895	0.02231		1.29211	1.84086	1.33266	1.41967	1.34319	5.95E-04	1.5914	0.00426
1.25171	2.185	1.29211	1.84086	1.31405	0.00369	1.34319	5.95E-04		93.076	0.70773	90.5042	0.15272		1.25171	2.185	1.30283	2.0429	1.31405	0.00369	1.4399	0.02256		1.29312	1.84058	1.33369	1.41999	1.34417	3.16E-04	1.59239	0.00442
1.25275	2.18501	1.29312	1.84058	1.31503	0.00364	1.34417	3.16E-04		93.176	0.71431	90.6042	0.15221		1.25275	2.18501	1.30383	2.04142	1.31503	0.00364	1.44094	0.02282		1.29412	1.8416	1.33468	1.41946	1.34518	5.52E-04	1.59339	0.00453
1.25376	2.18797	1.29412	1.8416	1.31602	0.00373	1.34518	5.52E-04		93.276	0.71791	90.7042	0.15242		1.25376	2.18797	1.30481	2.04383	1.31602	0.00373	1.44194	0.02308		1.29512	1.84179	1.33571	1.42165	1.34616	2.39E-04	1.5944	0.00464
1.25472	2.1904	1.29512	1.84179	1.31707	0.00382	1.34616	2.39E-04		93.376	0.71783	90.8042	0.15133		1.25472	2.1904	1.3058	2.04808	1.31707	0.00382	1.44293	0.02334		1.29612	1.84655	1.33666	1.42054	1.34717	7.01E-04	1.5954	0.00467
1.25572	2.19095	1.29612	1.84655	1.318	0.00383	1.34717	7.01E-04		93.476	0.70869	90.9042	0.1523		1.25572	2.19095	1.30681	2.04923	1.318	0.00383	1.44392	0.02361		1.29712	1.84908	1.33769	1.4231	1.34817	5.92E-04	1.59641	0.00462
1.25673	2.19384	1.29712	1.84908	1.31907	0.00395	1.34817	5.92E-04		93.576	0.71399	91.0042	0.15342		1.25673	2.19384	1.30782	2.04976	1.31907	0.00395	1.44497	0.02389		1.29811	1.84695	1.33868	1.4257	1.34915	7.14E-04	1.5974	0.00468
1.2577	2.19736	1.29811	1.84695	1.32005	0.00391	1.34915	7.14E-04		93.676	0.71592	91.1042	0.15339		1.2577	2.19736	1.30881	2.04916	1.32005	0.00391	1.44592	0.02416		1.29913	1.84679	1.33969	1.42525	1.35015	6.55E-04	1.5984	0.00468
1.25872	2.19846	1.29913	1.84679	1.32112	0.004	1.35015	6.55E-04		93.776	0.71546	91.2042	0.14992		1.25872	2.19846	1.30982	2.04817	1.32112	0.004	1.44691	0.02444		1.30011	1.84882	1.34067	1.42542	1.35119	7.12E-04	1.5994	0.00471
1.25972	2.20007	1.30011	1.84882	1.32211	0.00412	1.35119	7.12E-04		93.876	0.71068	91.3042	0.15309		1.25972	2.20007	1.31083	2.05082	1.32211	0.00412	1.44794	0.02471		1.30114	1.851	1.34167	1.42462	1.35217	9.90E-04	1.6004	0.00507
1.26072	2.2025	1.30114	1.851	1.32306	0.00401	1.35217	9.90E-04		93.976	0.71386	91.4042	0.15286		1.26072	2.2025	1.3118	2.0495	1.32306	0.00401	1.44892	0.02499		1.30213	1.85245	1.34265	1.42859	1.35319	0.00103	1.60141	0.00484
1.26174	2.21019	1.30213	1.85245	1.32398	0.00402	1.35319	0.00103		94.076	0.7132	91.5042	0.15247		1.26174	2.21019	1.31281	2.05319	1.32398	0.00402	1.4499	0.02528		1.30312	1.85117	1.34366	1.43386	1.3542	7.11E-04	1.6024	0.00473
1.26274	2.20839	1.30312	1.85117	1.32501	0.00421	1.3542	7.11E-04		94.176	0.7104	91.6042	0.15247		1.26274	2.20839	1.31383	2.05545	1.32501	0.00421	1.45093	0.02557		1.30409	1.85064	1.34466	1.43535	1.35518	6.66E-04	1.6034	0.00505
1.26373	2.20892	1.30409	1.85064	1.3259	0.00418	1.35518	6.66E-04		94.276	0.71116	91.7042	0.15094		1.26373	2.20892	1.31482	2.05775	1.3259	0.00418	1.45192	0.02586		1.30511	1.85006	1.34564	1.4398	1.35616	9.30E-04	1.6044	0.00512
1.26475	2.20917	1.30511	1.85006	1.32694	0.00417	1.35616	9.30E-04		94.376	0.71397	91.8042	0.15207		1.26475	2.20917	1.31583	2.06234	1.32694	0.00417	1.45291	0.02616		1.30611	1.85269	1.34666	1.44006	1.35716	8.58E-04	1.60542	0.00495
1.26572	2.20754	1.30611	1.85269	1.32803	0.00432	1.35716	8.58E-04		94.476	0.71217	91.9042	0.15302		1.26572	2.20754	1.31682	2.06062	1.32803	0.00432	1.4539	0.02646		1.30711	1.85299	1.34768	1.44053	1.35817	9.86E-04	1.60639	0.00532
1.26672	2.20794	1.30711	1.85299	1.32898	0.00431	1.35817	9.86E-04		94.576	0.71477	92.0042	0.15235		1.26672	2.20794	1.31784	2.06016	1.32898	0.00431	1.45493	0.02677		1.3081	1.85836	1.3487	1.44268	1.35918	0.00118	1.6074	0.00517
1.26773	2.20851	1.3081	1.85836	1.32995	0.00437	1.35918	0.00118		94.676	0.71935	92.1042	0.15304		1.26773	2.20851	1.31883	2.06244	1.32995	0.00437	1.45593	0.02707		1.3091	1.86063	1.34966	1.44333	1.36019	9.52E-04	1.6084	0.00546
1.26873	2.21007	1.3091	1.86063	1.33102	0.00435	1.36019	9.52E-04		94.776	0.71267	92.2042	0.15279		1.26873	2.21007	1.31983	2.05926	1.33102	0.00435	1.45692	0.02739		1.31011	1.86033	1.35067	1.44345	1.36119	0.00107	1.60941	0.00527
1.26972	2.21761	1.31011	1.86033	1.33197	0.0046	1.36119	0.00107		94.876	0.71802	92.3042	0.15309		1.26972	2.21761	1.32084	2.06061	1.33197	0.0046	1.45793	0.0277		1.3111	1.86302	1.35167	1.44405	1.36218	0.00101	1.61038	0.0054
1.2707	2.21571	1.3111	1.86302	1.33295	0.00463	1.36218	0.00101		94.976	0.70796	92.4042	0.15251		1.2707	2.21571	1.32184	2.06088	1.33295	0.00463	1.45893	0.02802		1.31211	1.86172	1.35268	1.44417	1.36315	0.00121	1.61138	0.00562
1.27172	2.21858	1.31211	1.86172	1.33407	0.00484	1.36315	0.00121		95.076	0.70848	92.5042	0.15311		1.27172	2.21858	1.32283	2.06152	1.33407	0.00484	1.45992	0.02834		1.31312	1.8646	1.35366	1.44433	1.36415	9.27E-04	1.61239	0.00573
1.27271	2.21453	1.31312	1.8646	1.33502	0.00476	1.36415	9.27E-04		95.176	0.71288	92.6042	0.15478		1.27271	2.21453	1.32381	2.06481	1.33502	0.00476	1.46091	0.02866		1.31411	1.86464	1.35467	1.44063	1.36518	0.00102	1.6134	0.00542
1.27372	2.21804	1.31411	1.86464	1.33593	0.00476	1.36518	0.00102		95.276	0.71704	92.7042	0.15342		1.27372	2.21804	1.3248	2.0617	1.33593	0.00476	1.46189	0.02899		1.3151	1.86359	1.35566	1.442	1.36616	0.00127	1.61437	0.0057
1.27472	2.21952	1.3151	1.86359	1.33704	0.00492	1.36616	0.00127		95.376	0.71155	92.8042	0.15089		1.27472	2.21952	1.3258	2.06659	1.33704	0.00492	1.46291	0.02932		1.31614	1.8572	1.35667	1.44185	1.36716	0.00148	1.6154	0.00563
1.27576	2.21926	1.31614	1.8572	1.33804	0.00491	1.36716	0.00148		95.476	0.71571	92.9042	0.15388		1.27576	2.21926	1.32682	2.06848	1.33804	0.00491	1.46392	0.02966		1.31712	1.85502	1.35767	1.44387	1.36815	0.00122	1.61637	0.00572
1.27673	2.22067	1.31712	1.85502	1.33902	0.0048	1.36815	0.00122		95.576	0.70565	93.0042	0.15249		1.27673	2.22067	1.32783	2.06955	1.33902	0.0048	1.46492	0.03		1.31811	1.85938	1.35864	1.44574	1.36916	0.00129	1.61738	0.00586
1.27771	2.21918	1.31811	1.85938	1.34001	0.00493	1.36916	0.00129		95.676	0.70929	93.1042	0.15374		1.27771	2.21918	1.32883	2.0727	1.34001	0.00493	1.46592	0.03034		1.31912	1.8641	1.35964	1.44697	1.37019	0.0013	1.61839	0.00613
1.27874	2.22218	1.31912	1.8641	1.34099	0.00518	1.37019	0.0013		95.776	0.71701	93.2042	0.15369		1.27874	2.22218	1.32981	2.06995	1.34099	0.00518	1.46691	0.03069		1.32011	1.86921	1.36068	1.44908	1.37118	0.00176	1.6194	0.00568
1.27973	2.22376	1.32011	1.86921	1.34198	0.00524	1.37118	0.00176		95.876	0.7059	93.3042	0.15379		1.27973	2.22376	1.33081	2.07236	1.34198	0.00524	1.46792	0.03104		1.32111	1.87313	1.36168	1.44882	1.37218	0.00155	1.62036	0.00606
1.28073	2.2214	1.32111	1.87313	1.34297	0.00555	1.37218	0.00155		95.976	0.71678	93.4042	0.15295		1.28073	2.2214	1.33182	2.07035	1.34297	0.00555	1.46891	0.0314		1.32208	1.87595	1.36265	1.44954	1.37319	0.00148	1.62138	0.00618
1.28171	2.22171	1.32208	1.87595	1.34406	0.00537	1.37319	0.00148		96.076	0.70718	93.5042	0.1539		1.28171	2.22171	1.33283	2.07127	1.34406	0.00537	1.46988	0.03176		1.32308	1.8798	1.36365	1.45084	1.37418	0.00162	1.62238	0.00664
1.28274	2.22134	1.32308	1.8798	1.34495	0.00539	1.37418	0.00162		96.176	0.71514	93.6042	0.15348		1.28274	2.22134	1.33381	2.07685	1.34495	0.00539	1.47093	0.03212		1.32409	1.8816	1.36466	1.44875	1.37519	0.0017	1.62339	0.0065
1.28371	2.22401	1.32409	1.8816	1.34597	0.00543	1.37519	0.0017		96.276	0.7155	93.7042	0.15427		1.28371	2.22401	1.33478	2.07576	1.34597	0.00543	1.47192	0.03249		1.32509	1.88468	1.36567	1.44906	1.37616	0.00163	1.62439	0.00626
1.28473	2.22981	1.32509	1.88468	1.34698	0.00551	1.37616	0.00163		96.376	0.71038	93.8042	0.15184		1.28473	2.22981	1.33583	2.07738	1.34698	0.00551	1.47291	0.03286		1.3261	1.88748	1.36664	1.45087	1.37719	0.00182	1.62538	0.00618
1.28571	2.2337	1.3261	1.88748	1.34796	0.00563	1.37719	0.00182		96.476	0.71463	93.9042	0.15249		1.28571	2.2337	1.33683	2.07884	1.34796	0.00563	1.47389	0.03323		1.3271	1.88677	1.36766	1.45103	1.37816	0.00168	1.62638	0.0062
1.28672	2.23538	1.3271	1.88677	1.34898	0.00575	1.37816	0.00168		96.576	0.71443	94.0042	0.15286		1.28672	2.23538	1.33782	2.078	1.34898	0.00575	1.4749	0.03362		1.32811	1.89181	1.36866	1.45251	1.37916	0.00176	1.62739	0.00663
1.28772	2.23333	1.32811	1.89181	1.35001	0.00553	1.37916	0.00176		96.676	0.71815	94.1042	0.15367		1.28772	2.23333	1.33879	2.07983	1.35001	0.00553	1.47591	0.03399		1.32911	1.89678	1.36967	1.45225	1.38015	0.00165	1.62843	0.00685
1.28873	2.23381	1.32911	1.89678	1.35097	0.00575	1.38015	0.00165		96.776	0.715	94.2042	0.15441		1.28873	2.23381	1.33979	2.07944	1.35097	0.00575	1.4769	0.03439		1.33011	1.89532	1.37067	1.4544	1.38115	0.00169	1.62939	0.00667
1.2897	2.23635	1.33011	1.89532	1.35194	0.00583	1.38115	0.00169		96.876	0.7105	94.3042	0.15386		1.2897	2.23635	1.34081	2.08047	1.35194	0.00583	1.47789	0.03478		1.33108	1.89514	1.37167	1.45326	1.38212	0.00156	1.63038	0.00666
1.29069	2.23385	1.33108	1.89514	1.35293	0.00574	1.38212	0.00156		96.976	0.71207	94.4042	0.15355		1.29069	2.23385	1.34179	2.07918	1.35293	0.00574	1.47887	0.03517		1.33211	1.89331	1.37269	1.45652	1.38316	0.00189	1.63137	0.0068
1.29171	2.23589	1.33211	1.89331	1.35391	0.00595	1.38316	0.00189		97.076	0.70915	94.5042	0.1542		1.29171	2.23589	1.34282	2.08022	1.35391	0.00595	1.47989	0.03558		1.33312	1.89623	1.37369	1.45677	1.38414	0.00185	1.63239	0.00676
1.2927	2.23385	1.33312	1.89623	1.35507	0.00616	1.38414	0.00185		97.176	0.7056	94.6042	0.15376		1.2927	2.23385	1.3438	2.07934	1.35507	0.00616	1.48086	0.03598		1.33412	1.89454	1.37466	1.45315	1.38515	0.0021	1.63338	0.00676
1.29372	2.23244	1.33412	1.89454	1.35593	0.00598	1.38515	0.0021		97.276	0.71658	94.7042	0.15474		1.29372	2.23244	1.3448	2.07917	1.35593	0.00598	1.4819	0.0364		1.33509	1.89217	1.37569	1.45444	1.38615	0.00204	1.63442	0.00716
1.2947	2.23362	1.33509	1.89217	1.35691	0.00596	1.38615	0.00204		97.376	0.715	94.8042	0.15443		1.2947	2.23362	1.34582	2.08024	1.35691	0.00596	1.4829	0.03682		1.3361	1.89541	1.37664	1.45555	1.38712	0.00188	1.63538	0.00704
1.29573	2.23696	1.3361	1.89541	1.35801	0.00619	1.38712	0.00188		97.476	0.71671	94.9042	0.15395		1.29573	2.23696	1.34682	2.0778	1.35801	0.00619	1.4839	0.03723		1.33708	1.89689	1.37767	1.45418	1.38816	0.00208	1.63639	0.00745
1.29674	2.24125	1.33708	1.89689	1.35901	0.00624	1.38816	0.00208		97.576	0.71235	95.0042	0.15365		1.29674	2.24125	1.34781	2.08032	1.35901	0.00624	1.48489	0.03766		1.33809	1.8985	1.37866	1.45758	1.38913	0.00206	1.63737	0.00746
1.29771	2.24047	1.33809	1.8985	1.35995	0.0064	1.38913	0.00206		97.676	0.70929	95.1042	0.15386		1.29771	2.24047	1.34879	2.08043	1.35995	0.0064	1.4859	0.03808		1.33909	1.89795	1.37967	1.46041	1.39014	0.00232	1.63839	0.00718
1.29871	2.24485	1.33909	1.89795	1.36104	0.0064	1.39014	0.00232		97.776	0.70521	95.2042	0.15413		1.29871	2.24485	1.3498	2.08038	1.36104	0.0064	1.48688	0.03852		1.34012	1.89854	1.38064	1.46136	1.39114	0.00205	1.63938	0.00744
1.29972	2.25205	1.34012	1.89854	1.36193	0.0065	1.39114	0.00205		97.876	0.71754	95.3042	0.15443		1.29972	2.25205	1.3508	2.08269	1.36193	0.0065	1.48786	0.03895		1.34108	1.89795	1.38163	1.46032	1.39214	0.0022	1.64036	0.00754
1.30073	2.25522	1.34108	1.89795	1.36297	0.00678	1.39214	0.0022		97.976	0.71566	95.4042	0.15464		1.30073	2.25522	1.35181	2.08736	1.36297	0.00678	1.48887	0.0394		1.34207	1.89931	1.38263	1.46195	1.39314	0.00186	1.64138	0.00764
1.30171	2.26035	1.34207	1.89931	1.36399	0.0066	1.39314	0.00186		98.076	0.71459	95.5042	0.15335		1.30171	2.26035	1.35282	2.08544	1.36399	0.0066	1.48987	0.03985		1.34308	1.90135	1.38363	1.46428	1.39414	0.00235	1.64237	0.00765
1.30272	2.26046	1.34308	1.90135	1.36488	0.00662	1.39414	0.00235		98.176	0.71241	95.6042	0.15353		1.30272	2.26046	1.35381	2.08722	1.36488	0.00662	1.49085	0.04029		1.34408	1.90854	1.38463	1.46227	1.39513	0.00228	1.64339	0.00784
1.30371	2.2596	1.34408	1.90854	1.366	0.00675	1.39513	0.00228		98.276	0.71285	95.7042	0.15344		1.30371	2.2596	1.35481	2.08764	1.366	0.00675	1.49186	0.04076		1.34509	1.90927	1.38563	1.46518	1.39613	0.00226	1.64441	0.00787
1.30471	2.25738	1.34509	1.90927	1.36693	0.00674	1.39613	0.00226		98.376	0.72325	95.8042	0.15399		1.30471	2.25738	1.35581	2.0876	1.36693	0.00674	1.4929	0.04122		1.3461	1.91079	1.38662	1.46593	1.39714	0.0024	1.6454	0.00793
1.30574	2.25617	1.3461	1.91079	1.36797	0.00704	1.39714	0.0024		98.476	0.71413	95.9042	0.15249		1.30574	2.25617	1.3568	2.08929	1.36797	0.00704	1.49387	0.04168		1.34709	1.91307	1.38765	1.46758	1.39815	0.00237	1.64639	0.00818
1.30671	2.25659	1.34709	1.91307	1.36886	0.00704	1.39815	0.00237		98.576	0.71937	96.0042	0.15309		1.30671	2.25659	1.35778	2.08942	1.36886	0.00704	1.49489	0.04216		1.3481	1.91242	1.38862	1.46601	1.39916	0.00227	1.6474	0.00795
1.3077	2.25147	1.3481	1.91242	1.37	0.00732	1.39916	0.00227		98.676	0.71893	96.1042	0.15365		1.3077	2.25147	1.35882	2.08929	1.37	0.00732	1.49589	0.04263		1.3491	1.9115	1.38965	1.46681	1.40012	0.00262	1.6484	0.00821
1.3087	2.2518	1.3491	1.9115	1.37088	0.00732	1.40012	0.00262		98.776	0.70922	96.2042	0.15295		1.3087	2.2518	1.35981	2.08766	1.37088	0.00732	1.49687	0.04312		1.35009	1.91209	1.39064	1.46949	1.40112	0.0026	1.64939	0.00825
1.30971	2.25151	1.35009	1.91209	1.37195	0.00746	1.40112	0.0026		98.876	0.7118	96.3042	0.15291		1.30971	2.25151	1.36082	2.08921	1.37195	0.00746	1.49787	0.0436		1.35111	1.91777	1.39164	1.46954	1.40214	0.00252	1.6504	0.00868
1.31072	2.25062	1.35111	1.91777	1.3728	0.0073	1.40214	0.00252		98.976	0.70849	96.4042	0.1527		1.31072	2.25062	1.36179	2.08608	1.3728	0.0073	1.49886	0.04409		1.35212	1.92102	1.39263	1.4686	1.40315	0.00282	1.65139	0.00848
1.31171	2.25303	1.35212	1.92102	1.37393	0.00738	1.40315	0.00282		99.076	0.70777	96.5042	0.15304		1.31171	2.25303	1.36281	2.08683	1.37393	0.00738	1.49984	0.04459		1.35311	1.92211	1.39364	1.46998	1.40412	0.00265	1.65239	0.009
1.3127	2.24937	1.35311	1.92211	1.37489	0.00761	1.40412	0.00265		99.176	0.71374	96.6042	0.15446		1.3127	2.24937	1.3638	2.09158	1.37489	0.00761	1.50085	0.04509		1.3541	1.92524	1.39467	1.47004	1.40514	0.00267	1.65342	0.00862
1.31373	2.24662	1.3541	1.92524	1.37591	0.00761	1.40514	0.00267		99.276	0.71239	96.7042	0.15358		1.31373	2.24662	1.3648	2.09201	1.37591	0.00761	1.50187	0.0456		1.35507	1.92413	1.39565	1.47396	1.40614	0.00277	1.65439	0.00897
1.3147	2.24845	1.35507	1.92413	1.37701	0.00786	1.40614	0.00277		99.376	0.71413	96.8042	0.15342		1.3147	2.24845	1.36581	2.09838	1.37701	0.00786	1.50287	0.04611		1.35608	1.92546	1.39665	1.47601	1.40716	0.00276	1.65537	0.00892
1.31573	2.2474	1.35608	1.92546	1.37797	0.00765	1.40716	0.00276		99.476	0.71416	96.9042	0.15355		1.31573	2.2474	1.36681	2.09749	1.37797	0.00765	1.50388	0.04663		1.35708	1.92602	1.39763	1.47851	1.40812	0.00308	1.65638	0.00933
1.31671	2.25342	1.35708	1.92602	1.37892	0.00797	1.40812	0.00308		99.576	0.70919	97.0042	0.15362		1.31671	2.25342	1.36782	2.09742	1.37892	0.00797	1.50488	0.04716		1.35808	1.93166	1.39865	1.48045	1.40913	0.00282	1.65737	0.00904
1.31773	2.25721	1.35808	1.93166	1.37998	0.00807	1.40913	0.00282		99.676	0.71383	97.1042	0.15342		1.31773	2.25721	1.36882	2.09836	1.37998	0.00807	1.50588	0.04769		1.35907	1.93443	1.39963	1.47603	1.41016	0.00295	1.65839	0.00941
1.3187	2.2539	1.35907	1.93443	1.38092	0.00808	1.41016	0.00295		99.776	0.70828	97.2042	0.15446		1.3187	2.2539	1.36979	2.09731	1.38092	0.00808	1.50685	0.04823		1.36007	1.93187	1.40064	1.47597	1.41115	0.00281	1.65936	0.00945
1.31971	2.26095	1.36007	1.93187	1.3819	0.00815	1.41115	0.00281		99.876	0.71072	97.3042	0.15348		1.31971	2.26095	1.3708	2.09648	1.3819	0.00815	1.50787	0.04876		1.36109	1.93342	1.40163	1.47464	1.41214	0.00313	1.66036	0.00965
1.3207	2.2633	1.36109	1.93342	1.38293	0.0083	1.41214	0.00313		99.976	0.70961	97.4042	0.1533		1.3207	2.2633	1.37179	2.09911	1.38293	0.0083	1.50887	0.04931		1.36206	1.9352	1.40265	1.4758	1.41315	0.0029	1.66139	0.00967
1.32173	2.26314	1.36206	1.9352	1.38392	0.00842	1.41315	0.0029		100.076	0.71418	97.5042	0.15284		1.32173	2.26314	1.3728	2.10126	1.38392	0.00842	1.50989	0.04987		1.3631	1.93612	1.40363	1.47591	1.41414	0.003	1.66239	0.00965
1.32272	2.26052	1.3631	1.93612	1.38494	0.0083	1.41414	0.003		100.176	0.71495	97.6042	0.15392		1.32272	2.26052	1.37379	2.10407	1.38494	0.0083	1.51086	0.05042		1.36409	1.94146	1.40465	1.47591	1.41513	0.00313	1.66338	0.00988
1.3237	2.26562	1.36409	1.94146	1.38597	0.00855	1.41513	0.00313		100.276	0.71582	97.7042	0.15443		1.3237	2.26562	1.37478	2.10519	1.38597	0.00855	1.51187	0.05099		1.36509	1.9367	1.40565	1.47818	1.41612	0.00307	1.6644	0.0099
1.32472	2.26018	1.36509	1.9367	1.3869	0.00877	1.41612	0.00307		100.376	0.71425	97.8042	0.15251		1.32472	2.26018	1.37578	2.10571	1.3869	0.00877	1.51289	0.05155		1.36607	1.93622	1.40663	1.48049	1.41715	0.00327	1.66538	0.01012
1.3257	2.25605	1.36607	1.93622	1.38792	0.00879	1.41715	0.00327		100.476	0.70855	97.9042	0.15254		1.3257	2.25605	1.37678	2.10537	1.38792	0.00879	1.51388	0.05212		1.36708	1.93826	1.40763	1.48012	1.41815	0.00332	1.66638	0.01045
1.32673	2.26114	1.36708	1.93826	1.3891	0.0089	1.41815	0.00332		100.576	0.71486	98.0042	0.15263		1.32673	2.26114	1.37778	2.10851	1.3891	0.0089	1.51487	0.05271		1.36808	1.94039	1.40863	1.47922	1.41912	0.00342	1.66737	0.01042
1.32772	2.26237	1.36808	1.94039	1.38993	0.00895	1.41912	0.00342		100.676	0.71308	98.1042	0.15372		1.32772	2.26237	1.3788	2.11109	1.38993	0.00895	1.51588	0.05329		1.36909	1.94211	1.40963	1.47978	1.42011	0.00315	1.66838	0.01025
1.32874	2.26678	1.36909	1.94211	1.39107	0.00894	1.42011	0.00315		100.776	0.71061	98.2042	0.15254		1.32874	2.26678	1.37981	2.10986	1.39107	0.00894	1.51686	0.05389		1.3701	1.94322	1.41064	1.48259	1.42113	0.00335	1.66939	0.01027
1.32973	2.2689	1.3701	1.94322	1.39193	0.00918	1.42113	0.00335		100.876	0.71109	98.3042	0.15235		1.32973	2.2689	1.38079	2.10822	1.39193	0.00918	1.51788	0.05449		1.37109	1.94715	1.41166	1.48324	1.42211	0.00348	1.67037	0.01074
1.3307	2.27223	1.37109	1.94715	1.39301	0.00932	1.42211	0.00348		100.976	0.70242	98.4042	0.15295		1.3307	2.27223	1.38178	2.10998	1.39301	0.00932	1.51887	0.05509		1.37209	1.94863	1.41263	1.48435	1.42314	0.00362	1.67139	0.01089
1.3317	2.27974	1.37209	1.94863	1.39399	0.00953	1.42314	0.00362		101.076	0.71054	98.5042	0.15351		1.3317	2.27974	1.38278	2.113	1.39399	0.00953	1.51986	0.05571		1.3731	1.94937	1.41363	1.48469	1.42416	0.00341	1.67238	0.01099
1.33272	2.28706	1.3731	1.94937	1.39496	0.00943	1.42416	0.00341		101.176	0.71001	98.6042	0.15193		1.33272	2.28706	1.38377	2.11544	1.39496	0.00943	1.52086	0.05633		1.37409	1.94929	1.41463	1.48479	1.42513	0.00399	1.67338	0.011
1.3337	2.28737	1.37409	1.94929	1.39593	0.00959	1.42513	0.00399		101.276	0.71178	98.7042	0.15261		1.3337	2.28737	1.38478	2.11234	1.39593	0.00959	1.52188	0.05695		1.37508	1.94879	1.41564	1.48616	1.42613	0.00372	1.67439	0.01111
1.33471	2.28641	1.37508	1.94879	1.39703	0.00962	1.42613	0.00372		101.376	0.71111	98.8042	0.15279		1.33471	2.28641	1.38579	2.10992	1.39703	0.00962	1.52289	0.05759		1.3761	1.95338	1.41664	1.48489	1.42712	0.00361	1.67538	0.01119
1.33571	2.28181	1.3761	1.95338	1.39802	0.0097	1.42712	0.00361		101.476	0.71072	98.9042	0.15189		1.33571	2.28181	1.38678	2.11149	1.39802	0.0097	1.52389	0.05822		1.37707	1.95379	1.41763	1.48738	1.42809	0.00359	1.67642	0.01121
1.3367	2.28767	1.37707	1.95379	1.39901	0.00982	1.42809	0.00359		101.576	0.70826	99.0042	0.15267		1.3367	2.28767	1.38778	2.11545	1.39901	0.00982	1.52487	0.05886		1.37807	1.96062	1.41863	1.4908	1.42913	0.00377	1.67741	0.01153
1.33769	2.28691	1.37807	1.96062	1.39996	0.01005	1.42913	0.00377		101.676	0.70889	99.1042	0.15302		1.33769	2.28691	1.38879	2.11878	1.39996	0.01005	1.52587	0.05951		1.37908	1.96533	1.41963	1.49054	1.43014	0.00415	1.67839	0.0117
1.3387	2.28854	1.37908	1.96533	1.40099	0.01	1.43014	0.00415		101.776	0.70985	99.2042	0.15369		1.3387	2.28854	1.38976	2.12027	1.40099	0.01	1.5269	0.06017		1.38006	1.96535	1.42063	1.4894	1.43112	0.00383	1.6794	0.01202
1.33973	2.28531	1.38006	1.96535	1.40197	0.01039	1.43112	0.00383		101.876	0.71066	99.3042	0.15173		1.33973	2.28531	1.39078	2.12184	1.40197	0.01039	1.52787	0.06083		1.38106	1.96777	1.42161	1.48592	1.43212	0.00397	1.6804	0.01215
1.34072	2.28348	1.38106	1.96777	1.40311	0.01034	1.43212	0.00397		101.976	0.712	99.4042	0.15233		1.34072	2.28348	1.39177	2.12168	1.40311	0.01034	1.52965	0.06166		1.38205	1.96353	1.42266	1.48866	1.43313	0.00398	1.68139	0.01218
1.34173	2.27966	1.38205	1.96353	1.40402	0.01047	1.43313	0.00398		102.076	0.7061	99.5042	0.15217		1.34173	2.27966	1.39277	2.12049	1.40402	0.01047	1.53141	0.06277		1.38305	1.96478	1.42365	1.49211	1.43414	0.00396	1.68239	0.0123
1.34272	2.28277	1.38305	1.96478	1.405	0.01084	1.43414	0.00396		102.176	0.70341	99.6042	0.15149		1.34272	2.28277	1.39378	2.12197	1.405	0.01084	1.53241	0.06346		1.38406	1.96808	1.42464	1.48989	1.43514	0.00396	1.68341	0.01224
1.34372	2.29014	1.38406	1.96808	1.40595	0.0106	1.43514	0.00396		102.276	0.70357	99.7042	0.15233		1.34372	2.29014	1.39475	2.11983	1.40595	0.0106	1.53341	0.06413		1.38504	1.96406	1.42562	1.48739	1.43614	0.00383	1.68441	0.01275
1.34469	2.29479	1.38504	1.96406	1.40695	0.0109	1.43614	0.00383		102.376	0.70448	99.8042	0.15337		1.34469	2.29479	1.3958	2.12049	1.40695	0.0109	1.53442	0.06486		1.38606	1.96415	1.42663	1.48863	1.43714	0.00407	1.68541	0.0125
1.3457	2.29388	1.38606	1.96415	1.408	0.011	1.43714	0.00407		102.476	0.6998	99.9042	0.15386		1.3457	2.29388	1.39678	2.11634	1.408	0.011	1.53543	0.06556		1.38705	1.96986	1.4276	1.49264	1.43815	0.00419	1.68639	0.01296
1.34669	2.29679	1.38705	1.96986	1.40902	0.01099	1.43815	0.00419		102.576	0.71148	100.0042	0.15291		1.34669	2.29679	1.39782	2.11822	1.40902	0.01099	1.53641	0.06632		1.38809	1.9793	1.42861	1.4953	1.43914	0.00435	1.68739	0.0132
1.3477	2.29769	1.38809	1.9793	1.40997	0.01133	1.43914	0.00435		102.676	0.70098	100.1042	0.15168		1.3477	2.29769	1.39878	2.1221	1.40997	0.01133	1.5374	0.067		1.38905	1.98205	1.42963	1.49608	1.44014	0.00425	1.6884	0.01322
1.34871	2.29763	1.38905	1.98205	1.41103	0.01122	1.44014	0.00425		102.776	0.70629	100.2042	0.15221		1.34871	2.29763	1.39979	2.12007	1.41103	0.01122	1.53842	0.06776		1.39002	1.97826	1.43062	1.49827	1.44116	0.00437	1.68939	0.01357
1.34969	2.29818	1.39002	1.97826	1.41192	0.01147	1.44116	0.00437		102.876	0.70551	100.3042	0.15304		1.34969	2.29818	1.40078	2.12142	1.41192	0.01147	1.53941	0.06848		1.39106	1.98097	1.43163	1.49861	1.44214	0.00442	1.69041	0.01326
1.3507	2.29296	1.39106	1.98097	1.41302	0.01175	1.44214	0.00442		102.976	0.70307	100.4042	0.15156		1.3507	2.29296	1.40178	2.12309	1.41302	0.01175	1.54039	0.06924		1.39204	1.97537	1.43264	1.4982	1.44315	0.00464	1.69139	0.01374
1.3517	2.28432	1.39204	1.97537	1.41403	0.01175	1.44315	0.00464		103.076	0.7059	100.5042	0.15207		1.3517	2.28432	1.40279	2.12553	1.41403	0.01175	1.54141	0.07002		1.39306	1.97128	1.43365	1.49897	1.44413	0.0049	1.69237	0.01411
1.3527	2.29027	1.39306	1.97128	1.415	0.01191	1.44413	0.0049		103.176	0.71105	100.6042	0.15265		1.3527	2.29027	1.4038	2.12571	1.415	0.01191	1.54238	0.07074		1.39408	1.97233	1.43464	1.50198	1.44511	0.00468	1.69337	0.01387
1.3537	2.28991	1.39408	1.97233	1.41602	0.01199	1.44511	0.00468		103.276	0.70506	100.7042	0.15221		1.3537	2.28991	1.40479	2.12361	1.41602	0.01199	1.54338	0.07152		1.39508	1.97285	1.43563	1.50808	1.44614	0.00479	1.69437	0.01451
1.35471	2.29485	1.39508	1.97285	1.41697	0.01208	1.44614	0.00479		103.376	0.71029	100.8042	0.15251		1.35471	2.29485	1.4058	2.12289	1.41697	0.01208	1.5444	0.07236		1.39607	1.97563	1.43663	1.50659	1.44713	0.00481	1.69538	0.01448
1.35573	2.30027	1.39607	1.97563	1.41799	0.0123	1.44713	0.00481		103.476	0.70226	100.9042	0.15311		1.35573	2.30027	1.40677	2.12356	1.41799	0.0123	1.54539	0.07309		1.39707	1.97952	1.43763	1.5072	1.44812	0.00471	1.69635	0.01444
1.35666	2.30659	1.39707	1.97952	1.41895	0.01243	1.44812	0.00471		103.576	0.6974	101.0042	0.15124		1.35666	2.30659	1.40777	2.12051	1.41895	0.01243	1.54639	0.07391		1.39807	1.97802	1.43863	1.50998	1.44914	0.00471	1.69737	0.01477
1.3577	2.30303	1.39807	1.97802	1.42002	0.01252	1.44914	0.00471		103.676	0.70275	101.1042	0.15193		1.3577	2.30303	1.40879	2.12401	1.42002	0.01252	1.54738	0.07471		1.39909	1.98029	1.43963	1.50916	1.45013	0.00474	1.69837	0.01506
1.3587	2.312	1.39909	1.98029	1.42096	0.01269	1.45013	0.00474		103.776	0.70199	101.2042	0.1517		1.3587	2.312	1.40979	2.12523	1.42096	0.01269	1.54838	0.07547		1.40006	1.98004	1.44065	1.51148	1.45112	0.0049	1.69936	0.01497
1.3597	2.31159	1.40006	1.98004	1.42207	0.01282	1.45112	0.0049		103.876	0.69991	101.3042	0.15022		1.3597	2.31159	1.41079	2.12903	1.42207	0.01282	1.54939	0.07634		1.40106	1.98447	1.44163	1.51275	1.45215	0.00512	1.70036	0.01549
1.36069	2.30712	1.40106	1.98447	1.42297	0.01307	1.45215	0.00512		103.976	0.70094	101.4042	0.14941		1.36069	2.30712	1.41177	2.13227	1.42297	0.01307	1.5504	0.07715		1.40207	1.98151	1.44266	1.51511	1.45316	0.00504	1.70135	0.01567
1.36171	2.31431	1.40207	1.98151	1.42395	0.01305	1.45316	0.00504		104.076	0.699	101.5042	0.15096		1.36171	2.31431	1.41276	2.13356	1.42395	0.01305	1.55139	0.07799		1.40303	1.98769	1.44365	1.51603	1.45414	0.00507	1.70239	0.01618
1.36272	2.31094	1.40303	1.98769	1.42501	0.01318	1.45414	0.00507		104.176	0.69668	101.6042	0.15207		1.36272	2.31094	1.41376	2.13693	1.42501	0.01318	1.55239	0.07881		1.40406	1.98859	1.44462	1.51411	1.45515	0.00502	1.70337	0.01578
1.3637	2.31041	1.40406	1.98859	1.42605	0.0134	1.45515	0.00502		104.276	0.70167	101.7042	0.15284		1.3637	2.31041	1.41476	2.13726	1.42605	0.0134	1.55339	0.07968		1.40504	1.98609	1.44565	1.51186	1.45614	0.00519	1.70438	0.01622
1.36471	2.31119	1.40504	1.98609	1.42702	0.01362	1.45614	0.00519		104.376	0.69883	101.8042	0.15073		1.36471	2.31119	1.41579	2.13804	1.42702	0.01362	1.5544	0.08052		1.40605	1.98642	1.44665	1.50828	1.45714	0.0057	1.7054	0.01645
1.36568	2.31259	1.40605	1.98642	1.42801	0.01357	1.45714	0.0057		104.476	0.6947	101.9042	0.152		1.36568	2.31259	1.41679	2.13875	1.42801	0.01357	1.55538	0.08136		1.40705	1.9844	1.44767	1.50595	1.45813	0.00515	1.7064	0.01615
1.36668	2.31606	1.40705	1.9844	1.42896	0.01399	1.45813	0.00515		104.576	0.69883	102.0042	0.15214		1.36668	2.31606	1.41779	2.13667	1.42896	0.01399	1.55641	0.08227		1.40805	1.98522	1.44863	1.50535	1.45913	0.0055	1.70737	0.01691
1.36771	2.31444	1.40805	1.98522	1.43002	0.01408	1.45913	0.0055		104.676	0.69532	102.1042	0.15064		1.36771	2.31444	1.41879	2.14096	1.43002	0.01408	1.55737	0.08311		1.40906	1.98741	1.44966	1.50642	1.46014	0.00552	1.70838	0.01716
1.3687	2.31116	1.40906	1.98741	1.43091	0.0142	1.46014	0.00552		104.776	0.70059	102.2042	0.15027		1.3687	2.31116	1.41979	2.14118	1.43091	0.0142	1.55837	0.08399		1.41007	1.98919	1.45066	1.51011	1.46114	0.00551	1.70938	0.01724
1.36969	2.31148	1.41007	1.98919	1.43188	0.01421	1.46114	0.00551		104.876	0.7051	102.3042	0.15175		1.36969	2.31148	1.42077	2.14005	1.43188	0.01421	1.55938	0.08491		1.41107	1.99256	1.45165	1.50989	1.46212	0.00537	1.71038	0.0175
1.3707	2.30894	1.41107	1.99256	1.43284	0.01443	1.46212	0.00537		104.976	0.69733	102.4042	0.15161		1.3707	2.30894	1.4218	2.14195	1.43284	0.01443	1.5604	0.0858		1.41206	1.99756	1.45266	1.5111	1.46311	0.00567	1.71138	0.01755
1.37168	2.30861	1.41206	1.99756	1.43395	0.01468	1.46311	0.00567		105.076	0.69451	102.5042	0.15168		1.37168	2.30861	1.42279	2.14012	1.43395	0.01468	1.56139	0.08675		1.41305	1.99454	1.45368	1.5131	1.46413	0.00556	1.71237	0.01777
1.37268	2.30491	1.41305	1.99454	1.43497	0.0148	1.46413	0.00556		105.176	0.69641	102.6042	0.15087		1.37268	2.30491	1.42378	2.1428	1.43497	0.0148	1.56238	0.08768		1.41408	1.99517	1.45465	1.51352	1.46512	0.00546	1.71336	0.018
1.37368	2.3068	1.41408	1.99517	1.43594	0.01505	1.46512	0.00546		105.276	0.69524	102.7042	0.14946		1.37368	2.3068	1.4248	2.14411	1.43594	0.01505	1.56341	0.08859		1.41506	1.99587	1.45567	1.52143	1.46611	0.00591	1.71435	0.01828
1.37467	2.30834	1.41506	1.99587	1.43695	0.01526	1.46611	0.00591		105.376	0.69086	102.8042	0.15054		1.37467	2.30834	1.42577	2.14568	1.43695	0.01526	1.56437	0.08954		1.41606	2.00314	1.45666	1.52182	1.46713	0.00598	1.71537	0.01834
1.37567	2.31029	1.41606	2.00314	1.43787	0.01548	1.46713	0.00598		105.476	0.69829	102.9042	0.15096		1.37567	2.31029	1.42679	2.14916	1.43787	0.01548	1.56537	0.09044		1.41706	2.00256	1.45765	1.52353	1.46812	0.00565	1.71638	0.01889
1.37669	2.31683	1.41706	2.00256	1.43886	0.01556	1.46812	0.00565		105.576	0.69822	103.0042	0.15193		1.37669	2.31683	1.4278	2.15205	1.43886	0.01556	1.56637	0.09145		1.41806	2.00127	1.45864	1.52239	1.46913	0.00583	1.71735	0.01928
1.37771	2.31608	1.41806	2.00127	1.43995	0.01584	1.46913	0.00583		105.676	0.69875	103.1042	0.15031		1.37771	2.31608	1.42879	2.15348	1.43995	0.01584	1.56739	0.09241		1.41906	2.0026	1.45963	1.52058	1.47013	0.00603	1.71838	0.01906
1.37869	2.31931	1.41906	2.0026	1.44095	0.01563	1.47013	0.00603		105.776	0.6981	103.2042	0.15135		1.37869	2.31931	1.42979	2.15609	1.44095	0.01563	1.56836	0.0934		1.42005	2.00224	1.46063	1.52031	1.47116	0.00596	1.71936	0.01956
1.37972	2.3237	1.42005	2.00224	1.44195	0.01634	1.47116	0.00596		105.876	0.69657	103.3042	0.15075		1.37972	2.3237	1.43078	2.15686	1.44195	0.01634	1.56937	0.09433		1.42105	2.00461	1.46166	1.51674	1.47214	0.00594	1.72038	0.01975
1.3807	2.32533	1.42105	2.00461	1.44287	0.01618	1.47214	0.00594		105.976	0.69394	103.4042	0.14983		1.3807	2.32533	1.43178	2.15515	1.44287	0.01618	1.57036	0.09534		1.42206	2.00764	1.46264	1.51559	1.47314	0.00596	1.72136	0.02018
1.38171	2.33055	1.42206	2.00764	1.44393	0.0163	1.47314	0.00596		106.076	0.69799	103.5042	0.15045		1.38171	2.33055	1.43279	2.15044	1.44393	0.0163	1.57139	0.09635		1.42305	2.00653	1.46362	1.51734	1.47412	0.00622	1.72235	0.02044
1.3827	2.33218	1.42305	2.00653	1.4449	0.01635	1.47412	0.00622		106.176	0.69293	103.6042	0.15068		1.3827	2.33218	1.43377	2.15188	1.4449	0.01635	1.57238	0.09735		1.42404	2.00677	1.46464	1.51543	1.47512	0.00643	1.72333	0.02059
1.38369	2.33661	1.42404	2.00677	1.44585	0.01677	1.47512	0.00643		106.276	0.69348	103.7042	0.15101		1.38369	2.33661	1.43481	2.15012	1.44585	0.01677	1.57337	0.09835		1.42503	2.00653	1.46561	1.51588	1.47612	0.00632	1.72438	0.02094
1.38469	2.33702	1.42503	2.00653	1.44692	0.01685	1.47612	0.00632		106.376	0.69438	103.8042	0.14985		1.38469	2.33702	1.43578	2.14829	1.44692	0.01685	1.57439	0.09935		1.42604	2.0094	1.46663	1.51771	1.47715	0.00643	1.72537	0.02159
1.38569	2.33762	1.42604	2.0094	1.44793	0.01701	1.47715	0.00643		106.476	0.692	103.9042	0.15038		1.38569	2.33762	1.4368	2.15106	1.44793	0.01701	1.57537	0.10041		1.42704	2.01005	1.46761	1.5195	1.47813	0.00664	1.72636	0.0215
1.38672	2.33804	1.42704	2.01005	1.44901	0.01737	1.47813	0.00664		106.576	0.68941	104.0042	0.14976		1.38672	2.33804	1.4378	2.15247	1.44901	0.01737	1.57636	0.10148		1.42804	2.01245	1.46864	1.52693	1.47914	0.00671	1.72735	0.02186
1.38772	2.33596	1.42804	2.01245	1.44997	0.01747	1.47914	0.00671		106.676	0.69461	104.1042	0.15008		1.38772	2.33596	1.4388	2.15604	1.44997	0.01747	1.57738	0.10251		1.42903	2.01781	1.46963	1.52938	1.48015	0.00658	1.72837	0.02202
1.38871	2.33632	1.42903	2.01781	1.45096	0.01755	1.48015	0.00658		106.776	0.69186	104.2042	0.14846		1.38871	2.33632	1.43979	2.15833	1.45096	0.01755	1.57836	0.10359		1.43005	2.02001	1.47064	1.53237	1.48115	0.00643	1.72939	0.02244
1.3897	2.3328	1.43005	2.02001	1.45199	0.01789	1.48115	0.00643		106.876	0.69447	104.3042	0.14867		1.3897	2.3328	1.44079	2.16148	1.45199	0.01789	1.57939	0.10465		1.43105	2.02243	1.47163	1.53235	1.48213	0.00665	1.73039	0.02271
1.39068	2.33061	1.43105	2.02243	1.45284	0.01802	1.48213	0.00665		106.976	0.6915	104.4042	0.14874		1.39068	2.33061	1.44181	2.16127	1.45284	0.01802	1.58036	0.10572		1.43202	2.02661	1.47264	1.53285	1.4831	0.00652	1.73136	0.02315
1.39169	2.33487	1.43202	2.02661	1.45392	0.01836	1.4831	0.00652		107.076	0.69307	104.5042	0.14946		1.39169	2.33487	1.44282	2.16059	1.45392	0.01836	1.58137	0.10682		1.43306	2.03089	1.47365	1.53205	1.48412	0.00644	1.73238	0.02331
1.39268	2.3348	1.43306	2.03089	1.45486	0.01845	1.48412	0.00644		107.176	0.69269	104.6042	0.1492		1.39268	2.3348	1.4438	2.16398	1.45486	0.01845	1.58236	0.10791		1.43405	2.03646	1.47464	1.5312	1.48508	0.0069	1.73335	0.02343
1.39369	2.33541	1.43405	2.03646	1.45589	0.01858	1.48508	0.0069		107.276	0.69689	104.7042	0.14918		1.39369	2.33541	1.4448	2.16166	1.45589	0.01858	1.58337	0.109		1.43503	2.0394	1.47568	1.53312	1.48609	0.00695	1.73435	0.02433
1.3947	2.33497	1.43503	2.0394	1.45686	0.01863	1.48609	0.00695		107.376	0.69252	104.8042	0.1489		1.3947	2.33497	1.4458	2.16028	1.45686	0.01863	1.58439	0.11017		1.43604	2.03902	1.47665	1.53144	1.48712	0.00709	1.73537	0.02454
1.39566	2.33559	1.43604	2.03902	1.45791	0.01875	1.48712	0.00709		107.476	0.68377	104.9042	0.1495		1.39566	2.33559	1.4468	2.16073	1.45791	0.01875	1.58537	0.11131		1.43704	2.03375	1.47763	1.53241	1.48809	0.00706	1.73636	0.02487
1.39667	2.33133	1.43704	2.03375	1.45889	0.01899	1.48809	0.00706		107.576	0.69054	105.0042	0.14804		1.39667	2.33133	1.44781	2.1582	1.45889	0.01899	1.58637	0.11244		1.43804	2.03077	1.47864	1.53346	1.48912	0.00706	1.73736	0.02517
1.39768	2.33582	1.43804	2.03077	1.45999	0.01929	1.48912	0.00706		107.676	0.6928	105.1042	0.14809		1.39768	2.33582	1.44878	2.16361	1.45999	0.01929	1.58738	0.11358		1.43904	2.02815	1.47964	1.53323	1.49013	0.00708	1.73838	0.02526
1.3987	2.34309	1.43904	2.02815	1.4609	0.01944	1.49013	0.00708		107.776	0.69412	105.2042	0.14909		1.3987	2.34309	1.44979	2.16534	1.4609	0.01944	1.58839	0.11474		1.44005	2.02425	1.48067	1.53458	1.49113	0.00719	1.73937	0.02583
1.39971	2.34713	1.44005	2.02425	1.46201	0.01982	1.49113	0.00719		107.876	0.69177	105.3042	0.14814		1.39971	2.34713	1.45082	2.16846	1.46201	0.01982	1.58939	0.11589		1.44103	2.02518	1.48163	1.53294	1.49213	0.00722	1.74036	0.02604
1.4007	2.34846	1.44103	2.02518	1.46297	0.02001	1.49213	0.00722		107.976	0.68731	105.4042	0.14751		1.4007	2.34846	1.45178	2.17136	1.46297	0.02001	1.59035	0.11707		1.44204	2.02345	1.48263	1.53224	1.49313	0.00733	1.74138	0.02645
1.4017	2.35085	1.44204	2.02345	1.46393	0.02013	1.49313	0.00733		108.076	0.68759	105.5042	0.14807		1.4017	2.35085	1.4528	2.16972	1.46393	0.02013	1.59136	0.11822		1.44303	2.03061	1.48364	1.53234	1.4941	0.00728	1.74236	0.02702
1.40268	2.35273	1.44303	2.03061	1.46499	0.02046	1.4941	0.00728		108.176	0.68989	105.6042	0.14746		1.40268	2.35273	1.45378	2.1721	1.46499	0.02046	1.59239	0.11945		1.44403	2.03835	1.48463	1.53387	1.49513	0.00758	1.74337	0.02731
1.40369	2.35368	1.44403	2.03835	1.46594	0.0206	1.49513	0.00758		108.276	0.68877	105.7042	0.14839		1.40369	2.35368	1.4548	2.17166	1.46594	0.0206	1.59338	0.12064		1.44502	2.03609	1.48564	1.53455	1.49613	0.00736	1.74438	0.02755
1.40469	2.35461	1.44502	2.03609	1.46692	0.02092	1.49613	0.00736		108.376	0.68381	105.8042	0.14758		1.40469	2.35461	1.4558	2.16857	1.46692	0.02092	1.59439	0.12187		1.44605	2.03564	1.48663	1.53391	1.49711	0.0077	1.74538	0.02794
1.40568	2.35705	1.44605	2.03564	1.46787	0.02113	1.49711	0.0077		108.476	0.68287	105.9042	0.1467		1.40568	2.35705	1.45676	2.16979	1.46787	0.02113	1.59536	0.12309		1.44704	2.03629	1.48763	1.53256	1.4981	0.00764	1.74636	0.02857
1.40669	2.35626	1.44704	2.03629	1.46891	0.02118	1.4981	0.00764		108.576	0.69026	106.0042	0.1476		1.40669	2.35626	1.45777	2.16918	1.46891	0.02118	1.59637	0.1243		1.44804	2.03954	1.48862	1.53244	1.49911	0.00761	1.74737	0.0289
1.40766	2.3515	1.44804	2.03954	1.46988	0.02157	1.49911	0.00761		108.676	0.68722	106.1042	0.14658		1.40766	2.3515	1.45878	2.17172	1.46988	0.02157	1.59736	0.12559		1.44906	2.03963	1.48963	1.53381	1.50011	0.00791	1.74837	0.02934
1.40867	2.35196	1.44906	2.03963	1.47092	0.02171	1.50011	0.00791		108.776	0.6899	106.2042	0.1477		1.40867	2.35196	1.4598	2.17031	1.47092	0.02171	1.59836	0.12686		1.45006	2.04096	1.49062	1.5397	1.50109	0.00784	1.74938	0.0295
1.40968	2.34868	1.45006	2.04096	1.47197	0.02203	1.50109	0.00784		108.876	0.68925	106.3042	0.14855		1.40968	2.34868	1.46082	2.16706	1.47197	0.02203	1.59937	0.12808		1.45105	2.04236	1.49165	1.53828	1.50209	0.0079	1.75035	0.03009
1.41068	2.35097	1.45105	2.04236	1.47291	0.0222	1.50209	0.0079		108.976	0.68635	106.4042	0.14758		1.41068	2.35097	1.46178	2.1688	1.47291	0.0222	1.60034	0.12936		1.45204	2.04089	1.49262	1.53988	1.5031	0.00801	1.75135	0.0304
1.41166	2.35218	1.45204	2.04089	1.4739	0.02247	1.5031	0.00801		109.076	0.68774	106.5042	0.14689		1.41166	2.35218	1.46278	2.16302	1.4739	0.02247	1.60135	0.13067		1.45305	2.0421	1.49363	1.53901	1.5041	0.00797	1.75235	0.03086
1.41268	2.35115	1.45305	2.0421	1.47494	0.02262	1.5041	0.00797		109.176	0.69197	106.6042	0.14614		1.41268	2.35115	1.46378	2.16766	1.47494	0.02262	1.60234	0.13198		1.45406	2.04402	1.49462	1.54092	1.50512	0.00802	1.75336	0.03138
1.41368	2.35179	1.45406	2.04402	1.47592	0.02273	1.50512	0.00802		109.276	0.69019	106.7042	0.14714		1.41368	2.35179	1.46478	2.1697	1.47592	0.02273	1.60334	0.13327		1.45505	2.04419	1.49563	1.54456	1.50612	0.00815	1.75436	0.03171
1.41467	2.34868	1.45505	2.04419	1.47691	0.02292	1.50612	0.00815		109.376	0.68985	106.8042	0.14677		1.41467	2.34868	1.46579	2.17132	1.47691	0.02292	1.60436	0.1346		1.45607	2.0443	1.49661	1.54606	1.50711	0.00821	1.75536	0.03224
1.41568	2.34851	1.45607	2.0443	1.47792	0.02306	1.50711	0.00821		109.476	0.68367	106.9042	0.14672		1.41568	2.34851	1.46676	2.17487	1.47792	0.02306	1.60535	0.13594		1.45707	2.04634	1.49762	1.54621	1.50815	0.00822	1.75638	0.03272
1.41669	2.35575	1.45707	2.04634	1.47896	0.02364	1.50815	0.00822		109.576	0.69006	107.0042	0.14564		1.41669	2.35575	1.46777	2.17415	1.47896	0.02364	1.60635	0.13727		1.45805	2.0483	1.49862	1.54824	1.50911	0.00839	1.75737	0.03308
1.4177	2.36097	1.45805	2.0483	1.48001	0.02374	1.50911	0.00839		109.676	0.6887	107.1042	0.14746		1.4177	2.36097	1.46876	2.17628	1.48001	0.02374	1.60734	0.13859		1.45902	2.05146	1.49962	1.54779	1.51013	0.0086	1.75837	0.03373
1.4187	2.367	1.45902	2.05146	1.48094	0.024	1.51013	0.0086		109.776	0.68368	107.2042	0.14614		1.4187	2.367	1.46977	2.16963	1.48094	0.024	1.60836	0.13998		1.46004	2.05156	1.50065	1.54991	1.51112	0.0084	1.75938	0.03428
1.41968	2.37036	1.46004	2.05156	1.482	0.02434	1.51112	0.0084		109.876	0.68868	107.3042	0.14508		1.41968	2.37036	1.4708	2.17592	1.482	0.02434	1.60933	0.14138		1.46102	2.05384	1.50164	1.54455	1.5121	0.00841	1.76036	0.03475
1.42071	2.37208	1.46102	2.05384	1.4829	0.02446	1.5121	0.00841		109.976	0.68095	107.4042	0.14663		1.42071	2.37208	1.47176	2.17586	1.4829	0.02446	1.61037	0.14275		1.46203	2.05565	1.50263	1.54066	1.5131	0.00853	1.76138	0.03514
1.42169	2.37173	1.46203	2.05565	1.48396	0.02465	1.5131	0.00853		110.076	0.68939	107.5042	0.14807		1.42169	2.37173	1.47277	2.17221	1.48396	0.02465	1.61137	0.14416		1.46305	2.05174	1.50361	1.54198	1.51411	0.00873	1.76238	0.0357
1.42268	2.37229	1.46305	2.05174	1.48503	0.0251	1.51411	0.00873		110.176	0.68258	107.6042	0.14679		1.42268	2.37229	1.47375	2.17811	1.48503	0.0251	1.61235	0.14556		1.46403	2.05813	1.50463	1.5461	1.51511	0.00844	1.76335	0.03635
1.42369	2.37531	1.46403	2.05813	1.48595	0.02532	1.51511	0.00844		110.276	0.68651	107.7042	0.14552		1.42369	2.37531	1.47478	2.18244	1.48595	0.02532	1.61336	0.14696		1.46501	2.06157	1.50562	1.55008	1.51609	0.00856	1.76436	0.03659
1.42468	2.37273	1.46501	2.06157	1.48694	0.02551	1.51609	0.00856		110.376	0.68297	107.8042	0.14679		1.42468	2.37273	1.47576	2.18458	1.48694	0.02551	1.61434	0.14841		1.46602	2.06745	1.5066	1.55402	1.51707	0.00877	1.76538	0.03703
1.4257	2.37006	1.46602	2.06745	1.48792	0.02576	1.51707	0.00877		110.476	0.68128	107.9042	0.14744		1.4257	2.37006	1.47678	2.187	1.48792	0.02576	1.61534	0.14985		1.46704	2.06733	1.50762	1.55547	1.51811	0.00879	1.76635	0.03764
1.42669	2.37477	1.46704	2.06733	1.48895	0.0261	1.51811	0.00879		110.576	0.68153	108.0042	0.14658		1.42669	2.37477	1.47776	2.1857	1.48895	0.0261	1.61634	0.15127		1.46804	2.07363	1.50863	1.5588	1.51908	0.00901	1.76738	0.03842
1.42768	2.37206	1.46804	2.07363	1.49001	0.02647	1.51908	0.00901		110.676	0.68548	108.1042	0.14675		1.42768	2.37206	1.47876	2.18863	1.49001	0.02647	1.61734	0.15274		1.46903	2.07269	1.50959	1.55689	1.52009	0.00917	1.76836	0.03854
1.42869	2.37398	1.46903	2.07269	1.49102	0.02662	1.52009	0.00917		110.776	0.6832	108.2042	0.14793		1.42869	2.37398	1.47976	2.18674	1.49102	0.02662	1.61833	0.15424		1.47004	2.07068	1.51061	1.55642	1.52109	0.00917	1.76936	0.03926
1.42968	2.37642	1.47004	2.07068	1.49193	0.02681	1.52109	0.00917		110.876	0.68468	108.3042	0.14665		1.42968	2.37642	1.48078	2.18891	1.49193	0.02681	1.61935	0.15573		1.47106	2.07419	1.51161	1.55632	1.52211	0.00937	1.77036	0.0399
1.43068	2.37403	1.47106	2.07419	1.49295	0.02712	1.52211	0.00937		110.976	0.67865	108.4042	0.1467		1.43068	2.37403	1.48175	2.18997	1.49295	0.02712	1.62031	0.1572		1.47206	2.0775	1.51261	1.55741	1.52309	0.00918	1.77134	0.04046
1.43169	2.36386	1.47206	2.0775	1.4939	0.02745	1.52309	0.00918		111.076	0.68937	108.5042	0.14758		1.43169	2.36386	1.48275	2.19122	1.4939	0.02745	1.62134	0.15872		1.47304	2.07908	1.51362	1.5599	1.52412	0.00917	1.77235	0.04097
1.43269	2.35659	1.47304	2.07908	1.49493	0.02775	1.52412	0.00917		111.176	0.68877	108.6042	0.1473		1.43269	2.35659	1.48379	2.18921	1.49493	0.02775	1.62235	0.16026		1.47404	2.08046	1.51461	1.55884	1.52508	0.00942	1.77334	0.04178
1.43367	2.36322	1.47404	2.08046	1.49588	0.02807	1.52508	0.00942		111.276	0.68077	108.7042	0.14816		1.43367	2.36322	1.48478	2.1897	1.49588	0.02807	1.62335	0.16179		1.47505	2.07966	1.5156	1.56298	1.52609	0.00942	1.77435	0.04225
1.43467	2.36881	1.47505	2.07966	1.497	0.02838	1.52609	0.00942		111.376	0.68109	108.8042	0.14765		1.43467	2.36881	1.48575	2.19259	1.497	0.02838	1.62435	0.16332		1.47605	2.08162	1.5166	1.56424	1.52712	0.00924	1.77537	0.04292
1.43571	2.37702	1.47605	2.08162	1.49782	0.02864	1.52712	0.00924		111.476	0.68278	108.9042	0.14689		1.43571	2.37702	1.48676	2.19428	1.49782	0.02864	1.62534	0.16488		1.47705	2.07602	1.51758	1.56932	1.52813	0.0093	1.77636	0.04361
1.43666	2.38201	1.47705	2.07602	1.49901	0.02901	1.52813	0.0093		111.576	0.67999	109.0042	0.14781		1.43666	2.38201	1.48777	2.19802	1.49901	0.02901	1.62634	0.16645		1.47806	2.07469	1.5186	1.57157	1.5291	0.00956	1.77734	0.04415
1.43768	2.38227	1.47806	2.07469	1.49984	0.02919	1.5291	0.00956		111.676	0.69042	109.1042	0.14788		1.43768	2.38227	1.48876	2.1998	1.49984	0.02919	1.62735	0.16804		1.47906	2.07947	1.51959	1.57386	1.53009	0.00934	1.77834	0.04482
1.43867	2.38487	1.47906	2.07947	1.50088	0.02954	1.53009	0.00934		111.776	0.68462	109.2042	0.14786		1.43867	2.38487	1.48975	2.19828	1.50088	0.02954	1.62834	0.16959		1.48004	2.06918	1.5206	1.57317	1.53111	0.00966	1.77934	0.04511
1.43971	2.38612	1.48004	2.06918	1.50179	0.03	1.53111	0.00966		111.876	0.68125	109.3042	0.14691		1.43971	2.38612	1.49075	2.19542	1.50179	0.03	1.62936	0.1712		1.48106	2.07586	1.52161	1.57251	1.53209	0.00986	1.78036	0.04618
1.44069	2.38983	1.48106	2.07586	1.50299	0.03035	1.53209	0.00986		111.976	0.68319	109.4042	0.14744		1.44069	2.38983	1.49177	2.19414	1.50299	0.03035	1.63033	0.17282		1.48201	2.07237	1.5226	1.57104	1.53309	0.00962	1.78135	0.04651
1.44168	2.39461	1.48201	2.07237	1.50392	0.03038	1.53309	0.00962		112.076	0.68361	109.5042	0.14909		1.44168	2.39461	1.49274	2.19411	1.50392	0.03038	1.63135	0.17449		1.48304	2.07507	1.5236	1.56768	1.53409	0.00977	1.78236	0.04746
1.44267	2.3928	1.48304	2.07507	1.5049	0.0307	1.53409	0.00977		112.176	0.68303	109.6042	0.14751		1.44267	2.3928	1.49373	2.19876	1.5049	0.0307	1.63236	0.17614		1.48403	2.07856	1.52458	1.56439	1.53511	0.00997	1.78335	0.04837
1.44367	2.3964	1.48403	2.07856	1.50597	0.03121	1.53511	0.00997		112.276	0.684	109.7042	0.14774		1.44367	2.3964	1.49475	2.20028	1.50597	0.03121	1.63335	0.17776		1.48502	2.07906	1.52562	1.56587	1.53611	0.01002	1.78436	0.04899
1.44469	2.39494	1.48502	2.07906	1.50694	0.0315	1.53611	0.01002		112.376	0.68898	109.8042	0.1476		1.44469	2.39494	1.49575	2.20211	1.50694	0.0315	1.63435	0.17941		1.48603	2.08199	1.5266	1.56483	1.53711	0.00991	1.78535	0.04997
1.44566	2.39237	1.48603	2.08199	1.50791	0.03171	1.53711	0.00991		112.476	0.6775	109.9042	0.14709		1.44566	2.39237	1.49675	2.20463	1.50791	0.03171	1.63537	0.18109		1.48706	2.08327	1.52761	1.56856	1.53811	0.01006	1.78635	0.05044
1.44668	2.39109	1.48706	2.08327	1.50889	0.03196	1.53811	0.01006		112.576	0.68066	110.0042	0.14814		1.44668	2.39109	1.49776	2.20606	1.50889	0.03196	1.63635	0.1828		1.48805	2.08732	1.52863	1.56689	1.5391	0.01022	1.78731	0.05104
1.44769	2.38773	1.48805	2.08732	1.51002	0.03237	1.5391	0.01022		112.676	0.68063	110.1042	0.1495		1.44769	2.38773	1.49876	2.20805	1.51002	0.03237	1.63736	0.1845		1.48904	2.08952	1.52965	1.56805	1.54009	0.01033	1.78836	0.0516
1.44868	2.38454	1.48904	2.08952	1.51089	0.03255	1.54009	0.01033		112.776	0.68926	110.2042	0.1486		1.44868	2.38454	1.49973	2.2087	1.51089	0.03255	1.63833	0.1862		1.49004	2.09321	1.53064	1.56831	1.5411	0.00983	1.78937	0.05232
1.4497	2.38239	1.49004	2.09321	1.51181	0.03298	1.5411	0.00983		112.876	0.68386	110.3042	0.14735		1.4497	2.38239	1.50075	2.20601	1.51181	0.03298	1.63934	0.18792		1.49103	2.09441	1.53163	1.56775	1.54212	0.01011	1.79033	0.05302
1.45069	2.3844	1.49103	2.09441	1.51297	0.0334	1.54212	0.01011		112.976	0.68215	110.4042	0.14691		1.45069	2.3844	1.50176	2.20401	1.51297	0.0334	1.64033	0.18969		1.49206	2.09875	1.53261	1.56872	1.54309	0.01009	1.79133	0.05414
1.45166	2.38212	1.49206	2.09875	1.51395	0.03353	1.54309	0.01009		113.076	0.68425	110.5042	0.14823		1.45166	2.38212	1.50278	2.20181	1.51395	0.03353	1.64133	0.19142		1.49301	2.10231	1.53362	1.56877	1.5441	0.01042	1.79233	0.05477
1.45268	2.38352	1.49301	2.10231	1.51491	0.03399	1.5441	0.01042		113.176	0.68125	110.6042	0.14846		1.45268	2.38352	1.50378	2.20102	1.51491	0.03399	1.64232	0.19313		1.49402	2.0973	1.53461	1.57131	1.54513	0.01039	1.79333	0.05558
1.45367	2.3865	1.49402	2.0973	1.51595	0.03453	1.54513	0.01039		113.276	0.67664	110.7042	0.14802		1.45367	2.3865	1.50476	2.20321	1.51595	0.03453	1.64334	0.19497		1.49507	2.09775	1.53564	1.57447	1.54609	0.01026	1.79433	0.05632
1.45469	2.39447	1.49507	2.09775	1.51694	0.03475	1.54609	0.01026		113.376	0.68009	110.8042	0.14948		1.45469	2.39447	1.50578	2.2051	1.51694	0.03475	1.6443	0.19671		1.49603	2.09696	1.53663	1.57536	1.5471	0.01067	1.79533	0.05743
1.45569	2.40562	1.49603	2.09696	1.51792	0.03484	1.5471	0.01067		113.476	0.67752	110.9042	0.14976		1.45569	2.40562	1.50674	2.2091	1.51792	0.03484	1.64533	0.19857		1.49702	2.09855	1.53764	1.57502	1.54812	0.01089	1.79633	0.05835
1.45669	2.40426	1.49702	2.09855	1.51895	0.03531	1.54812	0.01089		113.576	0.67904	111.0042	0.14904		1.45669	2.40426	1.50776	2.21118	1.51895	0.03531	1.64631	0.20034		1.49803	2.09965	1.5386	1.57596	1.54912	0.01088	1.79732	0.05858
1.45771	2.40411	1.49803	2.09965	1.51995	0.03573	1.54912	0.01088		113.676	0.67894	111.1042	0.14793		1.45771	2.40411	1.5088	2.21089	1.51995	0.03573	1.64731	0.20216		1.49901	2.10314	1.53963	1.57603	1.55014	0.01097	1.79837	0.05976
1.45871	2.40695	1.49901	2.10314	1.52081	0.03603	1.55014	0.01097		113.776	0.67616	111.2042	0.14932		1.45871	2.40695	1.50978	2.21088	1.52081	0.03603	1.64832	0.20401		1.50006	2.10615	1.54061	1.58164	1.55112	0.01094	1.79933	0.06056
1.45969	2.40899	1.50006	2.10615	1.52194	0.03651	1.55112	0.01094		113.876	0.67874	111.3042	0.14909		1.45969	2.40899	1.51073	2.21101	1.52194	0.03651	1.64934	0.20586		1.50102	2.10838	1.54161	1.58306	1.55211	0.01089	1.80033	0.06145
1.4607	2.40985	1.50102	2.10838	1.52294	0.03683	1.55211	0.01089		113.976	0.68201	111.4042	0.1492		1.4607	2.40985	1.51176	2.21157	1.52294	0.03683	1.65031	0.20772		1.50204	2.10671	1.54262	1.58523	1.55311	0.0109	1.80137	0.06242
1.46166	2.4123	1.50204	2.10671	1.52394	0.03716	1.55311	0.0109		114.076	0.68971	111.5042	0.14918		1.46166	2.4123	1.51277	2.21276	1.52394	0.03716	1.65133	0.20958		1.50302	2.10313	1.54364	1.58626	1.5541	0.01082	1.80234	0.06334
1.46267	2.41401	1.50302	2.10313	1.52487	0.03764	1.5541	0.01082		114.176	0.68606	111.6042	0.14858		1.46267	2.41401	1.51377	2.21567	1.52487	0.03764	1.65232	0.21148		1.50405	2.10608	1.54462	1.58663	1.5551	0.01118	1.80335	0.06416
1.46369	2.41373	1.50405	2.10608	1.52597	0.03782	1.5551	0.01118		114.276	0.68025	111.7042	0.14911		1.46369	2.41373	1.51475	2.2165	1.52597	0.03782	1.65331	0.21339		1.50506	2.10356	1.5456	1.58735	1.55611	0.01126	1.80434	0.065
1.4647	2.40729	1.50506	2.10356	1.52697	0.03839	1.55611	0.01126		114.376	0.67798	111.8042	0.14844		1.4647	2.40729	1.51576	2.22059	1.52697	0.03839	1.65433	0.21529		1.50603	2.10095	1.54659	1.58527	1.55709	0.01147	1.80535	0.06611
1.46568	2.40512	1.50603	2.10095	1.52797	0.03867	1.55709	0.01147		114.476	0.67876	111.9042	0.15027		1.46568	2.40512	1.51679	2.22151	1.52797	0.03867	1.6553	0.21722		1.50702	2.09792	1.54763	1.58243	1.55809	0.01127	1.80635	0.06692
1.46668	2.40682	1.50702	2.09792	1.5289	0.039	1.55809	0.01127		114.576	0.67588	112.0042	0.14904		1.46668	2.40682	1.51778	2.22123	1.5289	0.039	1.6563	0.21915		1.50803	2.09763	1.54864	1.57949	1.55911	0.01129	1.80736	0.0679
1.46769	2.40595	1.50803	2.09763	1.52985	0.03934	1.55911	0.01129		114.676	0.67856	112.1042	0.14927		1.46769	2.40595	1.51878	2.22008	1.52985	0.03934	1.6573	0.2211		1.50902	2.1012	1.54962	1.57956	1.56009	0.01166	1.80836	0.06885
1.46867	2.4102	1.50902	2.1012	1.53096	0.03974	1.56009	0.01166		114.776	0.68983	112.2042	0.14913		1.46867	2.4102	1.51977	2.21834	1.53096	0.03974	1.65832	0.2231		1.51004	2.10066	1.55062	1.58101	1.56109	0.01147	1.80936	0.06967
1.46969	2.41306	1.51004	2.10066	1.53187	0.04029	1.56109	0.01147		114.876	0.68004	112.3042	0.14994		1.46969	2.41306	1.52074	2.21598	1.53187	0.04029	1.65931	0.22506		1.51102	2.09735	1.55162	1.58217	1.56214	0.01163	1.81034	0.07075
1.47066	2.41218	1.51102	2.09735	1.53289	0.04072	1.56214	0.01163		114.976	0.68615	112.4042	0.14652		1.47066	2.41218	1.52175	2.22098	1.53289	0.04072	1.66033	0.22707		1.51201	2.09811	1.55264	1.58217	1.5631	0.01193	1.81132	0.07192
1.47169	2.41678	1.51201	2.09811	1.53387	0.04087	1.5631	0.01193		115.076	0.68116	112.5042	0.14883		1.47169	2.41678	1.52276	2.2212	1.53387	0.04087	1.66131	0.22909		1.51302	2.10437	1.55362	1.58697	1.56411	0.01171	1.81232	0.07291
1.47266	2.41724	1.51302	2.10437	1.53494	0.04136	1.56411	0.01171		115.176	0.67377	112.6042	0.14892		1.47266	2.41724	1.52377	2.22487	1.53494	0.04136	1.66233	0.2311		1.51403	2.11304	1.55463	1.5864	1.5651	0.01192	1.81331	0.07408
1.47367	2.41919	1.51403	2.11304	1.53596	0.04189	1.5651	0.01192		115.276	0.67227	112.7042	0.14941		1.47367	2.41919	1.52474	2.2267	1.53596	0.04189	1.6633	0.23312		1.51502	2.11449	1.5556	1.58996	1.56609	0.01165	1.81434	0.07506
1.47466	2.41322	1.51502	2.11449	1.53688	0.04224	1.56609	0.01165		115.376	0.67842	112.8042	0.14821		1.47466	2.41322	1.52576	2.22826	1.53688	0.04224	1.66431	0.23516		1.516	2.11983	1.5566	1.59199	1.56713	0.01172	1.81532	0.07584
1.47566	2.41504	1.516	2.11983	1.5379	0.0427	1.56713	0.01172		115.476	0.67944	112.9042	0.14957		1.47566	2.41504	1.52674	2.23007	1.5379	0.0427	1.6653	0.23725		1.51703	2.11956	1.55761	1.59163	1.56811	0.01211	1.81633	0.07703
1.47668	2.41482	1.51703	2.11956	1.53894	0.043	1.56811	0.01211		115.576	0.68164	113.0042	0.14922		1.47668	2.41482	1.52776	2.22778	1.53894	0.043	1.6663	0.23931		1.51799	2.11713	1.5586	1.59116	1.5691	0.01174	1.81731	0.07831
1.4777	2.41905	1.51799	2.11713	1.53993	0.04348	1.5691	0.01174		115.676	0.69093	113.1042	0.14922		1.4777	2.41905	1.52877	2.23175	1.53993	0.04348	1.66734	0.24141		1.51902	2.11863	1.55962	1.58723	1.57012	0.01205	1.81833	0.07937
1.47868	2.42293	1.51902	2.11863	1.54095	0.04389	1.57012	0.01205		115.776	0.68048	113.2042	0.14955		1.47868	2.42293	1.52975	2.22956	1.54095	0.04389	1.66831	0.24351		1.52002	2.12102	1.56063	1.58641	1.57112	0.01211	1.81907	0.08017
1.47969	2.42143	1.52002	2.12102	1.54197	0.04425	1.57112	0.01211		115.876	0.68002	113.3042	0.14848		1.47969	2.42143	1.53076	2.22862	1.54197	0.04425	1.66934	0.24562		1.52101	2.12671	1.56163	1.58441	1.57211	0.01218	1.81939	0.08044
1.48068	2.42419	1.52101	2.12671	1.54286	0.04474	1.57211	0.01218		115.976	0.68295	113.4042	0.1498		1.48068	2.42419	1.53174	2.22863	1.54286	0.04474	1.67032	0.24775		1.52201	2.13314	1.56263	1.58906	1.57311	0.01214	1.81882	0.07954
1.48169	2.42369	1.52201	2.13314	1.54387	0.04527	1.57311	0.01214		116.076	0.68118	113.5042	0.14832		1.48169	2.42369	1.53274	2.22861	1.54387	0.04527	1.67131	0.24991		1.52303	2.13734	1.5636	1.59299	1.57413	0.01235	1.81785	0.07796
1.48269	2.42307	1.52303	2.13734	1.54492	0.0457	1.57413	0.01235		116.176	0.67718	113.6042	0.14895		1.48269	2.42307	1.53376	2.22851	1.54492	0.0457	1.67232	0.25206		1.524	2.13901	1.56464	1.5923	1.57511	0.01222	1.81682	0.07645
1.48367	2.42687	1.524	2.13901	1.54589	0.04617	1.57511	0.01222		116.276	0.67968	113.7042	0.14786		1.48367	2.42687	1.53478	2.22615	1.54589	0.04617	1.67331	0.2542		1.52502	2.13995	1.56563	1.59574	1.57611	0.01241	1.81583	0.07537
1.48468	2.42685	1.52502	2.13995	1.54683	0.04674	1.57611	0.01241		116.376	0.68379	113.8042	0.14888		1.48468	2.42685	1.53576	2.22877	1.54683	0.04674	1.67433	0.25642		1.52602	2.14073	1.56662	1.59729	1.5771	0.01242	1.81482	0.07389
1.48567	2.42721	1.52602	2.14073	1.54778	0.0468	1.5771	0.01242		116.476	0.6901	113.9042	0.14878		1.48567	2.42721	1.53678	2.23368	1.54778	0.0468	1.67532	0.25861		1.52704	2.13994	1.56762	1.59854	1.57811	0.01255	1.81381	0.07314
1.48665	2.43259	1.52704	2.13994	1.54889	0.04731	1.57811	0.01255		116.576	0.68347	114.0042	0.14846		1.48665	2.43259	1.53778	2.23421	1.54889	0.04731	1.67634	0.26083		1.52803	2.13731	1.5686	1.59884	1.57912	0.01257	1.81281	0.07169
1.48766	2.4323	1.52803	2.13731	1.5499	0.04769	1.57912	0.01257		116.676	0.68871	114.1042	0.14973		1.48766	2.4323	1.53877	2.23535	1.5499	0.04769	1.67733	0.26305		1.52902	2.13889	1.56962	1.60141	1.5801	0.01275	1.81183	0.07028
1.48864	2.43491	1.52902	2.13889	1.55082	0.04844	1.5801	0.01275		116.776	0.68537	114.2042	0.1486		1.48864	2.43491	1.53978	2.236	1.55082	0.04844	1.67831	0.26527		1.53001	2.13603	1.57061	1.60307	1.58111	0.0127	1.81084	0.06917
1.48965	2.43592	1.53001	2.13603	1.55184	0.04877	1.58111	0.0127		116.876	0.68603	114.3042	0.14932		1.48965	2.43592	1.54077	2.23214	1.55184	0.04877	1.67929	0.26749		1.53102	2.13802	1.57162	1.60312	1.58211	0.01271	1.80984	0.06805
1.49066	2.4359	1.53102	2.13802	1.55287	0.04909	1.58211	0.01271		116.976	0.68754	114.4042	0.14841		1.49066	2.4359	1.54174	2.23103	1.55287	0.04909	1.6803	0.26977		1.53204	2.1409	1.5726	1.60284	1.5831	0.01279	1.80886	0.06706
1.49166	2.43588	1.53204	2.1409	1.55392	0.04976	1.5831	0.01279		117.076	0.68247	114.5042	0.14946		1.49166	2.43588	1.54275	2.2325	1.55392	0.04976	1.6813	0.27207		1.53303	2.14095	1.57363	1.60363	1.5841	0.01294	1.80787	0.0657
1.49267	2.43264	1.53303	2.14095	1.55488	0.05032	1.5841	0.01294		117.176	0.68436	114.6042	0.14765		1.49267	2.43264	1.54375	2.23748	1.55488	0.05032	1.68231	0.27437		1.53404	2.14133	1.57461	1.60026	1.5851	0.01303	1.80686	0.06458
1.49366	2.43434	1.53404	2.14133	1.55587	0.05075	1.5851	0.01303		117.276	0.69172	114.7042	0.14844		1.49366	2.43434	1.54473	2.24139	1.55587	0.05075	1.68329	0.27666		1.53503	2.14363	1.57563	1.60005	1.5861	0.01293	1.80585	0.06379
1.49464	2.43255	1.53503	2.14363	1.55686	0.05129	1.5861	0.01293		117.376	0.68461	114.8042	0.14758		1.49464	2.43255	1.54575	2.24155	1.55686	0.05129	1.68428	0.27898		1.53605	2.14707	1.5766	1.59849	1.5871	0.01314	1.80485	0.06259
1.49567	2.43251	1.53605	2.14707	1.55786	0.05165	1.5871	0.01314		117.476	0.67949	114.9042	0.14895		1.49567	2.43251	1.54675	2.24601	1.55786	0.05165	1.6853	0.28133		1.53701	2.14655	1.57761	1.59996	1.58809	0.01305	1.80386	0.06174
1.49669	2.43832	1.53701	2.14655	1.55887	0.05231	1.58809	0.01305		117.576	0.67995	115.0042	0.14809		1.49669	2.43832	1.54774	2.24598	1.55887	0.05231	1.68627	0.28368		1.53801	2.14345	1.57862	1.6003	1.58907	0.01296	1.80282	0.0608
1.49767	2.4382	1.53801	2.14345	1.55985	0.05252	1.58907	0.01296		117.676	0.69063	115.1042	0.14846		1.49767	2.4382	1.5487	2.2448	1.55985	0.05252	1.6873	0.28606		1.53906	2.14791	1.57962	1.60246	1.59011	0.01314	1.80184	0.05979
1.49866	2.43598	1.53906	2.14791	1.5609	0.05281	1.59011	0.01314		117.776	0.69166	115.2042	0.14814		1.49866	2.43598	1.54974	2.24866	1.5609	0.05281	1.6883	0.28843		1.54004	2.1458	1.58061	1.60606	1.5911	0.01339	1.80085	0.05876
1.49968	2.43372	1.54004	2.1458	1.56186	0.05349	1.5911	0.01339		117.876	0.68635	115.3042	0.14779		1.49968	2.43372	1.55072	2.24513	1.56186	0.05349	1.6893	0.29082		1.541	2.14649	1.58159	1.61067	1.5921	0.01333	1.79982	0.05808
1.50066	2.43386	1.541	2.14649	1.56294	0.05412	1.5921	0.01333		117.976	0.68951	115.4042	0.14858		1.50066	2.43386	1.55177	2.24703	1.56294	0.05412	1.69029	0.29326		1.54202	2.14694	1.58261	1.61357	1.5931	0.01318	1.79883	0.05706
1.50167	2.43711	1.54202	2.14694	1.56405	0.05471	1.5931	0.01318		118.076	0.68672	115.5042	0.14897		1.50167	2.43711	1.55274	2.24802	1.56405	0.05471	1.69132	0.2957		1.54302	2.14398	1.58361	1.61446	1.59409	0.01352	1.79782	0.05616
1.50266	2.4351	1.54302	2.14398	1.56493	0.05512	1.59409	0.01352		118.176	0.68507	115.6042	0.1483		1.50266	2.4351	1.55374	2.24918	1.56493	0.05512	1.6923	0.29808		1.54403	2.1476	1.5846	1.61117	1.59507	0.01336	1.79684	0.0554
1.50369	2.44088	1.54403	2.1476	1.566	0.05581	1.59507	0.01336		118.276	0.68635	115.7042	0.14721		1.50369	2.44088	1.55477	2.25444	1.566	0.05581	1.69329	0.30053		1.54503	2.1466	1.58559	1.60909	1.59609	0.01317	1.79583	0.05437
1.50465	2.44206	1.54503	2.1466	1.56691	0.05636	1.59609	0.01317		118.376	0.68375	115.8042	0.147		1.50465	2.44206	1.55578	2.25358	1.56691	0.05636	1.69429	0.30298		1.54601	2.15344	1.58661	1.60712	1.59709	0.01343	1.79484	0.05332
1.50567	2.44572	1.54601	2.15344	1.56797	0.05676	1.59709	0.01343		118.476	0.68246	115.9042	0.14858		1.50567	2.44572	1.55674	2.25763	1.56797	0.05676	1.6953	0.30547		1.54702	2.15652	1.58761	1.61023	1.5981	0.01379	1.79386	0.05257
1.50667	2.45053	1.54702	2.15652	1.56896	0.05732	1.5981	0.01379		118.576	0.68205	116.0042	0.1476		1.50667	2.45053	1.55776	2.25346	1.56896	0.05732	1.6963	0.30797		1.54804	2.15529	1.5886	1.61299	1.5991	0.01371	1.79284	0.05193
1.5077	2.44908	1.54804	2.15529	1.57	0.05795	1.5991	0.01371		118.676	0.69602	116.1042	0.14723		1.5077	2.44908	1.55877	2.25386	1.57	0.05795	1.69728	0.31044		1.54903	2.15903	1.58959	1.61415	1.60011	0.01391	1.79183	0.05108
1.50868	2.44782	1.54903	2.15903	1.57091	0.05856	1.60011	0.01391		118.776	0.68742	116.2042	0.14684		1.50868	2.44782	1.55976	2.2555	1.57091	0.05856	1.69831	0.31298		1.55004	2.16062	1.5906	1.61748	1.60107	0.01395	1.79082	0.0504
1.50968	2.44949	1.55004	2.16062	1.57199	0.05891	1.60107	0.01395		118.876	0.68542	116.3042	0.1477		1.50968	2.44949	1.56075	2.25239	1.57199	0.05891	1.69928	0.31553		1.55103	2.16357	1.59158	1.61711	1.60208	0.01398	1.78984	0.04941
1.51064	2.44913	1.55103	2.16357	1.57291	0.05962	1.60208	0.01398		118.976	0.67976	116.4042	0.14645		1.51064	2.44913	1.56175	2.25569	1.57291	0.05962	1.70028	0.31808		1.55204	2.16691	1.59258	1.6172	1.60308	0.01409	1.78886	0.04875
1.51165	2.45178	1.55204	2.16691	1.57385	0.06026	1.60308	0.01409		119.076	0.69067	116.5042	0.14691		1.51165	2.45178	1.56276	2.25366	1.57385	0.06026	1.7013	0.32063		1.55303	2.16663	1.59359	1.61906	1.60409	0.01413	1.78784	0.04831
1.51268	2.44946	1.55303	2.16663	1.57497	0.06049	1.60409	0.01413		119.176	0.68535	116.6042	0.1479		1.51268	2.44946	1.56374	2.25534	1.57497	0.06049	1.7023	0.32322		1.55402	2.1696	1.5946	1.61824	1.6051	0.01432	1.78687	0.04728
1.51366	2.45031	1.55402	2.1696	1.57591	0.06121	1.6051	0.01432		119.276	0.68626	116.7042	0.148		1.51366	2.45031	1.56472	2.25636	1.57591	0.06121	1.70331	0.32581		1.55501	2.1685	1.59557	1.61987	1.60612	0.01404	1.78587	0.04638
1.51467	2.4538	1.55501	2.1685	1.57688	0.0617	1.60612	0.01404		119.376	0.69325	116.8042	0.14788		1.51467	2.4538	1.56576	2.25612	1.57688	0.0617	1.70428	0.3284		1.55602	2.17066	1.59657	1.62013	1.6071	0.01418	1.78485	0.04574
1.51567	2.45269	1.55602	2.17066	1.57791	0.06239	1.6071	0.01418		119.476	0.68763	116.9042	0.14807		1.51567	2.45269	1.56676	2.25655	1.57791	0.06239	1.70527	0.33102		1.55701	2.16612	1.59759	1.61998	1.6081	0.01439	1.78387	0.04515
1.51668	2.45278	1.55701	2.16612	1.579	0.06299	1.6081	0.01439		119.576	0.68233	117.0042	0.14647		1.51668	2.45278	1.56776	2.25916	1.579	0.06299	1.70629	0.33364		1.55805	2.16221	1.59861	1.62073	1.6091	0.01432	1.78285	0.04443
1.51769	2.45012	1.55805	2.16221	1.57995	0.06343	1.6091	0.01432		119.676	0.68644	117.1042	0.1476		1.51769	2.45012	1.56872	2.2583	1.57995	0.06343	1.70727	0.33631		1.55903	2.16586	1.59962	1.619	1.61009	0.01452	1.78187	0.04379
1.51868	2.45353	1.55903	2.16586	1.58094	0.06422	1.61009	0.01452		119.776	0.68324	117.2042	0.14603		1.51868	2.45353	1.56974	2.26256	1.58094	0.06422	1.70829	0.33895		1.56002	2.16533	1.60059	1.62022	1.61107	0.01453	1.78086	0.04313
1.51966	2.45492	1.56002	2.16533	1.58184	0.0648	1.61107	0.01453		119.876	0.68816	117.3042	0.14825		1.51966	2.45492	1.57074	2.25977	1.58184	0.0648	1.70931	0.34163		1.56102	2.17033	1.6016	1.62345	1.61207	0.01456	1.77985	0.04248
1.52067	2.45808	1.56102	2.17033	1.58291	0.06514	1.61207	0.01456		119.976	0.68814	117.4042	0.14795		1.52067	2.45808	1.57175	2.25969	1.58291	0.06514	1.71029	0.34433		1.56202	2.17372	1.6026	1.62421	1.6131	0.01458	1.77883	0.04192
1.52166	2.45542	1.56202	2.17372	1.58398	0.06604	1.6131	0.01458		120.076	0.68814	117.5042	0.1483		1.52166	2.45542	1.57272	2.2562	1.58398	0.06604	1.7113	0.34705		1.56301	2.17596	1.6036	1.62389	1.61408	0.01453	1.77784	0.04118
1.52267	2.45557	1.56301	2.17596	1.58486	0.06671	1.61408	0.01453		120.176	0.68813	117.6042	0.14702		1.52267	2.45557	1.57372	2.25827	1.58486	0.06671	1.71228	0.34975		1.564	2.18209	1.60459	1.62264	1.61507	0.01471	1.77685	0.04063
1.52367	2.45661	1.564	2.18209	1.58592	0.06727	1.61507	0.01471		120.276	0.70124	117.7042	0.14823		1.52367	2.45661	1.57473	2.25959	1.58592	0.06727	1.7133	0.3525		1.56504	2.18572	1.60563	1.62324	1.6161	0.01481	1.77585	0.03972
1.52466	2.45332	1.56504	2.18572	1.58689	0.06782	1.6161	0.01481		120.376	0.68509	117.8042	0.14654		1.52466	2.45332	1.57574	2.26057	1.58689	0.06782	1.71428	0.35524		1.56604	2.18686	1.60662	1.62491	1.61707	0.01495	1.77485	0.03944
1.52564	2.4552	1.56604	2.18686	1.58791	0.06851	1.61707	0.01495		120.476	0.69042	117.9042	0.14753		1.52564	2.4552	1.57672	2.26253	1.58791	0.06851	1.71531	0.358		1.56705	2.18683	1.60762	1.62673	1.61806	0.01519	1.77387	0.03867
1.52665	2.45866	1.56705	2.18683	1.58896	0.06918	1.61806	0.01519		120.576	0.69209	118.0042	0.14846		1.52665	2.45866	1.57773	2.26441	1.58896	0.06918	1.7163	0.36078		1.56803	2.18328	1.60858	1.62947	1.61905	0.01502	1.77284	0.03818
1.52763	2.45866	1.56803	2.18328	1.58994	0.06977	1.61905	0.01502		120.676	0.68196	118.1042	0.147		1.52763	2.45866	1.57875	2.26746	1.58994	0.06977	1.71728	0.3636		1.56904	2.18245	1.6096	1.6281	1.62007	0.01488	1.77184	0.03774
1.52865	2.45883	1.56904	2.18245	1.59099	0.07015	1.62007	0.01488		120.776	0.68743	118.2042	0.14832		1.52865	2.45883	1.57972	2.27153	1.59099	0.07015	1.71828	0.36638		1.57003	2.17985	1.61059	1.62423	1.62108	0.01521	1.77087	0.03699
1.52965	2.45716	1.57003	2.17985	1.59186	0.07093	1.62108	0.01521		120.876	0.68496	118.3042	0.14733		1.52965	2.45716	1.58075	2.27353	1.59186	0.07093	1.71926	0.3692		1.57104	2.17723	1.61161	1.62397	1.62209	0.01516	1.76988	0.03656
1.53066	2.45979	1.57104	2.17723	1.59298	0.07178	1.62209	0.01516		120.976	0.68582	118.4042	0.1467		1.53066	2.45979	1.58173	2.27781	1.59298	0.07178	1.72027	0.37206		1.57201	2.17642	1.61257	1.62526	1.62308	0.01512	1.76886	0.0358
1.53164	2.46593	1.57201	2.17642	1.59385	0.07233	1.62308	0.01512		121.076	0.6866	118.5042	0.14719		1.53164	2.46593	1.58273	2.27605	1.59385	0.07233	1.72128	0.3749		1.57303	2.18122	1.61359	1.62511	1.62407	0.01525	1.76788	0.03535
1.53265	2.47029	1.57303	2.18122	1.59491	0.07296	1.62407	0.01525		121.176	0.68699	118.6042	0.14645		1.53265	2.47029	1.58373	2.27895	1.59491	0.07296	1.72228	0.37775		1.57403	2.18559	1.61456	1.62543	1.6251	0.01525	1.76686	0.03491
1.53367	2.47524	1.57403	2.18559	1.59591	0.07361	1.6251	0.01525		121.276	0.68811	118.7042	0.14645		1.53367	2.47524	1.58475	2.27985	1.59591	0.07361	1.72327	0.38065		1.57503	2.18123	1.61558	1.62705	1.62609	0.01522	1.76585	0.0343
1.53468	2.47772	1.57503	2.18123	1.59683	0.07439	1.62609	0.01522		121.376	0.68649	118.8042	0.14631		1.53468	2.47772	1.58575	2.27683	1.59683	0.07439	1.72427	0.38358		1.57603	2.18411	1.61659	1.62843	1.62709	0.01541	1.76488	0.03373
1.53566	2.47848	1.57603	2.18411	1.5979	0.07488	1.62709	0.01541		121.476	0.68612	118.9042	0.14735		1.53566	2.47848	1.58672	2.27858	1.5979	0.07488	1.72529	0.38647		1.57704	2.18867	1.61757	1.63163	1.62809	0.01529	1.7639	0.03352
1.53667	2.48151	1.57704	2.18867	1.59884	0.07579	1.62809	0.01529		121.576	0.6942	119.0042	0.14721		1.53667	2.48151	1.58773	2.2802	1.59884	0.07579	1.72627	0.38942		1.57802	2.19247	1.61858	1.63482	1.6291	0.01572	1.76288	0.0328
1.53768	2.47658	1.57802	2.19247	1.59991	0.07645	1.6291	0.01572		121.676	0.69316	119.1042	0.14564		1.53768	2.47658	1.58874	2.27932	1.59991	0.07645	1.7273	0.39237		1.57901	2.19467	1.61959	1.63649	1.63007	0.01552	1.76186	0.03229
1.53869	2.47884	1.57901	2.19467	1.60089	0.07702	1.63007	0.01552		121.776	0.69397	119.2042	0.14614		1.53869	2.47884	1.58973	2.28159	1.60089	0.07702	1.72829	0.39533		1.57998	2.19913	1.62059	1.64019	1.63108	0.01555	1.76086	0.03176
1.53966	2.47826	1.57998	2.19913	1.60195	0.07784	1.63108	0.01555		121.876	0.69333	119.3042	0.14584		1.53966	2.47826	1.59075	2.28351	1.60195	0.07784	1.72928	0.39828		1.581	2.20471	1.62158	1.64193	1.63208	0.01589	1.75987	0.03144
1.54067	2.47625	1.581	2.20471	1.60286	0.07838	1.63208	0.01589		121.976	0.68838	119.4042	0.14513		1.54067	2.47625	1.59174	2.28025	1.60286	0.07838	1.73028	0.40127		1.58202	2.20894	1.62261	1.64245	1.63309	0.01568	1.75886	0.03111
1.54166	2.48066	1.58202	2.20894	1.60385	0.07892	1.63309	0.01568		122.076	0.69205	119.5042	0.1457		1.54166	2.48066	1.59273	2.27747	1.60385	0.07892	1.73129	0.40422		1.58302	2.20811	1.62358	1.64332	1.63407	0.01577	1.75786	0.03059
1.54266	2.47696	1.58302	2.20811	1.60489	0.08022	1.63407	0.01577		122.176	0.6858	119.6042	0.14614		1.54266	2.47696	1.59377	2.27718	1.60489	0.08022	1.73229	0.40728		1.58401	2.208	1.6246	1.64651	1.63506	0.01604	1.75685	0.03004
1.54362	2.47644	1.58401	2.208	1.60582	0.08064	1.63506	0.01604		122.276	0.69026	119.7042	0.14663		1.54362	2.47644	1.59473	2.27764	1.60582	0.08064	1.73329	0.41029		1.585	2.20624	1.62559	1.6449	1.63609	0.01595	1.75587	0.02951
1.54466	2.47968	1.585	2.20624	1.6068	0.08136	1.63609	0.01595		122.376	0.69008	119.8042	0.14642		1.54466	2.47968	1.59573	2.27896	1.6068	0.08136	1.73424	0.41333		1.58602	2.2062	1.62659	1.64584	1.63706	0.0161	1.75487	0.0292
1.54564	2.48384	1.58602	2.2062	1.60786	0.0819	1.63706	0.0161		122.476	0.69181	119.9042	0.14598		1.54564	2.48384	1.59676	2.28417	1.60786	0.0819	1.73526	0.41637		1.58701	2.20497	1.6276	1.64479	1.63807	0.01626	1.75386	0.02859
1.54664	2.48571	1.58701	2.20497	1.60888	0.08277	1.63807	0.01626		122.576	0.69797	120.0042	0.14545		1.54664	2.48571	1.59775	2.28707	1.60888	0.08277	1.73627	0.41945		1.58801	2.20812	1.62863	1.64349	1.63908	0.01589	1.75287	0.02828
1.54767	2.48485	1.58801	2.20812	1.6099	0.08343	1.63908	0.01589		122.676	0.69378	120.1042	0.14628		1.54767	2.48485	1.59871	2.29062	1.6099	0.08343	1.73729	0.42256		1.589	2.21102	1.62959	1.64288	1.64005	0.01623	1.75186	0.02766
1.54865	2.4908	1.589	2.21102	1.61089	0.08427	1.64005	0.01623		122.776	0.70142	120.2042	0.14344		1.54865	2.4908	1.59973	2.29332	1.61089	0.08427	1.73829	0.42564		1.59003	2.21027	1.63061	1.64382	1.64108	0.01614	1.75084	0.02756
1.54963	2.49109	1.59003	2.21027	1.6119	0.08502	1.64108	0.01614		122.876	0.70082	120.3042	0.14489		1.54963	2.49109	1.60073	2.29283	1.6119	0.08502	1.7393	0.42874		1.59101	2.21353	1.6316	1.64635	1.64208	0.01623	1.74985	0.02729
1.55064	2.4901	1.59101	2.21353	1.61279	0.08583	1.64208	0.01623		122.976	0.68996	120.4042	0.14434		1.55064	2.4901	1.60173	2.29386	1.61279	0.08583	1.74028	0.43192		1.59202	2.21208	1.63263	1.64944	1.64307	0.0162	1.74886	0.02674
1.55165	2.48864	1.59202	2.21208	1.61387	0.08679	1.64307	0.0162		123.076	0.68997	120.5042	0.14647		1.55165	2.48864	1.6027	2.29108	1.61387	0.08679	1.74129	0.43504		1.59301	2.21114	1.63359	1.64707	1.64411	0.01655	1.74785	0.02618
1.55263	2.48197	1.59301	2.21114	1.61488	0.0875	1.64411	0.01655		123.176	0.69341	120.6042	0.14566		1.55263	2.48197	1.60374	2.29346	1.61488	0.0875	1.74226	0.43823		1.59399	2.20896	1.6346	1.64692	1.6451	0.01669	1.74686	0.02591
1.55363	2.48384	1.59399	2.20896	1.61586	0.08806	1.6451	0.01669		123.276	0.6834	120.7042	0.14499		1.55363	2.48384	1.60472	2.29608	1.61586	0.08806	1.74327	0.44136		1.595	2.208	1.63559	1.64777	1.64608	0.01652	1.74586	0.02543
1.55466	2.4848	1.595	2.208	1.61688	0.08905	1.64608	0.01652		123.376	0.70448	120.8042	0.1432		1.55466	2.4848	1.60573	2.29823	1.61688	0.08905	1.74429	0.44453		1.59602	2.20903	1.63659	1.64712	1.64709	0.01648	1.74488	0.0249
1.55569	2.48768	1.59602	2.20903	1.61788	0.08979	1.64709	0.01648		123.476	0.69954	120.9042	0.143		1.55569	2.48768	1.60674	2.29807	1.61788	0.08979	1.74528	0.44776		1.59702	2.21067	1.63757	1.64722	1.64809	0.01662	1.74386	0.02443
1.55668	2.49069	1.59702	2.21067	1.6189	0.09041	1.64809	0.01662		123.576	0.68763	121.0042	0.14263		1.55668	2.49069	1.60772	2.29912	1.6189	0.09041	1.74628	0.45096		1.59798	2.21283	1.63858	1.6494	1.64909	0.01668	1.74287	0.02421
1.55767	2.49162	1.59798	2.21283	1.61986	0.09129	1.64909	0.01668		123.676	0.6936	121.1042	0.14445		1.55767	2.49162	1.60875	2.30104	1.61986	0.09129	1.7473	0.45421		1.59901	2.21654	1.63956	1.6531	1.65009	0.01682	1.74186	0.02379
1.5587	2.49553	1.59901	2.21654	1.62085	0.09181	1.65009	0.01682		123.776	0.6965	121.2042	0.14397		1.5587	2.49553	1.60974	2.3035	1.62085	0.09181	1.74829	0.45746		1.6	2.21282	1.64058	1.65663	1.6511	0.0168	1.74084	0.02352
1.55967	2.49624	1.6	2.21282	1.62184	0.09294	1.6511	0.0168		123.876	0.69941	121.3042	0.14388		1.55967	2.49624	1.6107	2.30078	1.62184	0.09294	1.74927	0.46067		1.601	2.2155	1.64158	1.65697	1.6521	0.01656	1.73983	0.02306
1.56065	2.49263	1.601	2.2155	1.62287	0.09364	1.6521	0.01656		123.976	0.69408	121.4042	0.14235		1.56065	2.49263	1.61172	2.30437	1.62287	0.09364	1.75029	0.46397		1.60201	2.22084	1.64259	1.66276	1.65311	0.01692	1.73886	0.02301
1.56169	2.49423	1.60201	2.22084	1.62384	0.09472	1.65311	0.01692		124.076	0.69403	121.5042	0.14344		1.56169	2.49423	1.61274	2.30493	1.62384	0.09472	1.75128	0.46727		1.60299	2.22076	1.64359	1.66377	1.6541	0.01702	1.73788	0.02269
1.56264	2.49061	1.60299	2.22076	1.62489	0.09542	1.6541	0.01702		124.176	0.69463	121.6042	0.14288		1.56264	2.49061	1.61374	2.30601	1.62489	0.09542	1.75228	0.47057		1.60402	2.22233	1.64458	1.66452	1.65508	0.01676	1.73686	0.02221
1.56366	2.49231	1.60402	2.22233	1.62579	0.09635	1.65508	0.01676		124.276	0.69264	121.7042	0.14404		1.56366	2.49231	1.61474	2.30615	1.62579	0.09635	1.75329	0.47388		1.60502	2.22123	1.64559	1.66454	1.65608	0.01733	1.73586	0.02189
1.56466	2.49076	1.60502	2.22123	1.62684	0.09703	1.65608	0.01733		124.376	0.69675	121.8042	0.14318		1.56466	2.49076	1.61572	2.30654	1.62684	0.09703	1.7543	0.47722		1.606	2.22258	1.64659	1.66428	1.65707	0.01722	1.73487	0.02146
1.56564	2.4936	1.606	2.22258	1.62779	0.09786	1.65707	0.01722		124.476	0.69776	121.9042	0.1423		1.56564	2.4936	1.61675	2.3087	1.62779	0.09786	1.75529	0.48053		1.60703	2.23068	1.64758	1.66498	1.65809	0.01709	1.73387	0.02135
1.56664	2.49596	1.60703	2.23068	1.62886	0.09874	1.65809	0.01709		124.576	0.69566	122.0042	0.14327		1.56664	2.49596	1.61772	2.30694	1.62886	0.09874	1.75626	0.48388		1.60804	2.23343	1.6486	1.66641	1.65905	0.01741	1.73285	0.02086
1.56763	2.49508	1.60804	2.23343	1.62981	0.09974	1.65905	0.01741		124.676	0.696	122.1042	0.14339		1.56763	2.49508	1.61871	2.31005	1.62981	0.09974	1.75726	0.48724		1.609	2.24078	1.6496	1.66491	1.66006	0.01749	1.73187	0.02048
1.56864	2.49966	1.609	2.24078	1.63087	0.1005	1.66006	0.01749		124.776	0.70128	122.2042	0.14274		1.56864	2.49966	1.61974	2.31315	1.63087	0.1005	1.75826	0.49062		1.60999	2.2407	1.65059	1.66595	1.66108	0.01747	1.73089	0.02033
1.56963	2.50012	1.60999	2.2407	1.63178	0.10144	1.66108	0.01747		124.876	0.70311	122.3042	0.14304		1.56963	2.50012	1.62076	2.31205	1.63178	0.10144	1.75927	0.49402		1.611	2.24691	1.65162	1.66376	1.66204	0.0179	1.72987	0.01981
1.57064	2.50524	1.611	2.24691	1.63277	0.10236	1.66204	0.0179		124.976	0.69636	122.4042	0.14105		1.57064	2.50524	1.62175	2.31292	1.63277	0.10236	1.76026	0.49746		1.612	2.24543	1.6526	1.66493	1.66306	0.0175	1.72884	0.01955
1.57163	2.5127	1.612	2.24543	1.63394	0.10309	1.66306	0.0175		125.076	0.69812	122.5042	0.14244		1.57163	2.5127	1.62275	2.31079	1.63394	0.10309	1.76127	0.50085		1.61301	2.24231	1.65358	1.66469	1.66406	0.01769	1.72787	0.01958
1.57264	2.51316	1.61301	2.24231	1.63484	0.104	1.66406	0.01769		125.176	0.69732	122.6042	0.14214		1.57264	2.51316	1.62376	2.31157	1.63484	0.104	1.76227	0.50434		1.61401	2.24412	1.65461	1.65921	1.66508	0.01753	1.72687	0.0189
1.57363	2.5159	1.61401	2.24412	1.63581	0.10501	1.66508	0.01753		125.276	0.69712	122.7042	0.14323		1.57363	2.5159	1.62476	2.31404	1.63581	0.10501	1.76327	0.5078		1.615	2.24652	1.65558	1.65929	1.6661	0.01773	1.72585	0.0187
1.57464	2.5127	1.615	2.24652	1.63681	0.10572	1.6661	0.01773		125.376	0.6998	122.8042	0.14297		1.57464	2.5127	1.62574	2.31703	1.63681	0.10572	1.76426	0.51131		1.61599	2.24644	1.65656	1.65891	1.66708	0.01792	1.72485	0.01835
1.57562	2.51826	1.61599	2.24644	1.63787	0.10679	1.66708	0.01792		125.476	0.70163	122.9042	0.14357		1.57562	2.51826	1.62673	2.3243	1.63787	0.10679	1.76526	0.5148		1.617	2.24957	1.65757	1.65983	1.66804	0.01792	1.72389	0.01837
1.57664	2.51857	1.617	2.24957	1.63873	0.10782	1.66804	0.01792		125.576	0.70542	123.0042	0.14269		1.57664	2.51857	1.62774	2.32592	1.63873	0.10782	1.76628	0.51826		1.61801	2.246	1.65858	1.6617	1.66904	0.01803	1.72287	0.01801
1.57763	2.52093	1.61801	2.246	1.63985	0.10852	1.66904	0.01803		125.676	0.6976	123.1042	0.14337		1.57763	2.52093	1.62873	2.32876	1.63985	0.10852	1.76725	0.5218		1.61901	2.24441	1.65954	1.6625	1.67006	0.01783	1.72186	0.01777
1.57864	2.52387	1.61901	2.24441	1.64091	0.10955	1.67006	0.01783		125.776	0.70224	123.2042	0.14232		1.57864	2.52387	1.62971	2.32952	1.64091	0.10955	1.76827	0.52532		1.61998	2.23874	1.6606	1.66545	1.67108	0.01826	1.72087	0.01761
1.57966	2.52296	1.61998	2.23874	1.64188	0.11059	1.67108	0.01826		125.876	0.69865	123.3042	0.14274		1.57966	2.52296	1.63074	2.33055	1.64188	0.11059	1.76925	0.52884		1.621	2.24032	1.66157	1.66344	1.67206	0.01823	1.71988	0.01707
1.58066	2.52157	1.621	2.24032	1.64284	0.11156	1.67206	0.01823		125.976	0.697	123.4042	0.14383		1.58066	2.52157	1.63174	2.3348	1.64284	0.11156	1.77025	0.53237		1.622	2.243	1.66256	1.66688	1.67308	0.01817	1.71888	0.01683
1.58166	2.52298	1.622	2.243	1.6438	0.11244	1.67308	0.01817		126.076	0.70359	123.5042	0.14269		1.58166	2.52298	1.63274	2.33087	1.6438	0.11244	1.77127	0.53596		1.62298	2.24728	1.66358	1.6688	1.67408	0.01819	1.71786	0.01646
1.58264	2.51961	1.62298	2.24728	1.64482	0.1133	1.67408	0.01819		126.176	0.69739	123.6042	0.1432		1.58264	2.51961	1.63375	2.33301	1.64482	0.1133	1.77226	0.53956		1.62398	2.25339	1.66456	1.67063	1.67507	0.01833	1.71689	0.01654
1.58363	2.52206	1.62398	2.25339	1.64585	0.11425	1.67507	0.01833		126.276	0.70851	123.7042	0.14462		1.58363	2.52206	1.63474	2.33314	1.64585	0.11425	1.77325	0.54314		1.62502	2.2492	1.66557	1.67457	1.67608	0.01813	1.71586	0.01625
1.58465	2.51697	1.62502	2.2492	1.64682	0.11512	1.67608	0.01813		126.376	0.69973	123.8042	0.14323		1.58465	2.51697	1.63575	2.33451	1.64682	0.11512	1.77427	0.54677		1.62603	2.24663	1.66656	1.67511	1.67706	0.01844	1.71489	0.01582
1.58565	2.51587	1.62603	2.24663	1.64787	0.11602	1.67706	0.01844		126.476	0.69506	123.9042	0.14235		1.58565	2.51587	1.63677	2.3339	1.64787	0.11602	1.77527	0.55039		1.62703	2.25054	1.6676	1.67654	1.67808	0.01855	1.71387	0.01561
1.58667	2.5193	1.62703	2.25054	1.6489	0.1173	1.67808	0.01855		126.576	0.70187	124.0042	0.14346		1.58667	2.5193	1.63777	2.33465	1.6489	0.1173	1.77627	0.55404		1.62801	2.25402	1.66857	1.67735	1.67908	0.01867	1.71286	0.01546
1.58764	2.52422	1.62801	2.25402	1.64986	0.11824	1.67908	0.01867		126.676	0.69986	124.1042	0.14392		1.58764	2.52422	1.63876	2.33119	1.64986	0.11824	1.77726	0.5577		1.62903	2.26277	1.66958	1.67836	1.68008	0.01856	1.71187	0.01519
1.58863	2.53056	1.62903	2.26277	1.65092	0.11917	1.68008	0.01856		126.776	0.7043	124.2042	0.1432		1.58863	2.53056	1.63976	2.33633	1.65092	0.11917	1.77828	0.5614		1.63002	2.26349	1.67058	1.67526	1.68108	0.01877	1.71089	0.01499
1.58962	2.53425	1.63002	2.26349	1.65193	0.12029	1.68108	0.01877		126.876	0.70178	124.3042	0.14251		1.58962	2.53425	1.64073	2.33468	1.65193	0.12029	1.77927	0.56506		1.63099	2.26591	1.67158	1.67403	1.68209	0.01861	1.70987	0.015
1.59064	2.54017	1.63099	2.26591	1.65294	0.12108	1.68209	0.01861		126.976	0.69479	124.4042	0.14371		1.59064	2.54017	1.64173	2.33441	1.65294	0.12108	1.78027	0.56875		1.63201	2.26541	1.67256	1.67386	1.68307	0.01875	1.7089	0.0145
1.59165	2.54254	1.63201	2.26541	1.65401	0.1223	1.68307	0.01875		127.076	0.69755	124.5042	0.14281		1.59165	2.54254	1.64274	2.33614	1.65401	0.1223	1.78125	0.57247		1.633	2.25797	1.67358	1.6717	1.68409	0.01893	1.70788	0.01433
1.59263	2.53671	1.633	2.25797	1.6549	0.12319	1.68409	0.01893		127.176	0.70659	124.6042	0.14327		1.59263	2.53671	1.64374	2.33801	1.6549	0.12319	1.78227	0.57616		1.63402	2.26209	1.67457	1.66977	1.68507	0.01905	1.70687	0.01406
1.59364	2.53871	1.63402	2.26209	1.65589	0.12421	1.68507	0.01905		127.276	0.70494	124.7042	0.14392		1.59364	2.53871	1.64473	2.33947	1.65589	0.12421	1.78325	0.57995		1.63499	2.26487	1.67555	1.67079	1.68608	0.01922	1.70587	0.01397
1.59462	2.5368	1.63499	2.26487	1.65689	0.12539	1.68608	0.01922		127.376	0.70442	124.8042	0.14258		1.59462	2.5368	1.64572	2.33961	1.65689	0.12539	1.78427	0.58369		1.636	2.26589	1.67658	1.67371	1.68709	0.01896	1.70487	0.01373
1.59563	2.5396	1.636	2.26589	1.65789	0.12616	1.68709	0.01896		127.476	0.70027	124.9042	0.14297		1.59563	2.5396	1.64672	2.34261	1.65789	0.12616	1.78524	0.58743		1.637	2.26584	1.67759	1.67802	1.68808	0.01938	1.70387	0.01331
1.59667	2.53813	1.637	2.26584	1.65886	0.12741	1.68808	0.01938		127.576	0.70846	125.0042	0.14195		1.59667	2.53813	1.64773	2.34412	1.65886	0.12741	1.78626	0.59123		1.638	2.26448	1.67855	1.6841	1.68909	0.01939	1.70285	0.0131
1.59762	2.53693	1.638	2.26448	1.65993	0.12843	1.68909	0.01939		127.676	0.70713	125.1042	0.1439		1.59762	2.53693	1.64872	2.34338	1.65993	0.12843	1.78726	0.595		1.63901	2.26296	1.67957	1.6863	1.69007	0.01945	1.70185	0.013
1.59864	2.54009	1.63901	2.26296	1.661	0.12955	1.69007	0.01945		127.776	0.69881	125.2042	0.14297		1.59864	2.54009	1.64974	2.34462	1.661	0.12955	1.78826	0.59883		1.64001	2.26104	1.68055	1.68793	1.69107	0.01926	1.70085	0.01295
1.59965	2.54353	1.64001	2.26104	1.66182	0.13066	1.69107	0.01926		127.876	0.7059	125.3042	0.14413		1.59965	2.54353	1.65071	2.34414	1.66182	0.13066	1.78927	0.60266		1.64099	2.26633	1.68156	1.68884	1.69207	0.01961	1.69982	0.01261
1.60066	2.54319	1.64099	2.26633	1.66291	0.13152	1.69207	0.01961		127.976	0.70658	125.4042	0.14473		1.60066	2.54319	1.65176	2.34817	1.66291	0.13152	1.79027	0.60649		1.64199	2.27532	1.68256	1.69235	1.69306	0.01939	1.69885	0.01265
1.60167	2.54349	1.64199	2.27532	1.66383	0.13276	1.69306	0.01939		128.076	0.70268	125.5042	0.14469		1.60167	2.54349	1.65273	2.34681	1.66383	0.13276	1.79126	0.61033		1.64298	2.27688	1.68358	1.69237	1.69406	0.01955	1.69785	0.01225
1.60264	2.54159	1.64298	2.27688	1.66487	0.13359	1.69406	0.01955		128.176	0.70562	125.6042	0.14452		1.60264	2.54159	1.65375	2.34757	1.66487	0.13359	1.79389	0.62036		1.64401	2.28138	1.68458	1.69261	1.69507	0.01992	1.69686	0.01217
1.60362	2.5443	1.64401	2.28138	1.6658	0.13504	1.69507	0.01992		128.276	0.69788	125.7042	0.14401		1.60362	2.5443	1.65477	2.34982	1.6658	0.13504	1.79484	0.62415		1.64499	2.27904	1.68558	1.69496	1.69604	0.02014	1.69585	0.01183
1.60464	2.54452	1.64499	2.27904	1.66691	0.13611	1.69604	0.02014		128.376	0.70309	125.8042	0.14455		1.60464	2.54452	1.65573	2.34778	1.66691	0.13611	1.79558	0.62682		1.64601	2.28124	1.6866	1.69471	1.69706	0.01977	1.69487	0.01177
1.60563	2.54413	1.64601	2.28124	1.6679	0.13723	1.69706	0.01977		128.476	0.7062	125.9042	0.1442		1.60563	2.54413	1.65674	2.34706	1.6679	0.13723	1.79578	0.62769		1.64701	2.28224	1.6876	1.6932	1.69806	0.02004	1.69387	0.01162
1.60666	2.54681	1.64701	2.28224	1.66886	0.13816	1.69806	0.02004		128.576	0.70636	126.0042	0.14441		1.60666	2.54681	1.65774	2.34724	1.66886	0.13816	--	--		1.64802	2.28575	1.68858	1.69176	1.69904	0.02024	1.69283	0.01127
1.60765	2.5489	1.64802	2.28575	1.66993	0.13921	1.69904	0.02024		128.676	0.7096	126.1042	0.14383		1.60765	2.5489	1.65875	2.34728	1.66993	0.13921	--	--		1.64902	2.28762	1.68957	1.69282	1.70008	0.01981	1.69187	0.01106
1.60864	2.54758	1.64902	2.28762	1.67086	0.1405	1.70008	0.01981		128.776	0.70476	126.2042	0.14415		1.60864	2.54758	1.65974	2.34998	1.67086	0.1405	--	--		1.65	2.28795	1.69059	1.69363	1.70105	0.02002	1.69088	0.01111
1.60963	2.54263	1.65	2.28795	1.67188	0.14151	1.70105	0.02002		128.876	0.70428	126.3042	0.14374		1.60963	2.54263	1.66074	2.35176	1.67188	0.14151	--	--		1.65102	2.29161	1.69158	1.69429	1.70208	0.0202	1.68986	0.01095
1.61062	2.54301	1.65102	2.29161	1.67294	0.14269	1.70208	0.0202		128.976	0.69717	126.4042	0.14355		1.61062	2.54301	1.66174	2.355	1.67294	0.14269	--	--		1.65202	2.29527	1.69256	1.69697	1.70307	0.02043	1.68885	0.01076
1.61162	2.54199	1.65202	2.29527	1.67386	0.14407	1.70307	0.02043		129.076	0.70393	126.5042	0.14443		1.61162	2.54199	1.66275	2.35807	1.67386	0.14407	--	--		1.65302	2.29321	1.69355	1.69898	1.70407	0.0205	1.68787	0.01065
1.61264	2.54231	1.65302	2.29321	1.67486	0.145	1.70407	0.0205		129.176	0.70576	126.6042	0.14489		1.61264	2.54231	1.66374	2.3581	1.67486	0.145	--	--		1.65396	2.28993	1.69454	1.70028	1.70507	0.02072	1.68687	0.01044
1.61364	2.54867	1.65396	2.28993	1.67588	0.1464	1.70507	0.02072		129.276	0.70453	126.7042	0.14538		1.61364	2.54867	1.66473	2.36017	1.67588	0.1464	--	--		1.65497	2.2889	1.69556	1.70157	1.70608	0.02061	1.68589	0.01019
1.61464	2.5523	1.65497	2.2889	1.67686	0.1475	1.70608	0.02061		129.376	0.69895	126.8042	0.14381		1.61464	2.5523	1.66575	2.36239	1.67686	0.1475	--	--		1.65597	2.28932	1.69655	1.70258	1.70708	0.02072	1.68487	0.01014
1.61564	2.55438	1.65597	2.28932	1.67782	0.14853	1.70708	0.02072		129.476	0.71306	126.9042	0.14471		1.61564	2.55438	1.66673	2.36556	1.67782	0.14853	--	--		1.65698	2.28819	1.69755	1.70349	1.70805	0.02073	1.6839	0.00954
1.61666	2.55835	1.65698	2.28819	1.67884	0.1499	1.70805	0.02073		129.576	0.71132	127.0042	0.14482		1.61666	2.55835	1.66774	2.36842	1.67884	0.1499	--	--		1.65799	2.28367	1.69854	1.70313	1.70907	0.02084	1.68287	0.00951
1.61766	2.55707	1.65799	2.28367	1.67985	0.15117	1.70907	0.02084		129.676	0.70892	127.1042	0.14482		1.61766	2.55707	1.66871	2.3677	1.67985	0.15117	--	--		1.65897	2.28848	1.69956	1.70371	1.71006	0.02093	1.68185	0.00961
1.61863	2.56017	1.65897	2.28848	1.6808	0.152	1.71006	0.02093		129.776	0.70131	127.2042	0.14496		1.61863	2.56017	1.66973	2.37097	1.6808	0.152	--	--		1.65997	2.28365	1.70054	1.70329	1.71107	0.02075	1.68088	0.00957
1.61964	2.56128	1.65997	2.28365	1.68185	0.15342	1.71107	0.02075		129.876	0.70935	127.3042	0.14499		1.61964	2.56128	1.67074	2.36981	1.68185	0.15342	--	--		1.66098	2.28329	1.70153	1.70183	1.71205	0.02121	1.67986	0.00946
1.62066	2.5643	1.66098	2.28329	1.6828	0.15475	1.71205	0.02121		129.976	0.70151	127.4042	0.14441		1.62066	2.5643	1.67176	2.37289	1.6828	0.15475	--	--		1.66195	2.28184	1.70255	1.70256	1.71305	0.02121	1.67886	0.00927
1.62166	2.56569	1.66195	2.28184	1.68391	0.15585	1.71305	0.02121		130.076	0.69808	127.5042	0.14536		1.62166	2.56569	1.67276	2.36988	1.68391	0.15585	--	--		1.66299	2.28487	1.70357	1.70097	1.71406	0.02144	1.67788	0.0091
1.62263	2.56207	1.66299	2.28487	1.68488	0.15707	1.71406	0.02144		130.176	0.7019	127.6042	0.14501		1.62263	2.56207	1.67374	2.36828	1.68488	0.15707	--	--		1.66398	2.28999	1.70456	1.69879	1.71502	0.02115	1.67686	0.00901
1.62363	2.56497	1.66398	2.28999	1.6859	0.15839	1.71502	0.02115		130.276	0.70002	127.7042	0.14529		1.62363	2.56497	1.67476	2.37281	1.6859	0.15839	--	--		1.66501	2.29396	1.70558	1.70023	1.71606	0.02136	1.67586	0.00871
1.62464	2.56847	1.66501	2.29396	1.68685	0.15954	1.71606	0.02136		130.376	0.70268	127.8042	0.14445		1.62464	2.56847	1.67574	2.37372	1.68685	0.15954	--	--		1.66601	2.29747	1.70656	1.70348	1.71704	0.02139	1.67486	0.00868
1.62564	2.56688	1.66601	2.29747	1.68786	0.16095	1.71704	0.02139		130.476	0.70665	127.9042	0.14489		1.62564	2.56688	1.67673	2.37617	1.68786	0.16095	--	--		1.667	2.30159	1.70756	1.70462	1.71805	0.02158	1.67388	0.00868
1.62662	2.57267	1.667	2.30159	1.68883	0.162	1.71805	0.02158		130.576	0.70267	128.0042	0.14397		1.62662	2.57267	1.67772	2.38283	1.68883	0.162	--	--		1.668	2.30498	1.70854	1.70582	1.71904	0.02147	1.67288	0.00868
1.62764	2.57187	1.668	2.30498	1.68982	0.16334	1.71904	0.02147		130.676	0.70553	128.1042	0.1457		1.62764	2.57187	1.67874	2.38162	1.68982	0.16334	--	--		1.669	2.30481	1.70957	1.70933	1.72004	0.02215	1.67187	0.00841
1.62864	2.57677	1.669	2.30481	1.69086	0.16459	1.72004	0.02215		130.776	0.70963	128.2042	0.14473		1.62864	2.57677	1.67971	2.38342	1.69086	0.16459	--	--		1.66999	2.30789	1.71058	1.71277	1.72103	0.02202	1.67088	0.00846
1.62967	2.57574	1.66999	2.30789	1.69189	0.16604	1.72103	0.02202		130.876	0.70633	128.3042	0.14434		1.62967	2.57574	1.68072	2.38298	1.69189	0.16604	--	--		1.671	2.30619	1.71158	1.71434	1.72206	0.02206	1.66987	0.00824
1.63064	2.57944	1.671	2.30619	1.69291	0.16727	1.72206	0.02206		130.976	0.70654	128.4042	0.14441		1.63064	2.57944	1.68171	2.38606	1.69291	0.16727	--	--		1.67197	2.30508	1.71258	1.7136	1.72305	0.02187	1.66886	0.008
1.63165	2.58075	1.67197	2.30508	1.69379	0.1686	1.72305	0.02187		131.076	0.70624	128.5042	0.1442		1.63165	2.58075	1.68273	2.38912	1.69379	0.1686	--	--		1.67302	2.30272	1.71357	1.71231	1.72406	0.02205	1.66792	0.00803
1.63266	2.57775	1.67302	2.30272	1.69492	0.16976	1.72406	0.02205		131.176	0.70474	128.6042	0.14327		1.63266	2.57775	1.68372	2.38476	1.69492	0.16976	--	--		1.674	2.30637	1.71456	1.71134	1.72505	0.02202	1.66689	0.00784
1.63368	2.57884	1.674	2.30637	1.69587	0.17143	1.72505	0.02202		131.276	0.70485	128.7042	0.14406		1.63368	2.57884	1.68471	2.38491	1.69587	0.17143	--	--		1.675	2.30846	1.71557	1.71111	1.72604	0.02244	1.66589	0.00784
1.63464	2.57919	1.675	2.30846	1.69682	0.17241	1.72604	0.02244		131.376	0.70368	128.8042	0.14473		1.63464	2.57919	1.68571	2.38464	1.69682	0.17241	--	--		1.67601	2.3143	1.71655	1.71102	1.72708	0.02227	1.66487	0.00763
1.63569	2.57916	1.67601	2.3143	1.69787	0.17387	1.72708	0.02227		131.476	0.70524	128.9042	0.14464		1.63569	2.57916	1.68672	2.38982	1.69787	0.17387	--	--		1.67702	2.31528	1.71756	1.71127	1.72806	0.02229	1.66386	0.00749
1.63667	2.58337	1.67702	2.31528	1.69887	0.17516	1.72806	0.02229		131.576	0.7067	129.0042	0.1448		1.63667	2.58337	1.68771	2.39434	1.69887	0.17516	--	--		1.678	2.31155	1.71856	1.71552	1.72904	0.02268	1.66284	0.00714
1.63765	2.58535	1.678	2.31155	1.69986	0.17651	1.72904	0.02268		131.676	0.70874	129.1042	0.1454		1.63765	2.58535	1.68873	2.39849	1.69986	0.17651	--	--		1.67901	2.30686	1.71958	1.71752	1.73007	0.02258	1.66185	0.00701
1.63865	2.58436	1.67901	2.30686	1.7009	0.17783	1.73007	0.02258		131.776	0.70178	129.2042	0.14591		1.63865	2.58436	1.68973	2.40112	1.7009	0.17783	--	--		1.67998	2.30988	1.72057	1.72009	1.73104	0.02255	1.66085	0.00719
1.63964	2.58438	1.67998	2.30988	1.70183	0.17916	1.73104	0.02255		131.876	0.70698	129.3042	0.14513		1.63964	2.58438	1.69073	2.39582	1.70183	0.17916	--	--		1.681	2.31423	1.72155	1.72099	1.73204	0.02261	1.65988	0.00694
1.64064	2.58564	1.681	2.31423	1.70291	0.18071	1.73204	0.02261		131.976	0.7094	129.4042	0.14482		1.64064	2.58564	1.69172	2.39171	1.70291	0.18071	--	--		1.68197	2.31374	1.72256	1.72255	1.73303	0.0229	1.65886	0.0068
1.64162	2.58787	1.68197	2.31374	1.70392	0.18201	1.73303	0.0229		132.076	0.71399	129.5042	0.14564		1.64162	2.58787	1.69275	2.39261	1.70392	0.18201	--	--		1.68299	2.31308	1.72356	1.7223	1.73405	0.02283	1.65787	0.0067
1.64264	2.58528	1.68299	2.31308	1.70487	0.18326	1.73405	0.02283		132.176	0.71013	129.6042	0.1445		1.64264	2.58528	1.6937	2.39202	1.70487	0.18326	--	--		1.68401	2.31585	1.72456	1.72334	1.73505	0.02302	1.6569	0.00691
1.64365	2.58846	1.68401	2.31585	1.70581	0.18481	1.73505	0.02302		132.276	0.71054	129.7042	0.14564		1.64365	2.58846	1.69472	2.39902	1.70581	0.18481	--	--		1.685	2.32151	1.72556	1.72919	1.73603	0.02325	1.65588	0.00654
1.64462	2.58558	1.685	2.32151	1.70684	0.18617	1.73603	0.02325		132.376	0.70153	129.8042	0.14568		1.64462	2.58558	1.69573	2.40077	1.70684	0.18617	--	--		1.68599	2.32604	1.72655	1.7303	1.73707	0.02332	1.65487	0.00648
1.64565	2.58056	1.68599	2.32604	1.7078	0.18757	1.73707	0.02332		132.476	0.70618	129.9042	0.14482		1.64565	2.58056	1.69672	2.40512	1.7078	0.18757	--	--		1.68704	2.32978	1.72756	1.73147	1.73804	0.02334	1.65389	0.00641
1.64662	2.58564	1.68704	2.32978	1.70882	0.18881	1.73804	0.02334		132.576	0.71097	130.0042	0.1451		1.64662	2.58564	1.69771	2.40644	1.70882	0.18881	--	--		1.68801	2.32899	1.72853	1.73103	1.73904	0.02337	1.65291	0.00612
1.64763	2.58137	1.68801	2.32899	1.70982	0.19037	1.73904	0.02337		132.676	0.70931	130.1042	0.14432		1.64763	2.58137	1.69868	2.40902	1.70982	0.19037	--	--		1.68898	2.33159	1.72956	1.73049	1.74004	0.02329	1.65189	0.00619
1.64862	2.58332	1.68898	2.33159	1.71092	0.19187	1.74004	0.02329		132.776	0.70833	130.2042	0.14406		1.64862	2.58332	1.6997	2.41391	1.71092	0.19187	--	--		1.69001	2.33087	1.73056	1.73317	1.74105	0.02356	1.65089	0.00616
1.64963	2.58568	1.69001	2.33087	1.71181	0.19306	1.74105	0.02356		132.876	0.70714	130.3042	0.14469		1.64963	2.58568	1.70073	2.41142	1.71181	0.19306	--	--		1.69098	2.33453	1.73157	1.73215	1.7421	0.02371	1.64986	0.00597
1.65063	2.58944	1.69098	2.33453	1.71287	0.19448	1.7421	0.02371		132.976	0.71121	130.4042	0.14482		1.65063	2.58944	1.70174	2.41194	1.71287	0.19448	--	--		1.69199	2.33408	1.73255	1.73511	1.74304	0.02372	1.64888	0.006
1.65163	2.59144	1.69199	2.33408	1.71392	0.19591	1.74304	0.02372		133.076	0.70833	130.5042	0.14552		1.65163	2.59144	1.7027	2.41668	1.71392	0.19591	--	--		1.69297	2.32787	1.73353	1.73383	1.74405	0.02379	1.64792	0.00591
1.65263	2.59193	1.69297	2.32787	1.71489	0.19756	1.74405	0.02379		133.176	0.71265	130.6042	0.14469		1.65263	2.59193	1.70371	2.41567	1.71489	0.19756	--	--		1.69398	2.32986	1.73456	1.73482	1.74506	0.02401	1.64692	0.00602
1.65365	2.59702	1.69398	2.32986	1.71583	0.199	1.74506	0.02401		133.276	0.69305	130.7042	0.14598		1.65365	2.59702	1.70472	2.41653	1.71583	0.199	--	--		1.69496	2.32613	1.73556	1.73775	1.74605	0.02408	1.6459	0.00551
1.65464	2.60132	1.69496	2.32613	1.71683	0.20058	1.74605	0.02408		133.376	0.71326	130.8042	0.14401		1.65464	2.60132	1.70571	2.41777	1.71683	0.20058	--	--		1.69595	2.32983	1.73655	1.73669	1.74702	0.02411	1.64491	0.00548
1.65565	2.60437	1.69595	2.32983	1.71776	0.20181	1.74702	0.02411		133.476	0.71072	130.9042	0.14427		1.65565	2.60437	1.7067	2.41695	1.71776	0.20181	--	--		1.69697	2.3344	1.73755	1.73879	1.74804	0.02445	1.6439	0.00553
1.65666	2.60576	1.69697	2.3344	1.71873	0.20322	1.74804	0.02445		133.576	0.70704	131.0042	0.14374		1.65666	2.60576	1.7077	2.41959	1.71873	0.20322	--	--		1.69796	2.33259	1.73853	1.73616	1.74905	0.02425	1.64287	0.00534
1.65764	2.60367	1.69796	2.33259	1.71974	0.20489	1.74905	0.02425		133.676	0.70942	131.1042	0.14469		1.65764	2.60367	1.7087	2.41687	1.71974	0.20489	--	--		1.69895	2.33576	1.73953	1.73618	1.75004	0.02427	1.64189	0.00526
1.65865	2.60484	1.69895	2.33576	1.72084	0.20638	1.75004	0.02427		133.776	0.70041	131.2042	0.14533		1.65865	2.60484	1.70969	2.42	1.72084	0.20638	--	--		1.69998	2.34002	1.74054	1.73682	1.75103	0.02463	1.64088	0.00516
1.65964	2.60737	1.69998	2.34002	1.72188	0.20787	1.75103	0.02463		133.876	0.70336	131.3042	0.14598		1.65964	2.60737	1.71072	2.41856	1.72188	0.20787	--	--		1.70097	2.34505	1.74154	1.7361	1.75204	0.02478	1.63988	0.00514
1.66064	2.60389	1.70097	2.34505	1.72282	0.20936	1.75204	0.02478		133.976	0.70732	131.4042	0.14587		1.66064	2.60389	1.71173	2.41976	1.72282	0.20936	--	--		1.70198	2.34739	1.74256	1.74009	1.75302	0.02481	1.63888	0.00498
1.66163	2.60355	1.70198	2.34739	1.7239	0.21105	1.75302	0.02481		134.076	0.70979	131.5042	0.1457		1.66163	2.60355	1.71271	2.42367	1.7239	0.21105	--	--		1.70299	2.34248	1.74355	1.74436	1.75404	0.02491	1.6379	0.0049
1.66264	2.60401	1.70299	2.34248	1.72478	0.21255	1.75404	0.02491		134.176	0.71678	131.6042	0.14517		1.66264	2.60401	1.71374	2.41917	1.72478	0.21255	--	--		1.70401	2.34044	1.74457	1.74461	1.75504	0.02534	1.63688	0.00471
1.66365	2.60913	1.70401	2.34044	1.72581	0.21405	1.75504	0.02534		134.276	0.71237	131.7042	0.14406		1.66365	2.60913	1.71475	2.42441	1.72581	0.21405	--	--		1.70499	2.33069	1.74556	1.74573	1.75605	0.02524	1.63586	0.00488
1.66466	2.61261	1.70499	2.33069	1.72684	0.21581	1.75605	0.02524		134.376	0.71273	131.8042	0.14337		1.66466	2.61261	1.71572	2.4254	1.72684	0.21581	--	--		1.706	2.33407	1.74656	1.74632	1.75707	0.02527	1.63489	0.00462
1.66564	2.61633	1.706	2.33407	1.72783	0.21717	1.75707	0.02527		134.476	0.70796	131.9042	0.14466		1.66564	2.61633	1.71672	2.42664	1.72783	0.21717	--	--		1.707	2.3481	1.74756	1.74736	1.75805	0.02562	1.63387	0.00496
1.66662	2.61888	1.707	2.3481	1.72885	0.21882	1.75805	0.02562		134.576	0.69847	132.0042	0.14554		1.66662	2.61888	1.71772	2.43057	1.72885	0.21882	--	--		1.70798	2.3486	1.74855	1.74824	1.75904	0.02547	1.63287	0.00459
1.66764	2.61637	1.70798	2.3486	1.72983	0.22018	1.75904	0.02547		134.676	0.70466	132.1042	0.1439		1.66764	2.61637	1.7187	2.43099	1.72983	0.22018	--	--		1.70897	2.35054	1.74956	1.74758	1.76007	0.02549	1.63188	0.00473
1.66863	2.61728	1.70897	2.35054	1.73077	0.22209	1.76007	0.02549		134.776	0.70263	132.2042	0.14374		1.66863	2.61728	1.71972	2.43835	1.73077	0.22209	--	--		1.71	2.35421	1.75056	1.7515	1.76107	0.02601	1.63091	0.00464
1.66963	2.6211	1.71	2.35421	1.73191	0.22357	1.76107	0.02601		134.876	0.70958	132.3042	0.14482		1.66963	2.6211	1.72073	2.43797	1.73191	0.22357	--	--		1.71099	2.3551	1.75155	1.75291	1.76204	0.02562	1.62988	0.00415
1.67065	2.62237	1.71099	2.3551	1.73283	0.22523	1.76204	0.02562		134.976	0.70752	132.4042	0.14494		1.67065	2.62237	1.7217	2.44296	1.73283	0.22523	--	--		1.71198	2.35501	1.75254	1.75312	1.76303	0.02621	1.6289	0.00436
1.67163	2.62083	1.71198	2.35501	1.73381	0.2268	1.76303	0.02621		135.076	0.70526	132.5042	0.14499		1.67163	2.62083	1.72269	2.44351	1.73381	0.2268	--	--		1.71297	2.35547	1.75356	1.753	1.76404	0.02623	1.62789	0.00418
1.67266	2.62022	1.71297	2.35547	1.73487	0.22858	1.76404	0.02623		135.176	0.7019	132.6042	0.14457		1.67266	2.62022	1.72369	2.44644	1.73487	0.22858	--	--		1.71397	2.34956	1.75456	1.75486	1.76503	0.02629	1.62689	0.00406
1.67366	2.62273	1.71397	2.34956	1.73586	0.23013	1.76503	0.02629		135.276	0.70192	132.7042	0.14325		1.67366	2.62273	1.72467	2.45153	1.73586	0.23013	--	--		1.71498	2.3469	1.75556	1.7552	1.76601	0.02619	1.62589	0.00415
1.67466	2.62805	1.71498	2.3469	1.73683	0.2316	1.76601	0.02619		135.376	0.70521	132.8042	0.14276		1.67466	2.62805	1.7257	2.45097	1.73683	0.2316	--	--		1.716	2.35746	1.75653	1.75525	1.76704	0.02689	1.6249	0.00398
1.67564	2.6326	1.716	2.35746	1.73786	0.23345	1.76704	0.02689		135.476	0.70455	132.9042	0.14376		1.67564	2.6326	1.7267	2.44917	1.73786	0.23345	--	--		1.71699	2.35816	1.75756	1.75837	1.76805	0.02667	1.62385	0.00389
1.67661	2.63599	1.71699	2.35816	1.73896	0.23508	1.76805	0.02667		135.576	0.71475	133.0042	0.14385		1.67661	2.63599	1.7277	2.45028	1.73896	0.23508	--	--		1.71799	2.35674	1.75856	1.75674	1.76905	0.02679	1.62287	0.00414
1.67763	2.63675	1.71799	2.35674	1.73991	0.23683	1.76905	0.02679		135.676	0.70592	133.1042	0.14598		1.67763	2.63675	1.72872	2.45071	1.73991	0.23683	--	--		1.71898	2.35957	1.75956	1.75597	1.77007	0.02691	1.62188	0.00397
1.67864	2.63727	1.71898	2.35957	1.74089	0.23825	1.77007	0.02691		135.776	0.7077	133.2042	0.14469		1.67864	2.63727	1.72972	2.4516	1.74089	0.23825	--	--		1.71997	2.35618	1.76058	1.76021	1.77104	0.02706	1.62088	0.00389
1.67966	2.64055	1.71997	2.35618	1.74193	0.24011	1.77104	0.02706		135.876	0.70071	133.3042	0.14508		1.67966	2.64055	1.73069	2.45275	1.74193	0.24011	--	--		1.72099	2.3623	1.76154	1.75922	1.77202	0.02731	1.61986	0.00378
1.68063	2.64055	1.72099	2.3623	1.74293	0.24183	1.77202	0.02731		135.976	0.7091	133.4042	0.14332		1.68063	2.64055	1.73173	2.45952	1.74293	0.24183	--	--		1.72197	2.36317	1.76255	1.76234	1.77305	0.02727	1.61889	0.00412
1.68164	2.64138	1.72197	2.36317	1.74394	0.24332	1.77305	0.02727		136.076	0.70675	133.5042	0.14496		1.68164	2.64138	1.73271	2.45996	1.74394	0.24332	--	--		1.72297	2.36582	1.76356	1.76264	1.77404	0.02729	1.61786	0.00369
1.68264	2.6476	1.72297	2.36582	1.74491	0.24519	1.77404	0.02729		136.176	0.71372	133.6042	0.1442		1.68264	2.6476	1.7337	2.4594	1.74491	0.24519	--	--		1.72397	2.37029	1.76456	1.76266	1.77506	0.02762	1.61687	0.00364
1.68364	2.64441	1.72397	2.37029	1.74593	0.24669	1.77506	0.02762		136.276	0.71178	133.7042	0.14269		1.68364	2.64441	1.73473	2.46373	1.74593	0.24669	--	--		1.72496	2.37183	1.76554	1.76474	1.77602	0.02749	1.61589	0.00349
1.68464	2.64159	1.72496	2.37183	1.7469	0.24872	1.77602	0.02749		136.376	0.70983	133.8042	0.14318		1.68464	2.64159	1.73573	2.46346	1.7469	0.24872	--	--		1.72596	2.37688	1.76655	1.76314	1.77703	0.02799	1.61488	0.00353
1.68563	2.63927	1.72596	2.37688	1.74794	0.25029	1.77703	0.02799		136.476	0.7121	133.9042	0.14445		1.68563	2.63927	1.73672	2.46308	1.74794	0.25029	--	--		1.72698	2.3755	1.76757	1.7656	1.77804	0.0279	1.61389	0.00359
1.68661	2.63879	1.72698	2.3755	1.74888	0.25201	1.77804	0.0279		136.576	0.70698	134.0042	0.1452		1.68661	2.63879	1.73773	2.46164	1.74888	0.25201	--	--		1.728	2.37097	1.76857	1.76596	1.77904	0.02799	1.61288	0.00326
1.68762	2.63741	1.728	2.37097	1.74992	0.25371	1.77904	0.02799		136.676	0.70569	134.1042	0.14397		1.68762	2.63741	1.73872	2.46115	1.74992	0.25371	--	--		1.72901	2.36696	1.76953	1.76962	1.78007	0.0285	1.61189	0.0033
1.68864	2.64614	1.72901	2.36696	1.75098	0.25546	1.78007	0.0285		136.776	0.70951	134.2042	0.14341		1.68864	2.64614	1.73971	2.46431	1.75098	0.25546	--	--		1.72997	2.36578	1.77054	1.77032	1.78105	0.02831	1.6109	0.00314
1.68963	2.65044	1.72997	2.36578	1.75189	0.25725	1.78105	0.02831		136.876	0.70663	134.3042	0.14413		1.68963	2.65044	1.74073	2.46294	1.75189	0.25725	--	--		1.73099	2.36884	1.77153	1.77313	1.78206	0.02862	1.6099	0.00307
1.69062	2.65238	1.73099	2.36884	1.75292	0.25896	1.78206	0.02862		136.976	0.70915	134.4042	0.14376		1.69062	2.65238	1.74171	2.47094	1.75292	0.25896	--	--		1.73197	2.3685	1.77254	1.77416	1.78307	0.02891	1.60891	0.003
1.69164	2.65321	1.73197	2.3685	1.75382	0.26079	1.78307	0.02891		137.076	0.70654	134.5042	0.1445		1.69164	2.65321	1.7427	2.47216	1.75382	0.26079	--	--		1.73299	2.37189	1.77356	1.77615	1.78407	0.0289	1.6079	0.00315
1.69265	2.65877	1.73299	2.37189	1.75494	0.26244	1.78407	0.0289		137.176	0.70615	134.6042	0.14385		1.69265	2.65877	1.74372	2.47706	1.75494	0.26244	--	--		1.73397	2.37683	1.77455	1.77406	1.78507	0.02919	1.60692	0.00264
1.69362	2.66339	1.73397	2.37683	1.75598	0.26432	1.78507	0.02919		137.276	0.71488	134.7042	0.14515		1.69362	2.66339	1.7447	2.48164	1.75598	0.26432	--	--		1.73499	2.37695	1.77554	1.77439	1.78606	0.02906	1.6059	0.00281
1.69465	2.65906	1.73499	2.37695	1.75684	0.26613	1.78606	0.02906		137.376	0.70963	134.8042	0.14397		1.69465	2.65906	1.7457	2.48523	1.75684	0.26613	--	--		1.73596	2.3756	1.77654	1.77345	1.78702	0.02949	1.6049	0.00273
1.69563	2.65961	1.73596	2.3756	1.75789	0.26795	1.78702	0.02949		137.476	0.70977	134.9042	0.14392		1.69563	2.65961	1.7467	2.48899	1.75789	0.26795	--	--		1.73696	2.37404	1.77755	1.77581	1.78805	0.02962	1.60388	0.00276
1.69666	2.65803	1.73696	2.37404	1.7589	0.26959	1.78805	0.02962		137.576	0.70929	135.0042	0.14367		1.69666	2.65803	1.7477	2.49013	1.7589	0.26959	--	--		1.73795	2.37647	1.77856	1.77524	1.78905	0.0298	1.60289	0.00289
1.69762	2.65805	1.73795	2.37647	1.75984	0.27164	1.78905	0.0298		137.676	0.71361	135.1042	0.14418		1.69762	2.65805	1.74869	2.48753	1.75984	0.27164	--	--		1.73897	2.38008	1.77956	1.77684	1.79005	0.0301	1.6019	0.00276
1.69863	2.65493	1.73897	2.38008	1.76087	0.27343	1.79005	0.0301		137.776	0.70896	135.2042	0.14279		1.69863	2.65493	1.74973	2.48989	1.76087	0.27343	--	--		1.73996	2.38452	1.78054	1.77514	1.79103	0.03032	1.60091	0.00259
1.69963	2.65407	1.73996	2.38452	1.76184	0.27525	1.79103	0.03032		137.876	0.71367	135.3042	0.14364		1.69963	2.65407	1.75073	2.48749	1.76184	0.27525	--	--		1.74097	2.39025	1.78155	1.77443	1.79206	0.03037	1.5999	0.00257
1.70063	2.65863	1.74097	2.39025	1.76296	0.27698	1.79206	0.03037		137.976	0.70754	135.4042	0.14348		1.70063	2.65863	1.75171	2.48493	1.76296	0.27698	--	--		1.74198	2.39719	1.78255	1.77704	1.79306	0.03037	1.59886	0.00268
1.70165	2.66163	1.74198	2.39719	1.76388	0.27915	1.79306	0.03037		138.076	0.71815	135.5042	0.14302		1.70165	2.66163	1.75272	2.48847	1.76388	0.27915	--	--		1.74297	2.39681	1.78357	1.77795	1.79402	0.03059	1.59789	0.00245
1.70263	2.65989	1.74297	2.39681	1.76494	0.2808	1.79402	0.03059		138.176	0.70953	135.6042	0.14244		1.70263	2.65989	1.7537	2.48632	1.76494	0.2808	--	--		1.74399	2.39743	1.78457	1.77944	1.79504	0.03088	1.59689	0.00267
1.70363	2.66476	1.74399	2.39743	1.76589	0.28258	1.79504	0.03088		138.276	0.70922	135.7042	0.14385		1.70363	2.66476	1.75471	2.48624	1.76589	0.28258	--	--		1.74497	2.39658	1.78554	1.78537	1.79603	0.03076	1.59589	0.0025
1.70461	2.66184	1.74497	2.39658	1.7669	0.28485	1.79603	0.03076		138.376	0.71285	135.8042	0.14344		1.70461	2.66184	1.75572	2.48724	1.7669	0.28485	--	--		1.74602	2.39567	1.78655	1.78615	1.79703	0.03128	1.59489	0.00229
1.7056	2.66207	1.74602	2.39567	1.76787	0.28646	1.79703	0.03128		138.476	0.70682	135.9042	0.14249		1.7056	2.66207	1.75672	2.48941	1.76787	0.28646	--	--		1.74699	2.39594	1.78755	1.78544	1.79802	0.03126	1.59388	0.00251
1.70661	2.66487	1.74699	2.39594	1.76883	0.2884	1.79802	0.03126		138.576	0.70745	136.0042	0.14383		1.70661	2.66487	1.75769	2.4968	1.76883	0.2884	--	--		1.74799	2.39665	1.78856	1.78803	1.79904	0.03149	1.59287	0.00247
1.70762	2.66744	1.74799	2.39665	1.76988	0.29054	1.79904	0.03149		138.676	0.70828	136.1042	0.14367		1.70762	2.66744	1.7587	2.5003	1.76988	0.29054	--	--		1.74898	2.4	1.78954	1.78763	1.80003	0.03168	1.59188	0.00244
1.7086	2.67324	1.74898	2.4	1.7709	0.29234	1.80003	0.03168		138.776	0.7091	136.2042	0.14355		1.7086	2.67324	1.75967	2.50562	1.7709	0.29234	--	--		1.74999	2.40386	1.79054	1.78494	1.80106	0.03184	1.5909	0.00254
1.70961	2.67575	1.74999	2.40386	1.77187	0.29407	1.80106	0.03184		138.876	0.71377	136.3042	0.14427		1.70961	2.67575	1.7607	2.50783	1.77187	0.29407	--	--		1.75097	2.40469	1.79154	1.78386	1.80207	0.03208	1.5899	0.00195
1.71063	2.67583	1.75097	2.40469	1.77291	0.29602	1.80207	0.03208		138.976	0.71089	136.4042	0.14388		1.71063	2.67583	1.7617	2.51088	1.77291	0.29602	--	--		1.75198	2.41212	1.79254	1.78809	1.80307	0.03228	1.58887	0.00209
1.71163	2.67514	1.75198	2.41212	1.77386	0.29799	1.80307	0.03228		139.076	0.70874	136.5042	0.14256		1.71163	2.67514	1.76272	2.51633	1.77386	0.29799	--	--		1.75297	2.41193	1.79355	1.79245	1.80405	0.03217	1.58789	0.00224
1.71267	2.67555	1.75297	2.41193	1.77494	0.2999	1.80405	0.03217		139.176	0.70158	136.6042	0.14306		1.71267	2.67555	1.76371	2.51014	1.77494	0.2999	--	--		1.75399	2.4172	1.79454	1.79264	1.80506	0.03293	1.58689	0.00213
1.71363	2.67919	1.75399	2.4172	1.77592	0.302	1.80506	0.03293		139.276	0.70967	136.7042	0.14263		1.71363	2.67919	1.76469	2.5128	1.77592	0.302	--	--		1.75498	2.41892	1.79552	1.79402	1.80605	0.03248	1.58594	0.00164
1.71465	2.6816	1.75498	2.41892	1.77695	0.30383	1.80605	0.03248		139.376	0.70691	136.8042	0.14316		1.71465	2.6816	1.7657	2.515	1.77695	0.30383	--	--		1.75599	2.41237	1.79653	1.79357	1.80706	0.03288	1.5849	0.00201
1.71564	2.68002	1.75599	2.41237	1.7778	0.30585	1.80706	0.03288		139.476	0.70833	136.9042	0.14357		1.71564	2.68002	1.76669	2.51818	1.7778	0.30585	--	--		1.757	2.41186	1.79752	1.79475	1.80805	0.03309	1.58392	0.00199
1.71663	2.6774	1.757	2.41186	1.77885	0.30772	1.80805	0.03309		139.576	0.70631	137.0042	0.1436		1.71663	2.6774	1.76768	2.52128	1.77885	0.30772	--	--		1.75798	2.41055	1.79853	1.79672	1.80905	0.03309	1.58291	0.00176
1.71763	2.6799	1.75798	2.41055	1.7798	0.30977	1.80905	0.03309		139.676	0.71073	137.1042	0.14406		1.71763	2.6799	1.76871	2.52044	1.7798	0.30977	--	--		1.75898	2.415	1.79952	1.7967	1.81004	0.03382	1.58189	0.00192
1.71864	2.68306	1.75898	2.415	1.78086	0.3117	1.81004	0.03382		139.776	0.70604	137.2042	0.14337		1.71864	2.68306	1.7697	2.52252	1.78086	0.3117	--	--		1.75997	2.41714	1.80054	1.79885	1.81101	0.03372	1.5809	0.00169
1.71961	2.67959	1.75997	2.41714	1.78178	0.31389	1.81101	0.03372		139.876	0.70709	137.3042	0.143		1.71961	2.67959	1.7707	2.52096	1.78178	0.31389	--	--		1.76097	2.41448	1.80154	1.79987	1.81204	0.03402	1.57991	0.00209
1.72061	2.68417	1.76097	2.41448	1.78273	0.31568	1.81204	0.03402		139.976	0.70325	137.4042	0.14427		1.72061	2.68417	1.7717	2.52209	1.78273	0.31568	--	--		1.76197	2.41149	1.80254	1.80727	1.81303	0.03392	1.5789	0.00192
1.72158	2.68838	1.76197	2.41149	1.78388	0.31765	1.81303	0.03392		140.076	0.70558	137.5042	0.14348		1.72158	2.68838	1.7727	2.52441	1.78388	0.31765	--	--		1.76298	2.41116	1.80355	1.8074	1.81405	0.03438	1.5779	0.00168
1.7226	2.69444	1.76298	2.41116	1.78477	0.31968	1.81405	0.03438		140.176	0.70855	137.6042	0.14381		1.7226	2.69444	1.77368	2.52313	1.78477	0.31968	--	--		1.76398	2.4146	1.80456	1.80692	1.81504	0.03467	1.5769	0.00177
1.72362	2.70062	1.76398	2.4146	1.78585	0.32181	1.81504	0.03467		140.276	0.71454	137.7042	0.14325		1.72362	2.70062	1.77469	2.52819	1.78585	0.32181	--	--		1.76497	2.41635	1.80555	1.80729	1.81603	0.03469	1.57587	0.00177
1.72461	2.70373	1.76497	2.41635	1.7869	0.32372	1.81603	0.03469		140.376	0.71025	137.8042	0.14316		1.72461	2.70373	1.77572	2.5329	1.7869	0.32372	--	--		1.76597	2.41545	1.80656	1.80905	1.81702	0.03481	1.57492	0.00176
1.72561	2.70646	1.76597	2.41545	1.78775	0.3258	1.81702	0.03481		140.476	0.71788	137.9042	0.14362		1.72561	2.70646	1.7767	2.53862	1.78775	0.3258	--	--		1.76698	2.41961	1.80756	1.81273	1.81804	0.03527	1.5739	0.00163
1.72662	2.70517	1.76698	2.41961	1.78885	0.32787	1.81804	0.03527		140.576	0.71521	138.0042	0.14186		1.72662	2.70517	1.77769	2.54235	1.78885	0.32787	--	--		1.76796	2.41919	1.80855	1.81425	1.81898	0.03537	1.57293	0.00156
1.72763	2.70334	1.76796	2.41919	1.78984	0.33005	1.81898	0.03537		140.676	0.70794	138.1042	0.14293		1.72763	2.70334	1.7787	2.54637	1.78984	0.33005	--	--		1.76897	2.42253	1.80954	1.8176	1.81954	0.03513	1.5719	0.00136
1.72865	2.71148	1.76897	2.42253	1.79085	0.33203	1.81954	0.03513		140.776	0.71093	138.2042	0.14256		1.72865	2.71148	1.77971	2.55025	1.79085	0.33203	--	--		1.76998	2.42556	1.81054	1.81876	1.8189	0.03554	1.5709	0.00146
1.72963	2.71176	1.76998	2.42556	1.79188	0.33416	1.8189	0.03554		140.876	0.70972	138.3042	0.1436		1.72963	2.71176	1.78069	2.55102	1.79188	0.33416	--	--		1.77096	2.43367	1.81153	1.81815	1.81792	0.03481	1.56992	0.00133
1.73062	2.70916	1.77096	2.43367	1.79287	0.33611	1.81792	0.03481		140.976	0.7006	138.4042	0.14181		1.73062	2.70916	1.78171	2.55	1.79287	0.33611	--	--		1.77197	2.43798	1.81254	1.81871	1.81692	0.0345	1.56893	0.00142
1.73165	2.71161	1.77197	2.43798	1.79375	0.33813	1.81692	0.0345		141.076	0.70745	138.5042	0.14418		1.73165	2.71161	1.7827	2.55192	1.79375	0.33813	--	--		1.77298	2.43793	1.81353	1.81865	1.81594	0.03376	1.56794	0.00115
1.73262	2.71417	1.77298	2.43793	1.79469	0.33984	1.81594	0.03376		141.176	0.70565	138.6042	0.14327		1.73262	2.71417	1.78369	2.55296	1.79469	0.33984	--	--		1.77394	2.4446	1.81452	1.81836	1.81491	0.03394	1.5669	0.00123
1.73362	2.71151	1.77394	2.4446	1.79491	0.34153	1.81491	0.03394		141.276	0.699	138.7042	0.142		1.73362	2.71151	1.78468	2.55785	1.79491	0.34153	--	--		1.77495	2.44442	1.81552	1.82107	1.81395	0.03307	1.56591	0.00121
1.73463	2.70248	1.77495	2.44442	1.79495	0.34013	1.81395	0.03307		141.376	0.70528	138.8042	0.14306		1.73463	2.70248	1.7857	2.55336	1.79495	0.34013	--	--		1.77595	2.43752	1.81653	1.82016	1.81295	0.03283	1.5649	0.00124
1.73562	2.6972	1.77595	2.43752	--	--	1.81295	0.03283		141.476	0.70782	138.9042	0.14279		1.73562	2.6972	1.78669	2.55411	--	--	--	--		1.77697	2.43542	1.81753	1.82354	1.81192	0.03231	1.5639	0.00135
1.73664	2.69124	1.77697	2.43542	--	--	1.81192	0.03231		141.576	0.70414	139.0042	0.14325		1.73664	2.69124	1.78769	2.55815	--	--	--	--		1.77797	2.43324	1.81852	1.82676	1.81094	0.03218	1.56288	0.00113
1.73764	2.69751	1.77797	2.43324	--	--	1.81094	0.03218		141.676	0.7086	139.1042	0.14251		1.73764	2.69751	1.7887	2.55971	--	--	--	--		1.77897	2.43202	1.81914	1.83157	1.80995	0.03158	1.56192	0.00126
1.73864	2.70455	1.77897	2.43202	--	--	1.80995	0.03158		141.776	0.70595	139.2042	0.14258		1.73864	2.70455	1.78971	2.56062	--	--	--	--		1.77997	2.42902	1.81945	1.82666	1.80899	0.0314	1.5609	0.00115
1.73963	2.71329	1.77997	2.42902	--	--	1.80899	0.0314		141.876	0.70103	139.3042	0.14244		1.73963	2.71329	1.7907	2.56481	--	--	--	--		1.78096	2.4289	1.81881	1.83047	1.80796	0.03103	1.55991	0.00105
1.74062	2.71732	1.78096	2.4289	--	--	1.80796	0.03103		141.976	0.7037	139.4042	0.14219		1.74062	2.71732	1.79171	2.56638	--	--	--	--		1.78199	2.43009	1.81782	1.83238	1.80695	0.03083	1.5589	0.00105
1.74162	2.72018	1.78199	2.43009	--	--	1.80695	0.03083		142.076	0.70894	139.5042	0.14288		1.74162	2.72018	1.79269	2.5712	--	--	--	--		1.78299	2.42878	1.81681	1.82877	1.80596	0.0305	1.55792	0.00132
1.74262	2.72083	1.78299	2.42878	--	--	1.80596	0.0305		142.176	0.71137	139.6042	0.14432		1.74262	2.72083	1.7937	2.56836	--	--	--	--		1.78397	2.4286	1.81581	1.8291	1.80497	0.03008	1.55692	0.00106
1.74364	2.72368	1.78397	2.4286	--	--	1.80497	0.03008		142.276	0.71057	139.7042	0.14223		1.74364	2.72368	1.79456	2.57474	--	--	--	--		1.78497	2.4307	1.81485	1.82566	1.80396	0.02972	1.55591	0.00128
1.74462	2.72415	1.78497	2.4307	--	--	1.80396	0.02972		142.376	0.71004	139.8042	0.1423		1.74462	2.72415	--	--	--	--	--	--		1.78597	2.43016	1.81384	1.82268	1.80295	0.02966	1.55492	9.96E-04
1.74562	2.73382	1.78597	2.43016	--	--	1.80295	0.02966		142.476	0.70526	139.9042	0.14272		1.74562	2.73382	--	--	--	--	--	--		1.78696	2.44223	1.81284	1.82012	1.80195	0.02934	1.55394	8.90E-04
1.74661	2.73675	1.78696	2.44223	--	--	1.80195	0.02934		142.576	0.70469	140.0042	0.14198		1.74661	2.73675	--	--	--	--	--	--		1.78797	2.44402	1.81185	1.81585	1.80096	0.02904	1.55291	0.00106
1.74761	2.74098	1.78797	2.44402	--	--	1.80096	0.02904		142.676	0.70734	140.1042	0.14181		1.74761	2.74098	--	--	--	--	--	--		1.78895	2.45355	1.81084	1.81543	1.79993	0.02891	1.55193	8.05E-04
1.7486	2.74093	1.78895	2.45355	--	--	1.79993	0.02891		142.776	0.70606	140.2042	0.14304		1.7486	2.74093	--	--	--	--	--	--		1.78998	2.46117	1.80982	1.81374	1.79894	0.02851	1.5509	9.93E-04
1.74962	2.74165	1.78998	2.46117	--	--	1.79894	0.02851		142.876	0.71169	140.3042	0.14346		1.74962	2.74165	--	--	--	--	--	--		1.79094	2.46001	1.80885	1.81114	1.79793	0.02783	1.54993	6.40E-04
1.75061	2.73999	1.79094	2.46001	--	--	1.79793	0.02783		142.976	0.70883	140.4042	0.14119		1.75061	2.73999	--	--	--	--	--	--		1.79195	2.46456	1.80784	1.80875	1.79695	0.02766	1.54893	8.97E-04
1.75165	2.73689	1.79195	2.46456	--	--	1.79695	0.02766		143.076	0.70823	140.5042	0.14214		1.75165	2.73689	--	--	--	--	--	--		1.79297	2.46557	1.80683	1.80518	1.79595	0.02752	1.54791	5.72E-04
1.75262	2.74005	1.79297	2.46557	--	--	1.79595	0.02752		143.176	0.70913	140.6042	0.14209		1.75262	2.74005	--	--	--	--	--	--		1.79395	2.46542	1.80584	1.80776	1.79495	0.02691	1.54693	7.70E-04
1.75363	2.74336	1.79395	2.46542	--	--	1.79495	0.02691		143.276	0.70803	140.7042	0.142		1.75363	2.74336	--	--	--	--	--	--		1.79495	2.45997	1.80484	1.80179	1.79396	0.02675	1.54589	6.35E-04
1.75465	2.74668	1.79495	2.45997	--	--	1.79396	0.02675		143.376	0.70489	140.8042	0.14246		1.75465	2.74668	--	--	--	--	--	--		1.79594	2.45564	1.80386	1.80005	1.79295	0.02689	1.5449	6.41E-04
1.75564	2.75495	1.79594	2.45564	--	--	1.79295	0.02689		143.476	0.70627	140.9042	0.14239		1.75564	2.75495	--	--	--	--	--	--		1.79694	2.45422	1.80285	1.79894	1.79196	0.02651	1.54391	9.59E-04
1.75665	2.75148	1.79694	2.45422	--	--	1.79196	0.02651		143.576	0.70817	141.0042	0.14249		1.75665	2.75148	--	--	--	--	--	--		1.79795	2.4565	1.80185	1.79558	1.79093	0.02621	1.54289	5.00E-04
1.75764	2.75481	1.79795	2.4565	--	--	1.79093	0.02621		143.676	0.71257	141.1042	0.14235		1.75764	2.75481	--	--	--	--	--	--		1.79897	2.46168	1.80082	1.79568	1.78994	0.02607	1.5419	6.72E-04
1.7586	2.75559	1.79897	2.46168	--	--	1.78994	0.02607		143.776	0.7062	141.2042	0.142		1.7586	2.75559	--	--	--	--	--	--		1.79995	2.46678	1.79982	1.79322	1.78895	0.02585	1.54091	5.42E-04
1.75961	2.75635	1.79995	2.46678	--	--	1.78895	0.02585		143.876	0.7096	141.3042	0.14158		1.75961	2.75635	--	--	--	--	--	--
1.76058	2.75969			--	--				143.976	0.70961	141.4042	0.14212		1.76058	2.75969	--	--	--	--	--	--
1.7616	2.76284			--	--				144.076	0.7069	141.5042	0.14207		1.7616	2.76284	--	--	--	--	--	--
1.76263	2.75926			--	--				144.176	0.70706	141.6042	0.14137		1.76263	2.75926	--	--	--	--	--	--
1.76363	2.75875			--	--				144.276	0.70883	141.7042	0.14293		1.76363	2.75875	--	--	--	--	--	--
1.7646	2.7563			--	--				144.376	0.7096	141.8042	0.14103		1.7646	2.7563	--	--	--	--	--	--
1.76563	2.75941			--	--				144.476	0.70768	141.9042	0.14137		1.76563	2.75941	--	--	--	--	--	--
1.76663	2.76231			--	--				144.576	0.70617	142.0042	0.14077		1.76663	2.76231	--	--	--	--	--	--
1.76763	2.76996			--	--				144.676	0.71527	142.1042	0.14029		1.76763	2.76996	--	--	--	--	--	--
1.7686	2.77523			--	--				144.776	0.70597	142.2042	0.14017		1.7686	2.77523	--	--	--	--	--	--
1.76963	2.77498			--	--				144.876	0.6982	142.3042	0.14179		1.76963	2.77498	--	--	--	--	--	--
1.77066	2.77569			--	--				144.976	0.70044	142.4042	0.14205		1.77066	2.77569	--	--	--	--	--	--
1.77163	2.77209			--	--				145.076	0.71132	142.5042	0.14219		1.77163	2.77209	--	--	--	--	--	--
1.77263	2.77257			--	--				145.176	0.7136	142.6042	0.14121		1.77263	2.77257	--	--	--	--	--	--
1.77362	2.77732			--	--				145.276	0.70755	142.7042	0.14158		1.77362	2.77732	--	--	--	--	--	--
1.77458	2.77476			--	--				145.376	0.70752	142.8042	0.14093		1.77458	2.77476	--	--	--	--	--	--
1.77561	2.77253			--	--				145.476	0.70602	142.9042	0.14001		1.77561	2.77253	--	--	--	--	--	--
1.77661	2.77438			--	--				145.576	0.70809	143.0042	0.1398		1.77661	2.77438	--	--	--	--	--	--
1.77761	2.78429			--	--				145.676	0.70912	143.1042	0.14084		1.77761	2.78429	--	--	--	--	--	--
1.7786	2.78845			--	--				145.776	0.70873	143.2042	0.14175		1.7786	2.78845	--	--	--	--	--	--
1.77958	2.78855			--	--				145.876	0.7043	143.3042	0.1411		1.77958	2.78855	--	--	--	--	--	--
1.78059	2.78986			--	--				145.976	0.70604	143.4042	0.13913		1.78059	2.78986	--	--	--	--	--	--
1.78162	2.78876			--	--				146.076	0.70611	143.5042	0.13989		1.78162	2.78876	--	--	--	--	--	--
1.7826	2.79192			--	--				146.176	0.70295	143.6042	0.13987		1.7826	2.79192	--	--	--	--	--	--
1.78361	2.79634			--	--				146.276	0.70855	143.7042	0.13906		1.78361	2.79634	--	--	--	--	--	--
1.78462	2.79794			--	--				146.376	0.70409	143.8042	0.13996		1.78462	2.79794	--	--	--	--	--	--
1.78562	2.79944			--	--				146.476	0.71482	143.9042	0.14001		1.78562	2.79944	--	--	--	--	--	--
1.78663	2.79982			--	--				146.576	0.7054	144.0042	0.14063		1.78663	2.79982	--	--	--	--	--	--
1.78762	2.80109			--	--				146.676	0.70112	144.1042	0.14005		1.78762	2.80109	--	--	--	--	--	--
1.7886	2.81443			--	--				146.776	0.69692	144.2042	0.14045		1.7886	2.81443	--	--	--	--	--	--
1.78963	2.81808			--	--				146.876	0.71146	144.3042	0.14022		1.78963	2.81808	--	--	--	--	--	--
1.79062	2.82097			--	--				146.976	0.70594	144.4042	0.13873		1.79062	2.82097	--	--	--	--	--	--
1.79162	2.81624			--	--				147.076	0.70496	144.5042	0.13832		1.79162	2.81624	--	--	--	--	--	--
1.79264	2.82024			--	--				147.176	0.70805	144.6042	0.13945		1.79264	2.82024	--	--	--	--	--	--
1.79364	2.82161			--	--				147.276	0.70521	144.7042	0.13961		1.79364	2.82161	--	--	--	--	--	--
1.79462	2.81887			--	--				147.376	0.70871	144.8042	0.13897		1.79462	2.81887	--	--	--	--	--	--
1.79515	2.82927			--	--				147.476	0.71063	144.9042	0.14029		1.79515	2.82927	--	--	--	--	--	--
--	--			--	--				147.576	0.70633	145.0042	0.14026		--	--	--	--	--	--	--	--
--	--			--	--				147.676	0.69989	145.1042	0.1379		--	--	--	--	--	--	--	--
--	--			--	--				147.776	0.70793	145.2042	0.13843		--	--	--	--	--	--	--	--
--	--			--	--				147.876	0.70583	145.3042	0.13966		--	--	--	--	--	--	--	--
--	--			--	--				147.976	0.70617	145.4042	0.13978		--	--	--	--	--	--	--	--
--	--			--	--				148.076	0.70681	145.5042	0.13966		--	--	--	--	--	--	--	--
--	--			--	--				148.176	0.70938	145.6042	0.13959		--	--	--	--	--	--	--	--
--	--			--	--				148.276	0.70476	145.7042	0.14003		--	--	--	--	--	--	--	--
--	--			--	--				148.376	0.7057	145.8042	0.13924		--	--	--	--	--	--	--	--
--	--			--	--				148.476	0.70812	145.9042	0.14036		--	--	--	--	--	--	--	--
--	--			--	--				148.576	0.70924	146.0042	0.13871		--	--	--	--	--	--	--	--
--	--			--	--				148.676	0.70375	146.1042	0.13804		--	--	--	--	--	--	--	--
--	--			--	--				148.776	0.70812	146.2042	0.13853		--	--	--	--	--	--	--	--
--	--			--	--				148.876	0.70604	146.3042	0.13839		--	--	--	--	--	--	--	--
--	--			--	--				148.976	0.70425	146.4042	0.13943		--	--	--	--	--	--	--	--
--	--			--	--				149.076	0.70929	146.5042	0.13931		--	--	--	--	--	--	--	--
--	--			--	--				149.176	0.71393	146.6042	0.13809		--	--	--	--	--	--	--	--
--	--			--	--				149.276	0.70286	146.7042	0.13938		--	--	--	--	--	--	--	--
--	--			--	--				149.376	0.71201	146.8042	0.13813		--	--	--	--	--	--	--	--
--	--			--	--				149.476	0.70297	146.9042	0.13779		--	--	--	--	--	--	--	--
--	--			--	--				149.576	0.70661	147.0042	0.1398		--	--	--	--	--	--	--	--
--	--			--	--				149.676	0.70819	147.1042	0.13892		--	--	--	--	--	--	--	--
--	--			--	--				149.776	0.70695	147.2042	0.13739		--	--	--	--	--	--	--	--
--	--			--	--				149.876	0.70087	147.3042	0.13783		--	--	--	--	--	--	--	--
--	--			--	--				149.976	0.7075	147.4042	0.1389		--	--	--	--	--	--	--	--
--	--			--	--				150.076	0.70789	147.5042	0.13878		--	--	--	--	--	--	--	--
--	--			--	--				150.176	0.70713	147.6042	0.13943		--	--	--	--	--	--	--	--
--	--			--	--				150.276	0.70482	147.7042	0.13841		--	--	--	--	--	--	--	--
--	--			--	--				150.376	0.69938	147.8042	0.1385		--	--	--	--	--	--	--	--
--	--			--	--				150.476	0.71036	147.9042	0.13781		--	--	--	--	--	--	--	--
--	--			--	--				150.576	0.70448	148.0042	0.13799		--	--	--	--	--	--	--	--
--	--			--	--				150.676	0.70857	148.1042	0.13915		--	--	--	--	--	--	--	--
--	--			--	--				150.776	0.70329	148.2042	0.13848		--	--	--	--	--	--	--	--
--	--			--	--				150.876	0.69886	148.3042	0.13846		--	--	--	--	--	--	--	--
--	--			--	--				150.976	0.69923	148.4042	0.13867		--	--	--	--	--	--	--	--
--	--			--	--				151.076	0.70414	148.5042	0.13797		--	--	--	--	--	--	--	--
--	--			--	--				151.176	0.70697	148.6042	0.13781		--	--	--	--	--	--	--	--
--	--			--	--				151.276	0.71191	148.7042	0.13804		--	--	--	--	--	--	--	--
--	--			--	--				151.376	0.70418	148.8042	0.13744		--	--	--	--	--	--	--	--
--	--			--	--				151.476	0.70131	148.9042	0.13857		--	--	--	--	--	--	--	--
--	--			--	--				151.576	0.70963	149.0042	0.13818		--	--	--	--	--	--	--	--
--	--			--	--				151.676	0.70043	149.1042	0.1379		--	--	--	--	--	--	--	--
--	--			--	--				151.776	0.71233	149.2042	0.13799		--	--	--	--	--	--	--	--
--	--			--	--				151.876	0.70823	149.3042	0.13795		--	--	--	--	--	--	--	--
--	--			--	--				151.976	0.70565	149.4042	0.13867		--	--	--	--	--	--	--	--
--	--			--	--				152.076	0.71336	149.5042	0.1376		--	--	--	--	--	--	--	--
--	--			--	--				152.176	0.7069	149.6042	0.1367		--	--	--	--	--	--	--	--
--	--			--	--				152.276	0.70595	149.7042	0.13867		--	--	--	--	--	--	--	--
--	--			--	--				152.376	0.704	149.8042	0.13829		--	--	--	--	--	--	--	--
--	--			--	--				152.476	0.70119	149.9042	0.13647		--	--	--	--	--	--	--	--
--	--			--	--				152.576	0.71073	150.0042	0.13691		--	--	--	--	--	--	--	--
--	--			--	--				152.676	0.70556	150.1042	0.13776		--	--	--	--	--	--	--	--
--	--			--	--				152.776	0.70727	150.2042	0.13647		--	--	--	--	--	--	--	--
--	--			--	--				152.876	0.70059	150.3042	0.13765		--	--	--	--	--	--	--	--
--	--			--	--				152.976	0.70732	150.4042	0.13827		--	--	--	--	--	--	--	--
--	--			--	--				153.076	0.70951	150.5042	0.13691		--	--	--	--	--	--	--	--
--	--			--	--				153.176	0.70839	150.6042	0.13748		--	--	--	--	--	--	--	--
--	--			--	--				153.276	0.70398	150.7042	0.13744		--	--	--	--	--	--	--	--
--	--			--	--				153.376	0.71539	150.8042	0.13737		--	--	--	--	--	--	--	--
--	--			--	--				153.476	0.70873	150.9042	0.13751		--	--	--	--	--	--	--	--
--	--			--	--				153.576	0.70423	151.0042	0.13742		--	--	--	--	--	--	--	--
--	--			--	--				153.676	0.70155	151.1042	0.13809		--	--	--	--	--	--	--	--
--	--			--	--				153.776	0.71132	151.2042	0.13688		--	--	--	--	--	--	--	--
--	--			--	--				153.876	0.70428	151.3042	0.13767		--	--	--	--	--	--	--	--
--	--			--	--				153.976	0.69936	151.4042	0.1382		--	--	--	--	--	--	--	--
--	--			--	--				154.076	0.70037	151.5042	0.13795		--	--	--	--	--	--	--	--
--	--			--	--				154.176	0.70937	151.6042	0.13654		--	--	--	--	--	--	--	--
--	--			--	--				154.276	0.6984	151.7042	0.13718		--	--	--	--	--	--	--	--
--	--			--	--				154.376	0.71177	151.8042	0.13762		--	--	--	--	--	--	--	--
--	--			--	--				154.476	0.71088	151.9042	0.13649		--	--	--	--	--	--	--	--
--	--			--	--				154.576	0.69947	152.0042	0.13721		--	--	--	--	--	--	--	--
--	--			--	--				154.676	0.70981	152.1042	0.13774		--	--	--	--	--	--	--	--
--	--			--	--				154.776	0.70256	152.2042	0.13732		--	--	--	--	--	--	--	--
--	--			--	--				154.876	0.69778	152.3042	0.1376		--	--	--	--	--	--	--	--
--	--			--	--				154.976	0.70578	152.4042	0.13723		--	--	--	--	--	--	--	--
--	--			--	--				155.076	0.7041	152.5042	0.13739		--	--	--	--	--	--	--	--
--	--			--	--				155.176	0.69916	152.6042	0.13709		--	--	--	--	--	--	--	--
--	--			--	--				155.276	0.70309	152.7042	0.13714		--	--	--	--	--	--	--	--
--	--			--	--				155.376	0.70917	152.8042	0.13707		--	--	--	--	--	--	--	--
--	--			--	--				155.476	0.7077	152.9042	0.1366		--	--	--	--	--	--	--	--
--	--			--	--				155.576	0.6982	153.0042	0.13672		--	--	--	--	--	--	--	--
--	--			--	--				155.676	0.70448	153.1042	0.13693		--	--	--	--	--	--	--	--
--	--			--	--				155.776	0.70416	153.2042	0.13739		--	--	--	--	--	--	--	--
--	--			--	--				155.876	0.71466	153.3042	0.13663		--	--	--	--	--	--	--	--
--	--			--	--				155.976	0.70496	153.4042	0.13711		--	--	--	--	--	--	--	--
--	--			--	--				156.076	0.70986	153.5042	0.13644		--	--	--	--	--	--	--	--
--	--			--	--				156.176	0.70693	153.6042	0.13783		--	--	--	--	--	--	--	--
--	--			--	--				156.276	0.70112	153.7042	0.13841		--	--	--	--	--	--	--	--
--	--			--	--				156.376	0.71006	153.8042	0.13716		--	--	--	--	--	--	--	--
--	--			--	--				156.476	0.70814	153.9042	0.13755		--	--	--	--	--	--	--	--
--	--			--	--				156.576	0.7038	154.0042	0.13825		--	--	--	--	--	--	--	--
--	--			--	--				156.676	0.70288	154.1042	0.13663		--	--	--	--	--	--	--	--
--	--			--	--				156.776	0.70514	154.2042	0.13612		--	--	--	--	--	--	--	--
--	--			--	--				156.876	0.70032	154.3042	0.13795		--	--	--	--	--	--	--	--
--	--			--	--				156.976	0.70835	154.4042	0.13677		--	--	--	--	--	--	--	--
--	--			--	--				157.076	0.7008	154.5042	0.13816		--	--	--	--	--	--	--	--
--	--			--	--				157.176	0.70618	154.6042	0.13711		--	--	--	--	--	--	--	--
--	--			--	--				157.276	0.70519	154.7042	0.13739		--	--	--	--	--	--	--	--
--	--			--	--				157.376	0.71241	154.8042	0.13644		--	--	--	--	--	--	--	--
--	--			--	--				157.476	0.71098	154.9042	0.13732		--	--	--	--	--	--	--	--
--	--			--	--				157.576	0.70482	155.0042	0.13832		--	--	--	--	--	--	--	--
--	--			--	--				157.676	0.69671	155.1042	0.13746		--	--	--	--	--	--	--	--
--	--			--	--				157.776	0.70425	155.2042	0.13742		--	--	--	--	--	--	--	--
--	--			--	--				157.876	0.70595	155.3042	0.13762		--	--	--	--	--	--	--	--
--	--			--	--				157.976	0.70786	155.4042	0.13742		--	--	--	--	--	--	--	--
--	--			--	--				158.076	0.70272	155.5042	0.13711		--	--	--	--	--	--	--	--
--	--			--	--				158.176	0.70302	155.6042	0.13799		--	--	--	--	--	--	--	--
--	--			--	--				158.276	0.7048	155.7042	0.13605		--	--	--	--	--	--	--	--
--	--			--	--				158.376	0.70083	155.8042	0.13572		--	--	--	--	--	--	--	--
--	--			--	--				158.476	0.70558	155.9042	0.13702		--	--	--	--	--	--	--	--
--	--			--	--				158.576	0.70019	156.0042	0.13846		--	--	--	--	--	--	--	--
--	--			--	--				158.676	0.70787	156.1042	0.13753		--	--	--	--	--	--	--	--
--	--			--	--				158.776	0.70833	156.2042	0.13691		--	--	--	--	--	--	--	--
--	--			--	--				158.876	0.70645	156.3042	0.13735		--	--	--	--	--	--	--	--
--	--			--	--				158.976	0.70833	156.4042	0.13735		--	--	--	--	--	--	--	--
--	--			--	--				159.076	0.70723	156.5042	0.13804		--	--	--	--	--	--	--	--
--	--			--	--				159.176	0.70195	156.6042	0.13809		--	--	--	--	--	--	--	--
--	--			--	--				159.276	0.70108	156.7042	0.13686		--	--	--	--	--	--	--	--
--	--			--	--				159.376	0.70252	156.8042	0.13786		--	--	--	--	--	--	--	--
--	--			--	--				159.476	0.71225	156.9042	0.1389		--	--	--	--	--	--	--	--
--	--			--	--				159.576	0.71125	157.0042	0.13827		--	--	--	--	--	--	--	--
--	--			--	--				159.676	0.71228	157.1042	0.13718		--	--	--	--	--	--	--	--
--	--			--	--				159.776	0.70199	157.2042	0.13737		--	--	--	--	--	--	--	--
--	--			--	--				159.876	0.70393	157.3042	0.13781		--	--	--	--	--	--	--	--
--	--			--	--				159.976	0.71326	157.4042	0.13769		--	--	--	--	--	--	--	--
--	--			--	--				160.076	0.70613	157.5042	0.13716		--	--	--	--	--	--	--	--
--	--			--	--				160.176	0.70553	157.6042	0.1389		--	--	--	--	--	--	--	--
--	--			--	--				160.276	0.71129	157.7042	0.13779		--	--	--	--	--	--	--	--
--	--			--	--				160.376	0.70713	157.8042	0.13642		--	--	--	--	--	--	--	--
--	--			--	--				160.476	0.70469	157.9042	0.13714		--	--	--	--	--	--	--	--
--	--			--	--				160.576	0.71088	158.0042	0.13922		--	--	--	--	--	--	--	--
--	--			--	--				160.676	0.70249	158.1042	0.13834		--	--	--	--	--	--	--	--
--	--			--	--				160.776	0.70339	158.2042	0.13755		--	--	--	--	--	--	--	--
--	--			--	--				160.876	0.70674	158.3042	0.13779		--	--	--	--	--	--	--	--
--	--			--	--				160.976	0.70762	158.4042	0.13873		--	--	--	--	--	--	--	--
--	--			--	--				161.076	0.70393	158.5042	0.13762		--	--	--	--	--	--	--	--
--	--			--	--				161.176	0.70195	158.6042	0.13649		--	--	--	--	--	--	--	--
--	--			--	--				161.276	0.70236	158.7042	0.13774		--	--	--	--	--	--	--	--
--	--			--	--				161.376	0.70833	158.8042	0.13781		--	--	--	--	--	--	--	--
--	--			--	--				161.476	0.70626	158.9042	0.13901		--	--	--	--	--	--	--	--
--	--			--	--				161.576	0.69879	159.0042	0.13723		--	--	--	--	--	--	--	--
--	--			--	--				161.676	0.70771	159.1042	0.13723		--	--	--	--	--	--	--	--
--	--			--	--				161.776	0.70988	159.2042	0.13809		--	--	--	--	--	--	--	--
--	--			--	--				161.876	0.70606	159.3042	0.13714		--	--	--	--	--	--	--	--
--	--			--	--				161.976	0.70092	159.4042	0.13739		--	--	--	--	--	--	--	--
--	--			--	--				162.076	0.70594	159.5042	0.13779		--	--	--	--	--	--	--	--
--	--			--	--				162.176	0.70707	159.6042	0.13795		--	--	--	--	--	--	--	--
--	--			--	--				162.276	0.7094	159.7042	0.13783		--	--	--	--	--	--	--	--
--	--			--	--				162.376	0.70544	159.8042	0.13797		--	--	--	--	--	--	--	--
--	--			--	--				162.476	0.70777	159.9042	0.13892		--	--	--	--	--	--	--	--
--	--			--	--				162.576	0.70803	160.0042	0.13721		--	--	--	--	--	--	--	--
--	--			--	--				162.676	0.70835	160.1042	0.13735		--	--	--	--	--	--	--	--
--	--			--	--				162.776	0.70439	160.2042	0.13744		--	--	--	--	--	--	--	--
--	--			--	--				162.876	0.70718	160.3042	0.13737		--	--	--	--	--	--	--	--
--	--			--	--				162.976	0.69943	160.4042	0.13989		--	--	--	--	--	--	--	--
--	--			--	--				163.076	0.70025	160.5042	0.13827		--	--	--	--	--	--	--	--
--	--			--	--				163.176	0.7	160.6042	0.1373		--	--	--	--	--	--	--	--
--	--			--	--				163.276	0.70025	160.7042	0.13786		--	--	--	--	--	--	--	--
--	--			--	--				163.376	0.70954	160.8042	0.13913		--	--	--	--	--	--	--	--
--	--			--	--				163.476	0.69673	160.9042	0.13827		--	--	--	--	--	--	--	--
--	--			--	--				163.576	0.70867	161.0042	0.13841		--	--	--	--	--	--	--	--
--	--			--	--				163.676	0.70682	161.1042	0.13827		--	--	--	--	--	--	--	--
--	--			--	--				163.776	0.69847	161.2042	0.13871		--	--	--	--	--	--	--	--
--	--			--	--				163.876	0.70681	161.3042	0.13883		--	--	--	--	--	--	--	--
--	--			--	--				163.976	0.70341	161.4042	0.13929		--	--	--	--	--	--	--	--
--	--			--	--				164.076	0.70181	161.5042	0.13748		--	--	--	--	--	--	--	--
--	--			--	--				164.176	0.69938	161.6042	0.13767		--	--	--	--	--	--	--	--
--	--			--	--				164.276	0.70149	161.7042	0.13836		--	--	--	--	--	--	--	--
--	--			--	--				164.376	0.70437	161.8042	0.13795		--	--	--	--	--	--	--	--
--	--			--	--				164.476	0.70348	161.9042	0.13853		--	--	--	--	--	--	--	--
--	--			--	--				164.576	0.70579	162.0042	0.13739		--	--	--	--	--	--	--	--
--	--			--	--				164.676	0.70304	162.1042	0.13938		--	--	--	--	--	--	--	--
--	--			--	--				164.776	0.70473	162.2042	0.13915		--	--	--	--	--	--	--	--
--	--			--	--				164.876	0.69936	162.3042	0.13843		--	--	--	--	--	--	--	--
--	--			--	--				164.976	0.70512	162.4042	0.13786		--	--	--	--	--	--	--	--
--	--			--	--				165.076	0.70007	162.5042	0.13922		--	--	--	--	--	--	--	--
--	--			--	--				165.176	0.70309	162.6042	0.13876		--	--	--	--	--	--	--	--
--	--			--	--				165.276	0.70554	162.7042	0.13883		--	--	--	--	--	--	--	--
--	--			--	--				165.376	0.70199	162.8042	0.13744		--	--	--	--	--	--	--	--
--	--			--	--				165.476	0.70183	162.9042	0.1392		--	--	--	--	--	--	--	--
--	--			--	--				165.576	0.7051	163.0042	0.13797		--	--	--	--	--	--	--	--
--	--			--	--				165.676	0.70259	163.1042	0.13772		--	--	--	--	--	--	--	--
--	--			--	--				165.776	0.69685	163.2042	0.13797		--	--	--	--	--	--	--	--
--	--			--	--				165.876	0.69989	163.3042	0.13802		--	--	--	--	--	--	--	--
--	--			--	--				165.976	0.70762	163.4042	0.13839		--	--	--	--	--	--	--	--
--	--			--	--				166.076	0.70995	163.5042	0.13841		--	--	--	--	--	--	--	--
--	--			--	--				166.176	0.69563	163.6042	0.13735		--	--	--	--	--	--	--	--
--	--			--	--				166.276	0.70307	163.7042	0.13816		--	--	--	--	--	--	--	--
--	--			--	--				166.376	0.70178	163.8042	0.13614		--	--	--	--	--	--	--	--
--	--			--	--				166.476	0.70357	163.9042	0.13853		--	--	--	--	--	--	--	--
--	--			--	--				166.576	0.70375	164.0042	0.13781		--	--	--	--	--	--	--	--
--	--			--	--				166.676	0.7006	164.1042	0.13955		--	--	--	--	--	--	--	--
--	--			--	--				166.776	0.69719	164.2042	0.13843		--	--	--	--	--	--	--	--
--	--			--	--				166.876	0.7041	164.3042	0.13769		--	--	--	--	--	--	--	--
--	--			--	--				166.976	0.69678	164.4042	0.13936		--	--	--	--	--	--	--	--
--	--			--	--				167.076	0.69931	164.5042	0.13934		--	--	--	--	--	--	--	--
--	--			--	--				167.176	0.70188	164.6042	0.13839		--	--	--	--	--	--	--	--
--	--			--	--				167.276	0.70197	164.7042	0.13864		--	--	--	--	--	--	--	--
--	--			--	--				167.376	0.70364	164.8042	0.13818		--	--	--	--	--	--	--	--
--	--			--	--				167.476	0.696	164.9042	0.13783		--	--	--	--	--	--	--	--
--	--			--	--				167.576	0.71139	165.0042	0.13836		--	--	--	--	--	--	--	--
--	--			--	--				167.676	0.70638	165.1042	0.13804		--	--	--	--	--	--	--	--
--	--			--	--				167.776	0.70378	165.2042	0.13797		--	--	--	--	--	--	--	--
--	--			--	--				167.876	0.70243	165.3042	0.13762		--	--	--	--	--	--	--	--
--	--			--	--				167.976	0.69596	165.4042	0.13816		--	--	--	--	--	--	--	--
--	--			--	--				168.076	0.69628	165.5042	0.13869		--	--	--	--	--	--	--	--
--	--			--	--				168.176	0.70405	165.6042	0.13846		--	--	--	--	--	--	--	--
--	--			--	--				168.276	0.70357	165.7042	0.13917		--	--	--	--	--	--	--	--
--	--			--	--				168.376	0.69392	165.8042	0.13955		--	--	--	--	--	--	--	--
--	--			--	--				168.476	0.70524	165.9042	0.13873		--	--	--	--	--	--	--	--
--	--			--	--				168.576	0.69925	166.0042	0.13934		--	--	--	--	--	--	--	--
--	--			--	--				168.676	0.707	166.1042	0.1382		--	--	--	--	--	--	--	--
--	--			--	--				168.776	0.70729	166.2042	0.13841		--	--	--	--	--	--	--	--
--	--			--	--				168.876	0.70841	166.3042	0.13839		--	--	--	--	--	--	--	--
--	--			--	--				168.976	0.70313	166.4042	0.13855		--	--	--	--	--	--	--	--
--	--			--	--				169.076	0.69001	166.5042	0.13813		--	--	--	--	--	--	--	--
--	--			--	--				169.176	0.7019	166.6042	0.13936		--	--	--	--	--	--	--	--
--	--			--	--				169.276	0.70498	166.7042	0.13901		--	--	--	--	--	--	--	--
--	--			--	--				169.376	0.69344	166.8042	0.13878		--	--	--	--	--	--	--	--
--	--			--	--				169.476	0.70375	166.9042	0.13894		--	--	--	--	--	--	--	--
--	--			--	--				169.576	0.70142	167.0042	0.13899		--	--	--	--	--	--	--	--
--	--			--	--				169.676	0.70681	167.1042	0.13857		--	--	--	--	--	--	--	--
--	--			--	--				169.776	0.69954	167.2042	0.13762		--	--	--	--	--	--	--	--
--	--			--	--				169.876	0.70204	167.3042	0.13864		--	--	--	--	--	--	--	--
--	--			--	--				169.976	0.71118	167.4042	0.13834		--	--	--	--	--	--	--	--
--	--			--	--				170.076	0.71081	167.5042	0.1379		--	--	--	--	--	--	--	--
--	--			--	--				170.176	0.70567	167.6042	0.13955		--	--	--	--	--	--	--	--
--	--			--	--				170.276	0.69756	167.7042	0.13885		--	--	--	--	--	--	--	--
--	--			--	--				170.376	0.70179	167.8042	0.13961		--	--	--	--	--	--	--	--
--	--			--	--				170.476	0.70416	167.9042	0.13802		--	--	--	--	--	--	--	--
--	--			--	--				170.576	0.70432	168.0042	0.13827		--	--	--	--	--	--	--	--
--	--			--	--				170.676	0.70046	168.1042	0.13739		--	--	--	--	--	--	--	--
--	--			--	--				170.776	0.69915	168.2042	0.13966		--	--	--	--	--	--	--	--
--	--			--	--				170.876	0.69993	168.3042	0.13774		--	--	--	--	--	--	--	--
--	--			--	--				170.976	0.70268	168.4042	0.13788		--	--	--	--	--	--	--	--
--	--			--	--				171.076	0.70343	168.5042	0.13804		--	--	--	--	--	--	--	--
--	--			--	--				171.176	0.69918	168.6042	0.13987		--	--	--	--	--	--	--	--
--	--			--	--				171.276	0.70738	168.7042	0.1385		--	--	--	--	--	--	--	--
--	--			--	--				171.376	0.69886	168.8042	0.13829		--	--	--	--	--	--	--	--
--	--			--	--				171.476	0.70407	168.9042	0.13864		--	--	--	--	--	--	--	--
--	--			--	--				171.576	0.70087	169.0042	0.13799		--	--	--	--	--	--	--	--
--	--			--	--				171.676	0.6968	169.1042	0.13628		--	--	--	--	--	--	--	--
--	--			--	--				171.776	0.70309	169.2042	0.13723		--	--	--	--	--	--	--	--
--	--			--	--				171.876	0.69808	169.3042	0.13841		--	--	--	--	--	--	--	--
--	--			--	--				171.976	0.69746	169.4042	0.13725		--	--	--	--	--	--	--	--
--	--			--	--				172.076	0.69756	169.5042	0.13797		--	--	--	--	--	--	--	--
--	--			--	--				172.176	0.70117	169.6042	0.13797		--	--	--	--	--	--	--	--
--	--			--	--				172.276	0.70677	169.7042	0.13681		--	--	--	--	--	--	--	--
--	--			--	--				172.376	0.70082	169.8042	0.13887		--	--	--	--	--	--	--	--
--	--			--	--				172.476	0.69591	169.9042	0.13776		--	--	--	--	--	--	--	--
--	--			--	--				172.576	0.70661	170.0042	0.13834		--	--	--	--	--	--	--	--
--	--			--	--				172.676	0.69913	170.1042	0.13873		--	--	--	--	--	--	--	--
--	--			--	--				172.776	0.70067	170.2042	0.13848		--	--	--	--	--	--	--	--
--	--			--	--				172.876	0.70377	170.3042	0.13836		--	--	--	--	--	--	--	--
--	--			--	--				172.976	0.70492	170.4042	0.13783		--	--	--	--	--	--	--	--
--	--			--	--				173.076	0.70131	170.5042	0.13779		--	--	--	--	--	--	--	--
--	--			--	--				173.176	0.69726	170.6042	0.13811		--	--	--	--	--	--	--	--
--	--			--	--				173.276	0.70112	170.7042	0.13834		--	--	--	--	--	--	--	--
--	--			--	--				173.376	0.70336	170.8042	0.13846		--	--	--	--	--	--	--	--
--	--			--	--				173.476	0.71114	170.9042	0.13829		--	--	--	--	--	--	--	--
--	--			--	--				173.576	0.70345	171.0042	0.1367		--	--	--	--	--	--	--	--
--	--			--	--				173.676	0.70615	171.1042	0.13702		--	--	--	--	--	--	--	--
--	--			--	--				173.776	0.70329	171.2042	0.13774		--	--	--	--	--	--	--	--
--	--			--	--				173.876	0.7054	171.3042	0.13876		--	--	--	--	--	--	--	--
--	--			--	--				173.976	0.69548	171.4042	0.13792		--	--	--	--	--	--	--	--
--	--			--	--				174.076	0.69636	171.5042	0.137		--	--	--	--	--	--	--	--
--	--			--	--				174.176	0.70373	171.6042	0.13804		--	--	--	--	--	--	--	--
--	--			--	--				174.276	0.70307	171.7042	0.13686		--	--	--	--	--	--	--	--
--	--			--	--				174.376	0.70172	171.8042	0.13802		--	--	--	--	--	--	--	--
--	--			--	--				174.476	0.70341	171.9042	0.13797		--	--	--	--	--	--	--	--
--	--			--	--				174.576	0.70462	172.0042	0.13792		--	--	--	--	--	--	--	--
--	--			--	--				174.676	0.70567	172.1042	0.13672		--	--	--	--	--	--	--	--
--	--			--	--				174.776	0.69076	172.2042	0.13774		--	--	--	--	--	--	--	--
--	--			--	--				174.876	0.69872	172.3042	0.13816		--	--	--	--	--	--	--	--
--	--			--	--				174.976	0.70055	172.4042	0.13783		--	--	--	--	--	--	--	--
--	--			--	--				175.076	0.70169	172.5042	0.13827		--	--	--	--	--	--	--	--
--	--			--	--				175.176	0.7016	172.6042	0.13806		--	--	--	--	--	--	--	--
--	--			--	--				175.276	0.69815	172.7042	0.13709		--	--	--	--	--	--	--	--
--	--			--	--				175.376	0.70124	172.8042	0.13758		--	--	--	--	--	--	--	--
--	--			--	--				175.476	0.70267	172.9042	0.13776		--	--	--	--	--	--	--	--
--	--			--	--				175.576	0.6997	173.0042	0.13913		--	--	--	--	--	--	--	--
--	--			--	--				175.676	0.70208	173.1042	0.13769		--	--	--	--	--	--	--	--
--	--			--	--				175.776	0.70462	173.2042	0.13864		--	--	--	--	--	--	--	--
--	--			--	--				175.876	0.69939	173.3042	0.13767		--	--	--	--	--	--	--	--
--	--			--	--				175.976	0.703	173.4042	0.13742		--	--	--	--	--	--	--	--
--	--			--	--				176.076	0.7003	173.5042	0.13816		--	--	--	--	--	--	--	--
--	--			--	--				176.176	0.69964	173.6042	0.13897		--	--	--	--	--	--	--	--
--	--			--	--				176.276	0.70144	173.7042	0.13744		--	--	--	--	--	--	--	--
--	--			--	--				176.376	0.70329	173.8042	0.13839		--	--	--	--	--	--	--	--
--	--			--	--				176.476	0.69984	173.9042	0.13781		--	--	--	--	--	--	--	--
--	--			--	--				176.576	0.699	174.0042	0.13795		--	--	--	--	--	--	--	--
--	--			--	--				176.676	0.69637	174.1042	0.13883		--	--	--	--	--	--	--	--
--	--			--	--				176.776	0.69952	174.2042	0.13832		--	--	--	--	--	--	--	--
--	--			--	--				176.876	0.70707	174.3042	0.1382		--	--	--	--	--	--	--	--
--	--			--	--				176.976	0.70809	174.4042	0.13792		--	--	--	--	--	--	--	--
--	--			--	--				177.076	0.70247	174.5042	0.13883		--	--	--	--	--	--	--	--
--	--			--	--				177.176	0.70254	174.6042	0.13776		--	--	--	--	--	--	--	--
--	--			--	--				177.276	0.70421	174.7042	0.13716		--	--	--	--	--	--	--	--
--	--			--	--				177.376	0.69762	174.8042	0.13704		--	--	--	--	--	--	--	--
--	--			--	--				177.476	0.70032	174.9042	0.13718		--	--	--	--	--	--	--	--
--	--			--	--				177.576	0.70215	175.0042	0.13887		--	--	--	--	--	--	--	--
--	--			--	--				177.676	0.70522	175.1042	0.13841		--	--	--	--	--	--	--	--
--	--			--	--				177.776	0.69268	175.2042	0.13709		--	--	--	--	--	--	--	--
--	--			--	--				177.876	0.70517	175.3042	0.13718		--	--	--	--	--	--	--	--
--	--			--	--				177.976	0.69888	175.4042	0.13748		--	--	--	--	--	--	--	--
--	--			--	--				178.076	0.69979	175.5042	0.13628		--	--	--	--	--	--	--	--
--	--			--	--				178.176	0.69644	175.6042	0.13753		--	--	--	--	--	--	--	--
--	--			--	--				178.276	0.70213	175.7042	0.13758		--	--	--	--	--	--	--	--
--	--			--	--				178.376	0.70377	175.8042	0.13783		--	--	--	--	--	--	--	--
--	--			--	--				178.476	0.69703	175.9042	0.13711		--	--	--	--	--	--	--	--
--	--			--	--				178.576	0.70055	176.0042	0.13723		--	--	--	--	--	--	--	--
--	--			--	--				178.676	0.70163	176.1042	0.13681		--	--	--	--	--	--	--	--
--	--			--	--				178.776	0.69758	176.2042	0.13718		--	--	--	--	--	--	--	--
--	--			--	--				178.876	0.70142	176.3042	0.13744		--	--	--	--	--	--	--	--
--	--			--	--				178.976	0.70494	176.4042	0.13917		--	--	--	--	--	--	--	--
--	--			--	--				179.076	0.70458	176.5042	0.13651		--	--	--	--	--	--	--	--
--	--			--	--				179.176	0.7072	176.6042	0.137		--	--	--	--	--	--	--	--
--	--			--	--				179.276	0.70002	176.7042	0.13709		--	--	--	--	--	--	--	--
--	--			--	--				179.376	0.69554	176.8042	0.13711		--	--	--	--	--	--	--	--
--	--			--	--				179.476	0.69872	176.9042	0.13742		--	--	--	--	--	--	--	--
--	--			--	--				179.576	0.7011	177.0042	0.13688		--	--	--	--	--	--	--	--
--	--			--	--				179.676	0.70014	177.1042	0.13714		--	--	--	--	--	--	--	--
--	--			--	--				179.776	0.70654	177.2042	0.13744		--	--	--	--	--	--	--	--
--	--			--	--				179.876	0.70366	177.3042	0.13843		--	--	--	--	--	--	--	--
--	--			--	--				179.976	0.70158	177.4042	0.13788		--	--	--	--	--	--	--	--
--	--			--	--				180.076	0.6998	177.5042	0.13651		--	--	--	--	--	--	--	--
--	--			--	--				180.176	0.70309	177.6042	0.13677		--	--	--	--	--	--	--	--
--	--			--	--				180.276	0.69831	177.7042	0.13691		--	--	--	--	--	--	--	--
--	--			--	--				180.376	0.70171	177.8042	0.13728		--	--	--	--	--	--	--	--
--	--			--	--				180.476	0.70003	177.9042	0.13677		--	--	--	--	--	--	--	--
--	--			--	--				180.576	0.69612	178.0042	0.1367		--	--	--	--	--	--	--	--
--	--			--	--				180.676	0.69872	178.1042	0.13853		--	--	--	--	--	--	--	--
--	--			--	--				180.776	0.70368	178.2042	0.13707		--	--	--	--	--	--	--	--
--	--			--	--				180.876	0.69042	178.3042	0.13714		--	--	--	--	--	--	--	--
--	--			--	--				180.976	0.6941	178.4042	0.13702		--	--	--	--	--	--	--	--
--	--			--	--				181.076	0.7046	178.5042	0.13813		--	--	--	--	--	--	--	--
--	--			--	--				181.176	0.70316	178.6042	0.13693		--	--	--	--	--	--	--	--
--	--			--	--				181.276	0.69516	178.7042	0.13644		--	--	--	--	--	--	--	--
--	--			--	--				181.376	0.69801	178.8042	0.13686		--	--	--	--	--	--	--	--
--	--			--	--				181.476	0.70293	178.9042	0.13635		--	--	--	--	--	--	--	--
--	--			--	--				181.576	0.70359	179.0042	0.13665		--	--	--	--	--	--	--	--
--	--			--	--				181.676	0.69575	179.1042	0.13832		--	--	--	--	--	--	--	--
--	--			--	--				181.776	0.70195	179.2042	0.13908		--	--	--	--	--	--	--	--
--	--			--	--				181.876	0.69707	179.3042	0.13737		--	--	--	--	--	--	--	--
--	--			--	--				181.976	0.70322	179.4042	0.1363		--	--	--	--	--	--	--	--
--	--			--	--				182.076	0.70067	179.5042	0.13702		--	--	--	--	--	--	--	--
--	--			--	--				182.176	0.69648	179.6042	0.13674		--	--	--	--	--	--	--	--
--	--			--	--				182.276	0.70364	179.7042	0.13834		--	--	--	--	--	--	--	--
--	--			--	--				182.376	0.71022	179.8042	0.13788		--	--	--	--	--	--	--	--
--	--			--	--				182.476	0.69824	179.9042	0.13776		--	--	--	--	--	--	--	--
--	--			--	--				182.576	0.69692	180.0042	0.13665		--	--	--	--	--	--	--	--
--	--			--	--				182.676	0.69373	180.1042	0.13619		--	--	--	--	--	--	--	--
--	--			--	--				182.776	0.69954	180.2042	0.13667		--	--	--	--	--	--	--	--
--	--			--	--				182.876	0.69644	180.3042	0.1366		--	--	--	--	--	--	--	--
--	--			--	--				182.976	0.70579	180.4042	0.13739		--	--	--	--	--	--	--	--
--	--			--	--				183.076	0.70453	180.5042	0.137		--	--	--	--	--	--	--	--
--	--			--	--				183.176	0.6982	180.6042	0.13535		--	--	--	--	--	--	--	--
--	--			--	--				183.276	0.69468	180.7042	0.13667		--	--	--	--	--	--	--	--
--	--			--	--				183.376	0.7049	180.8042	0.13735		--	--	--	--	--	--	--	--
--	--			--	--				183.476	0.69607	180.9042	0.13656		--	--	--	--	--	--	--	--
--	--			--	--				183.576	0.69861	181.0042	0.13623		--	--	--	--	--	--	--	--
--	--			--	--				183.676	0.70011	181.1042	0.13674		--	--	--	--	--	--	--	--
--	--			--	--				183.776	0.69017	181.2042	0.137		--	--	--	--	--	--	--	--
--	--			--	--				183.876	0.70389	181.3042	0.13802		--	--	--	--	--	--	--	--
--	--			--	--				183.976	0.70048	181.4042	0.13549		--	--	--	--	--	--	--	--
--	--			--	--				184.076	0.70352	181.5042	0.13751		--	--	--	--	--	--	--	--
--	--			--	--				184.176	0.69932	181.6042	0.13718		--	--	--	--	--	--	--	--
--	--			--	--				184.276	0.69273	181.7042	0.13762		--	--	--	--	--	--	--	--
--	--			--	--				184.376	0.69879	181.8042	0.13603		--	--	--	--	--	--	--	--
--	--			--	--				184.476	0.70121	181.9042	0.13735		--	--	--	--	--	--	--	--
--	--			--	--				184.576	0.70007	182.0042	0.13783		--	--	--	--	--	--	--	--
--	--			--	--				184.676	0.70176	182.1042	0.13647		--	--	--	--	--	--	--	--
--	--			--	--				184.776	0.70247	182.2042	0.13679		--	--	--	--	--	--	--	--
--	--			--	--				184.876	0.69785	182.3042	0.13549		--	--	--	--	--	--	--	--
--	--			--	--				184.976	0.70227	182.4042	0.13667		--	--	--	--	--	--	--	--
--	--			--	--				185.076	0.70139	182.5042	0.13677		--	--	--	--	--	--	--	--
--	--			--	--				185.176	0.70181	182.6042	0.13765		--	--	--	--	--	--	--	--
--	--			--	--				185.276	0.69872	182.7042	0.13681		--	--	--	--	--	--	--	--
--	--			--	--				185.376	0.69586	182.8042	0.13709		--	--	--	--	--	--	--	--
--	--			--	--				185.476	0.69303	182.9042	0.13702		--	--	--	--	--	--	--	--
--	--			--	--				185.576	0.69632	183.0042	0.1382		--	--	--	--	--	--	--	--
--	--			--	--				185.676	0.70204	183.1042	0.1373		--	--	--	--	--	--	--	--
--	--			--	--				185.776	0.70325	183.2042	0.13589		--	--	--	--	--	--	--	--
--	--			--	--				185.876	0.69579	183.3042	0.137		--	--	--	--	--	--	--	--
--	--			--	--				185.976	0.69708	183.4042	0.1361		--	--	--	--	--	--	--	--
--	--			--	--				186.076	0.69991	183.5042	0.13607		--	--	--	--	--	--	--	--
--	--			--	--				186.176	0.69804	183.6042	0.13873		--	--	--	--	--	--	--	--
--	--			--	--				186.276	0.69771	183.7042	0.13605		--	--	--	--	--	--	--	--
--	--			--	--				186.376	0.69392	183.8042	0.13711		--	--	--	--	--	--	--	--
--	--			--	--				186.476	0.69925	183.9042	0.13799		--	--	--	--	--	--	--	--
--	--			--	--				186.576	0.70382	184.0042	0.13707		--	--	--	--	--	--	--	--
--	--			--	--				186.676	0.69468	184.1042	0.13621		--	--	--	--	--	--	--	--
--	--			--	--				186.776	0.69996	184.2042	0.13526		--	--	--	--	--	--	--	--
--	--			--	--				186.876	0.70146	184.3042	0.13637		--	--	--	--	--	--	--	--
--	--			--	--				186.976	0.70091	184.4042	0.13691		--	--	--	--	--	--	--	--
--	--			--	--				187.076	0.6989	184.5042	0.13605		--	--	--	--	--	--	--	--
--	--			--	--				187.176	0.6973	184.6042	0.13586		--	--	--	--	--	--	--	--
--	--			--	--				187.276	0.69682	184.7042	0.13584		--	--	--	--	--	--	--	--
--	--			--	--				187.376	0.69543	184.8042	0.13758		--	--	--	--	--	--	--	--
--	--			--	--				187.476	0.69975	184.9042	0.13788		--	--	--	--	--	--	--	--
--	--			--	--				187.576	0.69685	185.0042	0.13535		--	--	--	--	--	--	--	--
--	--			--	--				187.676	0.69728	185.1042	0.13695		--	--	--	--	--	--	--	--
--	--			--	--				187.776	0.70382	185.2042	0.13598		--	--	--	--	--	--	--	--
--	--			--	--				187.876	0.70124	185.3042	0.1364		--	--	--	--	--	--	--	--
--	--			--	--				187.976	0.70219	185.4042	0.1363		--	--	--	--	--	--	--	--
--	--			--	--				188.076	0.69815	185.5042	0.13811		--	--	--	--	--	--	--	--
--	--			--	--				188.176	0.69289	185.6042	0.13566		--	--	--	--	--	--	--	--
--	--			--	--				188.276	0.7027	185.7042	0.13494		--	--	--	--	--	--	--	--
--	--			--	--				188.376	0.70224	185.8042	0.13635		--	--	--	--	--	--	--	--
--	--			--	--				188.476	0.69907	185.9042	0.13559		--	--	--	--	--	--	--	--
--	--			--	--				188.576	0.69888	186.0042	0.13549		--	--	--	--	--	--	--	--
--	--			--	--				188.676	0.70432	186.1042	0.13651		--	--	--	--	--	--	--	--
--	--			--	--				188.776	0.69456	186.2042	0.13598		--	--	--	--	--	--	--	--
--	--			--	--				188.876	0.70252	186.3042	0.13635		--	--	--	--	--	--	--	--
--	--			--	--				188.976	0.70094	186.4042	0.13672		--	--	--	--	--	--	--	--
--	--			--	--				189.076	0.69163	186.5042	0.13702		--	--	--	--	--	--	--	--
--	--			--	--				189.176	0.70019	186.6042	0.13591		--	--	--	--	--	--	--	--
--	--			--	--				189.276	0.69333	186.7042	0.13623		--	--	--	--	--	--	--	--
--	--			--	--				189.376	0.70412	186.8042	0.13568		--	--	--	--	--	--	--	--
--	--			--	--				189.476	0.69964	186.9042	0.13566		--	--	--	--	--	--	--	--
--	--			--	--				189.576	0.70348	187.0042	0.13619		--	--	--	--	--	--	--	--
--	--			--	--				189.676	0.69854	187.1042	0.13568		--	--	--	--	--	--	--	--
--	--			--	--				189.776	0.70786	187.2042	0.13572		--	--	--	--	--	--	--	--
--	--			--	--				189.876	0.69947	187.3042	0.13623		--	--	--	--	--	--	--	--
--	--			--	--				189.976	0.70546	187.4042	0.13686		--	--	--	--	--	--	--	--
--	--			--	--				190.076	0.69495	187.5042	0.13737		--	--	--	--	--	--	--	--
--	--			--	--				190.176	0.6989	187.6042	0.13725		--	--	--	--	--	--	--	--
--	--			--	--				190.276	0.69669	187.7042	0.13489		--	--	--	--	--	--	--	--
--	--			--	--				190.376	0.69812	187.8042	0.13698		--	--	--	--	--	--	--	--
--	--			--	--				190.476	0.69516	187.9042	0.13584		--	--	--	--	--	--	--	--
--	--			--	--				190.576	0.69502	188.0042	0.13554		--	--	--	--	--	--	--	--
--	--			--	--				190.676	0.70409	188.1042	0.13572		--	--	--	--	--	--	--	--
--	--			--	--				190.776	0.69616	188.2042	0.1354		--	--	--	--	--	--	--	--
--	--			--	--				190.876	0.69541	188.3042	0.13619		--	--	--	--	--	--	--	--
--	--			--	--				190.976	0.70508	188.4042	0.13765		--	--	--	--	--	--	--	--
--	--			--	--				191.076	0.69563	188.5042	0.13647		--	--	--	--	--	--	--	--
--	--			--	--				191.176	0.7011	188.6042	0.13517		--	--	--	--	--	--	--	--
--	--			--	--				191.276	0.70213	188.7042	0.13503		--	--	--	--	--	--	--	--
--	--			--	--				191.376	0.70713	188.8042	0.13684		--	--	--	--	--	--	--	--
--	--			--	--				191.476	0.69173	188.9042	0.13605		--	--	--	--	--	--	--	--
--	--			--	--				191.576	0.70018	189.0042	0.13498		--	--	--	--	--	--	--	--
--	--			--	--				191.676	0.70617	189.1042	0.13582		--	--	--	--	--	--	--	--
--	--			--	--				191.776	0.69824	189.2042	0.13579		--	--	--	--	--	--	--	--
--	--			--	--				191.876	0.69362	189.3042	0.13612		--	--	--	--	--	--	--	--
--	--			--	--				191.976	0.69403	189.4042	0.13563		--	--	--	--	--	--	--	--
--	--			--	--				192.076	0.70005	189.5042	0.13582		--	--	--	--	--	--	--	--
--	--			--	--				192.176	0.69799	189.6042	0.13489		--	--	--	--	--	--	--	--
--	--			--	--				192.276	0.69367	189.7042	0.13698		--	--	--	--	--	--	--	--
--	--			--	--				192.376	0.69646	189.8042	0.13591		--	--	--	--	--	--	--	--
--	--			--	--				192.476	0.69692	189.9042	0.13508		--	--	--	--	--	--	--	--
--	--			--	--				192.576	0.69257	190.0042	0.13579		--	--	--	--	--	--	--	--
--	--			--	--				192.676	0.69881	190.1042	0.1367		--	--	--	--	--	--	--	--
--	--			--	--				192.776	0.70654	190.2042	0.13533		--	--	--	--	--	--	--	--
--	--			--	--				192.876	0.69568	190.3042	0.13626		--	--	--	--	--	--	--	--
--	--			--	--				192.976	0.69252	190.4042	0.13633		--	--	--	--	--	--	--	--
--	--			--	--				193.076	0.704	190.5042	0.13614		--	--	--	--	--	--	--	--
--	--			--	--				193.176	0.69989	190.6042	0.13515		--	--	--	--	--	--	--	--
--	--			--	--				193.276	0.70115	190.7042	0.13663		--	--	--	--	--	--	--	--
--	--			--	--				193.376	0.71075	190.8042	0.1364		--	--	--	--	--	--	--	--
--	--			--	--				193.476	0.69477	190.9042	0.13385		--	--	--	--	--	--	--	--
--	--			--	--				193.576	0.70487	191.0042	0.13491		--	--	--	--	--	--	--	--
--	--			--	--				193.676	0.69113	191.1042	0.13417		--	--	--	--	--	--	--	--
--	--			--	--				193.776	0.70458	191.2042	0.13526		--	--	--	--	--	--	--	--
--	--			--	--				193.876	0.70156	191.3042	0.13561		--	--	--	--	--	--	--	--
--	--			--	--				193.976	0.699	191.4042	0.13517		--	--	--	--	--	--	--	--
--	--			--	--				194.076	0.69788	191.5042	0.13549		--	--	--	--	--	--	--	--
--	--			--	--				194.176	0.69707	191.6042	0.13686		--	--	--	--	--	--	--	--
--	--			--	--				194.276	0.69701	191.7042	0.13417		--	--	--	--	--	--	--	--
--	--			--	--				194.376	0.69684	191.8042	0.13519		--	--	--	--	--	--	--	--
--	--			--	--				194.476	0.69662	191.9042	0.13642		--	--	--	--	--	--	--	--
--	--			--	--				194.576	0.69353	192.0042	0.13501		--	--	--	--	--	--	--	--
--	--			--	--				194.676	0.70551	192.1042	0.1364		--	--	--	--	--	--	--	--
--	--			--	--				194.776	0.6946	192.2042	0.13471		--	--	--	--	--	--	--	--
--	--			--	--				194.876	0.69799	192.3042	0.13679		--	--	--	--	--	--	--	--
--	--			--	--				194.976	0.69444	192.4042	0.13552		--	--	--	--	--	--	--	--
--	--			--	--				195.076	0.69691	192.5042	0.13519		--	--	--	--	--	--	--	--
--	--			--	--				195.176	0.70075	192.6042	0.13526		--	--	--	--	--	--	--	--
--	--			--	--				195.276	0.69428	192.7042	0.1363		--	--	--	--	--	--	--	--
--	--			--	--				195.376	0.6962	192.8042	0.13505		--	--	--	--	--	--	--	--
--	--			--	--				195.476	0.6963	192.9042	0.13443		--	--	--	--	--	--	--	--
--	--			--	--				195.576	0.68987	193.0042	0.13438		--	--	--	--	--	--	--	--
--	--			--	--				195.676	0.69788	193.1042	0.13542		--	--	--	--	--	--	--	--
--	--			--	--				195.776	0.69897	193.2042	0.13559		--	--	--	--	--	--	--	--
--	--			--	--				195.876	0.69883	193.3042	0.13591		--	--	--	--	--	--	--	--
--	--			--	--				195.976	0.69676	193.4042	0.13413		--	--	--	--	--	--	--	--
--	--			--	--				196.076	0.6962	193.5042	0.13399		--	--	--	--	--	--	--	--
--	--			--	--				196.176	0.70041	193.6042	0.13545		--	--	--	--	--	--	--	--
--	--			--	--				196.276	0.69177	193.7042	0.13568		--	--	--	--	--	--	--	--
--	--			--	--				196.376	0.70007	193.8042	0.13482		--	--	--	--	--	--	--	--
--	--			--	--				196.476	0.69644	193.9042	0.13482		--	--	--	--	--	--	--	--
--	--			--	--				196.576	0.69262	194.0042	0.13503		--	--	--	--	--	--	--	--
--	--			--	--				196.676	0.69621	194.1042	0.13542		--	--	--	--	--	--	--	--
--	--			--	--				196.776	0.69659	194.2042	0.13593		--	--	--	--	--	--	--	--
--	--			--	--				196.876	0.69534	194.3042	0.13466		--	--	--	--	--	--	--	--
--	--			--	--				196.976	0.69751	194.4042	0.13584		--	--	--	--	--	--	--	--
--	--			--	--				197.076	0.68902	194.5042	0.13464		--	--	--	--	--	--	--	--
--	--			--	--				197.176	0.68903	194.6042	0.13519		--	--	--	--	--	--	--	--
--	--			--	--				197.276	0.69844	194.7042	0.13491		--	--	--	--	--	--	--	--
--	--			--	--				197.376	0.69675	194.8042	0.13566		--	--	--	--	--	--	--	--
--	--			--	--				197.476	0.69977	194.9042	0.13552		--	--	--	--	--	--	--	--
--	--			--	--				197.576	0.70117	195.0042	0.13545		--	--	--	--	--	--	--	--
--	--			--	--				197.676	0.69614	195.1042	0.13568		--	--	--	--	--	--	--	--
--	--			--	--				197.776	0.6976	195.2042	0.13473		--	--	--	--	--	--	--	--
--	--			--	--				197.876	0.69675	195.3042	0.1348		--	--	--	--	--	--	--	--
--	--			--	--				197.976	0.69822	195.4042	0.13519		--	--	--	--	--	--	--	--
--	--			--	--				198.076	0.69428	195.5042	0.1345		--	--	--	--	--	--	--	--
--	--			--	--				198.176	0.69906	195.6042	0.13406		--	--	--	--	--	--	--	--
--	--			--	--				198.276	0.69495	195.7042	0.13584		--	--	--	--	--	--	--	--
--	--			--	--				198.376	0.6962	195.8042	0.13545		--	--	--	--	--	--	--	--
--	--			--	--				198.476	0.70114	195.9042	0.13533		--	--	--	--	--	--	--	--
--	--			--	--				198.576	0.69673	196.0042	0.13471		--	--	--	--	--	--	--	--
--	--			--	--				198.676	0.70021	196.1042	0.13512		--	--	--	--	--	--	--	--
--	--			--	--				198.776	0.70066	196.2042	0.13466		--	--	--	--	--	--	--	--
--	--			--	--				198.876	0.69301	196.3042	0.13408		--	--	--	--	--	--	--	--
--	--			--	--				198.976	0.69728	196.4042	0.13489		--	--	--	--	--	--	--	--
--	--			--	--				199.076	0.70418	196.5042	0.13621		--	--	--	--	--	--	--	--
--	--			--	--				199.176	0.68898	196.6042	0.13554		--	--	--	--	--	--	--	--
--	--			--	--				199.276	0.69801	196.7042	0.13413		--	--	--	--	--	--	--	--
--	--			--	--				199.376	0.69644	196.8042	0.13496		--	--	--	--	--	--	--	--
[truncated: 34,007 more rows]
